# Supplementary material for: Large-Scale Proteomic Analysis of Follicular Lymphoma Reveals Extensive Remodeling of Cell Adhesion Pathway and Identifies Hub Proteins Related to the Lymphomagenesis
Source: Cancers (Basel). 2021 Feb 5;13(4):630. doi: 10.3390/cancers13040630 (PMC7915278; doi:10.3390/cancers13040630)
Supplement: Supplementary file 1 [file cancers-13-00630-s001.zip]

Archive with 3 entries (2 files):
- cancers-1068957-suppl-proof/
- cancers-1068957-suppl-proof/Supplementary Tables.xlsx
- cancers-1068957-suppl-proof/~$ncers-1068957-suppl.docx
