# Supplementary material for: Large-Scale Proteomic Analysis of Follicular Lymphoma Reveals Extensive Remodeling of Cell Adhesion Pathway and Identifies Hub Proteins Related to the Lymphomagenesis
Source: Cancers (Basel). 2021 Feb 5;13(4):630. doi: 10.3390/cancers13040630 (PMC7915278; doi:10.3390/cancers13040630)
Supplement: Supplementary file 1 [file cancers-13-00630-s001.zip › cancers-1068957-suppl-proof/Supplementary Tables.xlsx]

## Sheet: Supplementary Table 1
Protein IDs	Majority protein IDs	Protein names	Gene names	Number of proteins	Peptides	Razor + unique peptides	Unique peptides	C(pmol/mg) C1	C(pmol/mg) C10	C(pmol/mg) C11	C(pmol/mg) C12	C(pmol/mg) C13	C(pmol/mg) C14	C(pmol/mg) C2	C(pmol/mg) C3	C(pmol/mg) C4	C(pmol/mg) C5	C(pmol/mg) C6	C(pmol/mg) C7	C(pmol/mg) C8	C(pmol/mg) C9	C(pmol/mg) FL1	C(pmol/mg) FL10	C(pmol/mg) FL11	C(pmol/mg) FL12	C(pmol/mg) FL13	C(pmol/mg) FL14	C(pmol/mg) FL15	C(pmol/mg) FL2	C(pmol/mg) FL3	C(pmol/mg) FL4	C(pmol/mg) FL5	C(pmol/mg) FL6	C(pmol/mg) FL7	C(pmol/mg) FL8	C(pmol/mg) FL9
A0A0A0MRP6;P28370-2;P28370;B7ZLQ5	A0A0A0MRP6;P28370-2;P28370;B7ZLQ5	Probable global transcription activator SNF2L1	SMARCA1	4	30	12	12	0	0.0124285	0.0150093	0.00278462	0.0448245	0	0	0.0190818	0	0.0315486	0.0228285	0.177175	0.00349919	0.0773047	0.0161243	0	0	0.00498095	0	0.0146081	0.0224257	0	0.00274442	0	0	0.0121809	0	0.0128754	0.0168068
A0A0A0MS12;A0A0G2JPU1;A0A0C4DH40;A0A0G2JNA6;A0A0G2JN58;A0A0C4DH41;A0A0A0MS13	A0A0A0MS12;A0A0G2JPU1;A0A0C4DH40;A0A0G2JNA6;A0A0G2JN58;A0A0C4DH41;A0A0A0MS13		IGHV4-34;IGHV4-59;IGHV4-61;IGHV4-39	7	3	3	3	16.9019	1.42717	3.90165	18.6639	3.41105	5.85612	3.69742	7.03023	9.28852	3.7841	1.779	10.514	1.03917	5.59086	0	0	0.195097	0	0.111251	1.72743	0	0.316087	0.202023	0.225222	0.660892	0	0	0.437809	2.82568
A0A0G2JIA5;B4E0K6;A0A0G2JL52;Q5ST30;B7ZL25;Q5ST30-4;A0A0A0MTG1;Q5ST30-3;Q5ST30-2;B7ZCJ6;A2ABL6	A0A0G2JIA5;B4E0K6;A0A0G2JL52;Q5ST30;B7ZL25;Q5ST30-4;A0A0A0MTG1;Q5ST30-3	Valine--tRNA ligase, mitochondrial	VARS2	11	28	28	28	0.512938	0.715448	0.395643	1.03623	0.310028	0.56866	0.590702	0.703561	0.325015	0.258071	0.388659	0.365683	0.215169	0.135804	0.22734	0.0485754	0.164619	0.13929	0.1115	0.559793	0.298356	0.163265	0.179274	0.448258	0.129288	0.140331	0.215341	0.3099	0.472894
A0A0G2JN66;A0A087WZV8	A0A0G2JN66;A0A087WZV8		TRBV28	2	5	5	1	1.43215	1.57402	0.21698	0.905506	0.104182	1.54536	1.39038	1.24372	1.67647	2.76451	7.15312	0.051283	1.68914	0.0828658	1.11013	0.0965216	0.706627	0.158834	0.071138	0.923741	0.164761	0.642563	2.37438	0.578012	0.415934	0.183199	0.831818	1.19379	0.804384
A1L0T0;E9PJS0;E9PL44	A1L0T0;E9PJS0	Acetolactate synthase-like protein	ILVBL	3	14	14	2	1.19136	1.03839	1.63169	2.52747	1.66311	1.04586	1.26462	1.47469	0.353522	0.852023	1.14015	1.04872	0.350555	1.36321	0.185102	0.0250149	0.107092	0.285041	0.0184604	0.671176	0.597485	0.304442	0.348417	0.792399	0.171678	0.547694	0.418551	1.29666	1.27397
A2A288;A2A288-4;A2A288-3;B7ZBA4;H0Y4Y6	A2A288;A2A288-4;A2A288-3	Probable ribonuclease ZC3H12D	ZC3H12D	5	27	27	26	0.254485	0.351966	0.132426	0.112255	0.058885	0.62549	0.228774	0.367774	0.320626	0.121462	0.509845	0.186843	0.775595	0.0170689	0.455755	2.04118	0.937517	1.60212	0.956443	2.21533	1.2078	0.187489	0.300653	1.7266	1.48761	0.848919	0.240177	0.527983	2.66628
A4D1E9;A4D1E9-2;C9J8R7;C9JNI1;C9JEQ8;F8WBY0;F8WCN4;F8WBB5;A4D1E9-3	A4D1E9;A4D1E9-2;C9J8R7;C9JNI1;C9JEQ8	GTP-binding protein 10	GTPBP10	9	21	21	21	0.900933	0.946373	1.54874	1.35972	1.51038	0.807653	0.473384	1.25371	1.09264	1.05531	2.09507	0.683537	0.63253	1.9091	0.355989	0.073437	0.0910235	0.501769	0.199341	0.447443	0.18149	0.243598	0.477688	0.889014	0.0824756	1.59262	0.535076	1.00105	0.719516
C9JXC6;H7C1Q9;A6NK38;F2Z2C7;A6NIF9;C9JJV4	C9JXC6;H7C1Q9;A6NK38;F2Z2C7;A6NIF9;C9JJV4		SEC61A1;SEC61A2	6	7	1	1	0.721464	1.01407	0.997775	1.53557	1.30205	0.583191	1.43874	1.24337	0.655351	0.990442	1.27856	1.41744	0.378253	0	0.0999985	0.0434663	0.0582967	0.0944663	0	0.500424	0.104483	0.0926953	0.327884	0.49974	0.125686	0.371186	0.305575	0.46223	0.217082
D6RB81;Q9UHK6;Q9UHK6-5;V9GZ45;V9GYP4;Q9UHK6-2;V9GYU9;Q9UHK6-4	D6RB81;Q9UHK6;Q9UHK6-5;V9GZ45;V9GYP4	Alpha-methylacyl-CoA racemase	AMACR	8	13	13	13	0.0653045	0.149445	0	0.501612	0	0	0.146118	0.232841	0.2302	0.107211	0.0567821	5.37702	0.0208091	1.09825	0.0187084	0.0273559	0.0193839	0.0208468	0.00854226	0	0.0638187	0.00812867	0.275386	0.142439	0.120215	0.0249475	0.0431631	0.0278918	0
D6RF35;P02774;P02774-3;P02774-2;D6RBJ7;D6RF20	D6RF35;P02774;P02774-3;P02774-2;D6RBJ7	Vitamin D-binding protein	GC	6	15	11	11	0.375057	0.638607	0.986026	2.39365	0.946208	0.0407863	0.219253	0.3996	0.454199	0.483772	0.571916	9.99883	0.196543	7.69361	0.357807	0.20583	0.187617	0.38264	0.0540348	0.229422	0.331478	0.397132	0.247458	0.302807	0.631161	0.424516	0.170183	0.740942	0.110143
E9PL57	E9PL57		NEDD8-MDP1	1	6	6	0	0.146798	0.196996	0.91196	0.665257	1.28419	4.03015	7.63369	0.58776	3.88588	0.430035	0.13849	1.32132	2.42796	0.672749	12.2609	7.93447	10.2119	10.8504	5.6749	5.96042	8.73256	7.78585	1.51993	2.84791	1.8773	3.64356	6.62598	0.166828	2.87002
E9PRB1;E9PI92;E9PPV4;O00327-9;O00327-1;O00327;O00327-8;E9PKG7;E9PL54;E9PKF0;O00327-3;O00327-5;O00327-4;O00327-6	E9PRB1;E9PI92;E9PPV4;O00327-9;O00327-1;O00327;O00327-8;E9PKG7;E9PL54;E9PKF0;O00327-3;O00327-5;O00327-4;O00327-6	Aryl hydrocarbon receptor nuclear translocator-like protein 1	ARNTL	14	2	2	2	2.31223	1.03013	0.0974362	0	0	1.82452	0.519062	0.242708	0.632246	0	0.313256	0.0866425	0	0.484812	3.75314	1.42744	1.66895	2.40286	1.43183	0.499476	1.2249	8.00385	2.35003	0.641758	2.04505	1.86997	2.29253	1.00408	0.525796
F5H0B0;H0YC42;E5RFR7;H0YC44;P55327-8;U3KQQ8	F5H0B0;H0YC42			6	13	13	0	6.85167	4.06735	1.68906	3.77802	1.25382	6.4332	8.59674	13.1143	9.02807	2.67255	0.560352	1.89094	0.913383	2.06148	13.836	16.8876	12.4477	11.7548	32.6974	5.70791	9.50039	11.4059	5.97244	3.77187	12	9.719	11.2108	11.9409	7.77728
F8VV56;P08962;P08962-3;P08962-2;F8VNT9;F8W022;F8VWK8	F8VV56;P08962;P08962-3;P08962-2;F8VNT9;F8W022;F8VWK8	CD63 antigen;Tetraspanin	CD63	7	5	5	5	17.637	3.68432	5.19537	8.78579	5.3847	1.00314	6.13407	7.89132	15.2052	3.0333	1.40038	7.17374	3.9935	5.99763	0.383436	0.368017	0.249511	0.957922	0.345868	1.20771	0.582793	1.74865	1.60245	0.768597	0.787642	2.82891	1.43262	3.13322	1.22608
H0YAY3;E9PF32;A2RUS2;A2RUS2-2;B3KRG7;E5RI43;E5RHH2;A2RUS2-3;H0YBK9;E5RIR7;H0YBH5;E5RJ42;A2RUS2-4	H0YAY3;E9PF32;A2RUS2;A2RUS2-2	DENN domain-containing protein 3	DENND3	13	34	34	34	0.390652	0.497508	0.143821	0.374226	0.220518	0.293913	0.250193	0.349557	0.094713	0.233091	0.216166	0.0793186	0.397143	0.292964	0.675222	0.772994	0.674708	1.06317	0.667056	0.716647	0.3015	0.9773	0.624993	0.260049	1.19532	1.40158	1.20911	1.25562	0.552643
H0YIS4	H0YIS4		PPP1R12A	1	15	1	1	0.0498239	0.0953483	0.059053	0	0	0.239975	0	0	0.0761771	0	0	0	0.0503998	0	0.262441	0.282532	0.452398	0.598587	0.240362	0.21857	0	0.120973	0.0736314	0.0558488	0.24073	0.452938	0.165935	0.119307	0.171129
H3BQV5	H3BQV5		PLCG2	1	11	1	1	0.0166588	0	0	0	0.0417954	0.170777	0.493703	0.0530358	0	0	0	0	0	0	0.473248	0.280947	0.922799	0.484138	0.405708	0.699098	0.369385	0.433624	0	0.0737943	0.200933	0.40944	0	0	0.103065
H3BU39;H3BN06;H3BUD5;J3KSR6;Q96MX0-2;Q96MX0	H3BU39;H3BN06;H3BUD5;J3KSR6;Q96MX0-2;Q96MX0	CKLF-like MARVEL transmembrane domain-containing protein 3	CMTM3	6	1	1	1	0.836589	1.34734	0	0.709157	0	1.26533	1.45218	0.890523	0.799753	0.813226	1.01218	0.808089	0.860824	0	0.145089	0.160198	0.38645	0.258344	0.0418628	3.68008	0.439345	0.453665	0.375148	0.238473	0.0612425	0	0.102316	0.355352	1.52294
H7C0N4	H7C0N4		SF1	1	2	2	1	0.0802097	0	0.15137	0	0	0.0639231	0	0.756047	0.108334	0	0.0847445	0	0.14875	0	0.0831479	0.222002	0.125906	0	0.0575358	0.0515249	0.110102	0.147741	0.0616531	0.0703428	0.0922178	0.4697	0.498716	0	0.0727125
H7C1Q1;H7C471;H0Y5R9;H0Y2U5;Q8WTX7;B7WPJ3	H7C1Q1;H7C471;H0Y5R9;H0Y2U5			6	8	3	3	0.0162203	0	0.00584891	0.0188637	0.0248389	0.15803	0.0835405	0.165064	0.374632	0.139547	0.0845387	0.0164629	0.902599	0.00571293	0.122565	0.315315	0.118082	0.230382	0.0172938	0.0309494	0.176413	0.0582665	0.0783697	0.0249611	0.072465	0.0583874	0	0.0238232	0.0279679
K3W4U1	K3W4U1		FCER2	1	12	12	2	12.1968	1.10758	0.18528	2.78028	0.624385	0.795413	5.48949	12.7995	8.83814	2.6664	0.350828	0.0182218	0.153684	0.116402	2.54808	1.44934	0.556214	0.256273	0.0696879	0.598304	0.301176	0.781685	0.608846	0.541398	1.71944	0.262766	0.620557	2.84323	0.882154
O00461;F8W785	O00461;F8W785	Golgi integral membrane protein 4	GOLIM4	2	23	23	23	0.178185	0.0817644	1.17287	0.268337	1.7105	0.136708	0.0575673	0.136908	0.191664	0.0459778	0.0636129	1.68946	0.724338	1.60429	0.036938	0.0287016	0.0259895	0.135039	0.0416428	0.0919125	0.12062	0.138297	0.021663	0.158927	0.0185239	0.282619	0.0712789	0.0770995	0.0522422
O00499;O00499-2;O00499-6;O00499-11;O00499-3;O00499-5;O00499-10;O00499-9;O00499-7;O00499-8;O00499-4;P49418;P49418-2	O00499;O00499-2;O00499-6;O00499-11;O00499-3;O00499-5;O00499-10;O00499-9;O00499-7;O00499-8;O00499-4	Myc box-dependent-interacting protein 1	BIN1	13	18	18	17	0.731027	0.653331	0.33456	0.338668	0.0184247	1.98496	1.08563	1.22523	0.747117	0.406221	0.384884	0.112131	0.269911	0.0783566	1.62675	3.74163	3.9344	2.56361	2.61783	1.34522	1.46948	2.10781	1.47599	0.564008	3.19112	1.73783	0.706764	0.60549	1.41544
O00541;B5MCF9;O00541-2;B3KXD6;H7C267;H7BYY8	O00541;B5MCF9;O00541-2;B3KXD6	Pescadillo homolog	PES1	6	28	28	28	0.627512	0.627938	4.0481	0.483201	4.22304	0.794104	0.378091	0.39239	0.400868	1.43103	1.62047	1.68232	0.780529	1.91869	0.577976	0.423723	0.491028	0.922365	0.162664	0.901144	0.855989	0.694335	0.302106	1.5516	0.210557	0.445971	0.120315	0.489179	1.06408
O00602;A0A087WVE2	O00602	Ficolin-1	FCN1	2	3	3	3	0.0549487	0.0342881	0.106893	0.0640416	0.0700397	0.0296013	0.0767353	0.0619775	0.0333082	0.0209202	0	0.021297	0.031026	0	0.0168448	0	0.0268537	0	0	0	0	0	0.0497209	0	0	0.0173745	0.0237126	0.0390276	0.0258488
O00767	O00767	Acyl-CoA desaturase	SCD	1	5	5	5	0.129104	0.15196	0.616714	0.367117	0.573293	0	0	0.0596421	0.039869	0	0	1.59843	0.0845794	1.24053	0.0619909	0	0	0	0	0	0.0429868	0.0333791	0	0.0927211	0.0462544	0.0491652	0.0153349	0.153061	0.0167873
O14647;O14647-2;B7Z3I4;O14647-3;A0A0D9SGK0;A0A0D9SFV8;A0A0D9SF92;A0A0D9SFA3	O14647;O14647-2	Chromodomain-helicase-DNA-binding protein 2	CHD2	8	43	43	35	0.0863124	0.0705989	0.359056	0.0728713	0.316006	0.0968003	0.023625	0.0330306	0.0586715	0.190166	0.726126	0.0545925	0.192768	0.597859	0.0919577	0.0209612	0.0122989	0.0546593	0.0771379	0.0161114	0.0484634	0.0707942	0.00394882	0.0644087	0.0070895	0.0260737	0.0258539	0.0940476	0.0876115
O14965;A3KFJ0;Q5QPD4;A3KFJ1;Q5QPD2	O14965;A3KFJ0;Q5QPD4;A3KFJ1	Aurora kinase A	AURKA	5	7	5	5	0.126069	0.0878056	0.440985	0.0704794	0.512149	0	0	0.020439	0.130567	0.0403799	0.0468108	0.175719	0.105664	0.752954	0.037445	0.032075	0	0	0	0	0.0128069	0.0290193	0.0178855	0.0803493	0	0	0.0604717	0.0722785	0.0979352
O14974;O14974-5;O14974-2;H0YHI8;H0YIM2;H0YIS3;H0YIL7	O14974;O14974-5;O14974-2	Protein phosphatase 1 regulatory subunit 12A	PPP1R12A	7	42	42	2	1.01383	1.24954	0.680779	0.187244	0.256295	1.69724	0.614548	1.2158	1.27953	0.248431	0.220968	0.383764	1.38735	0.60112	3.53378	2.84796	2.65222	5.49522	2.80091	3.11235	1.17455	2.02929	1.92758	0.996266	3.27511	6.44392	1.86827	2.25606	2.23206
O14981;A0A0A0MTH9;O14981-2	O14981;A0A0A0MTH9	TATA-binding protein-associated factor 172	BTAF1	3	33	33	33	0.092612	0.073831	0.423824	0.0359757	0.418424	0.144603	0.260774	0.0459155	0.0424961	0.183779	0.494614	0.223715	0.177081	0.336387	0.103569	0.03662	0.142496	0.194712	0.0490201	0.110516	0.253317	0.105855	0.0955251	0.2133	0.0274706	0.128425	0.0183048	0.0358611	0.0833013
O15091;O15091-4;O15091-2;O15091-3;A0A0A0MTQ0	O15091;O15091-4;O15091-2	Mitochondrial ribonuclease P protein 3	KIAA0391	5	16	16	16	0.431428	0.115599	0.167172	0.977888	0.36349	0.0997979	0.187848	0.490642	0.217468	0.113733	0.271725	0.324739	0.12206	0.167325	0.0808386	0.0227174	0.0638127	0.103823	0.0154783	0.346981	0.114575	0.0380178	0.115293	0.524901	0.0929795	0.439647	0.350674	0.734378	0.419818
O15121;E7EMA0	O15121	Sphingolipid delta(4)-desaturase DES1	DEGS1	2	4	4	4	0.315704	0.469	1.14182	0.296151	1.13799	0.146992	0.117039	0.208859	0.115909	0.896227	0.949698	0.468813	0.152972	0.563602	0.0458887	0.0224683	0.0156742	0.121935	0.0242423	0.0731463	0	0.0685999	0.0625378	0.418156	0.0626874	0.561644	0.235615	0.20344	0.391524
O15145;C9JZD1;F8VR50	O15145;C9JZD1	Actin-related protein 2/3 complex subunit 3	ARPC3	3	12	12	12	4.16292	9.89682	3.66678	2.02368	0.828349	7.62748	17.4064	10.5913	11.7519	2.3472	3.99637	4.53452	1.57548	2.35321	14.815	33.9265	24.2649	22.5452	19.3362	10.3017	10.2906	38.6177	16.0723	7.64625	41.0948	15.8788	30.0912	20.8226	8.72408
O15160;O15160-2;E7EQB9;D6RDJ3	O15160;O15160-2;E7EQB9	DNA-directed RNA polymerases I and III subunit RPAC1	POLR1C	4	12	12	8	2.78535	0.411372	1.94278	0.996618	2.35806	0.393644	0.635999	0.812639	0.340349	0.712048	0.898396	2.43918	0.331195	1.4938	0.319781	0.237179	0.628248	0.731885	0.361593	0.933205	0.388207	0.411502	0.21127	0.754358	0.0865912	0.231618	0.0582365	0.491947	0.761144
O15212;A2AB88	O15212;A2AB88	Prefoldin subunit 6	PFDN6	2	7	7	7	0.553584	0.304512	0.911191	0.607351	0.647811	1.34711	1.73429	1.49365	3.12543	0.265106	0.0272967	2.76452	1.18185	0.998831	1.94202	8.15972	6.31376	7.96182	4.34587	5.42887	4.57793	4.96962	1.71139	0.549155	5.15332	1.88546	1.32877	2.36535	2.77466
O15229;O15229-3;O15229-2;H0Y320	O15229;O15229-3;O15229-2	Kynurenine 3-monooxygenase	KMO	4	20	20	20	2.80576	1.76322	0.605006	4.38348	0.107665	2.3457	12.2108	6.75702	4.86583	3.47578	1.82429	0.0639897	1.18559	0.0389603	6.62753	2.59467	3.56059	4.89261	1.25898	4.69261	1.57187	5.84023	5.8342	4.52281	2.19851	4.91578	9.46377	2.86813	4.74703
O15269;O15269-2	O15269	Serine palmitoyltransferase 1	SPTLC1	2	20	20	20	1.59256	1.4803	2.32867	1.47358	3.43856	0.596005	0.65653	1.00566	0.473623	0.815632	1.20998	1.33522	0.924967	2.42625	0.742862	0.429055	0.380103	0.460646	0.307337	0.712585	0.620191	1.13511	0.677107	0.68986	0.310845	0.88307	0.642921	1.11858	0.712239
O15270;H0YJV2	O15270;H0YJV2	Serine palmitoyltransferase 2	SPTLC2	2	21	21	20	0.543454	0.389017	0.895995	0.567473	0.890564	0.515432	0.232983	0.674826	0.405832	0.422051	0.818734	0.481265	0.245536	0.366747	0.435707	0.115873	0.151896	0.457365	0.378723	0.357471	0.110283	0.9369	0.754515	0.362434	0.310725	0.188466	0.253001	0.560901	0.426848
O15427;J3QQV2;J3QSC3;J3QQS9;J3KTI8;J3KT83;J3QRA0;J3QLE3;J3KTM6;J3QRU2;J3QRP8	O15427;J3QQV2;J3QSC3	Monocarboxylate transporter 4	SLC16A3	11	11	11	11	0.282555	0.318567	0.517582	0.575101	0.366601	0.206618	0.635109	0.603105	0.623678	0.130536	0.337027	7.79275	0.371776	2.11417	0.211183	0.204252	0.184452	0	0.0733324	0.26285	0.0971887	0.281901	0.371236	0.0552089	0.570231	0.403381	0.405483	1.14867	0.230325
O15511;O15511-2;B1ALC0	O15511;O15511-2;B1ALC0	Actin-related protein 2/3 complex subunit 5	ARPC5	3	12	12	12	33.4509	17.8983	7.58795	10.3123	2.04613	46.3863	21.2095	24.4001	26.455	8.67115	6.07973	10.1608	4.53149	2.68651	39.9141	71.6799	77.3092	50.7243	42.3283	41.5175	64.0256	74.3107	26.9368	20.7439	57.7942	31.9764	64.7911	40.8099	24.8812
O15533;A0A0G2JKZ1;A0A0A0MSV9;O15533-2;O15533-3;A2AB90;A0A0G2JH37;Q6P1N7;C9JA35;A0A0A0MT98;O15533-4;A0A0G2JJI5	O15533;A0A0G2JKZ1;A0A0A0MSV9;O15533-2;O15533-3;A2AB90;A0A0G2JH37;Q6P1N7;C9JA35;A0A0A0MT98;O15533-4	Tapasin	TAPBP	12	10	10	10	7.46223	3.07546	4.04152	10.2469	4.14729	2.19552	4.13505	7.66022	3.74132	10.7503	4.69189	6.08469	2.00124	0.0957535	1.93993	0.718819	1.55645	1.53189	0.651674	4.4703	1.25349	3.0781	4.44918	13.1045	1.45843	2.47662	4.013	6.94253	5.95351
O43399;O43399-5;O43399-7;A0A087WYR3;O43399-2;O43399-3;O43399-4;O43399-6;A0A087WZ51	O43399;O43399-5;O43399-7;A0A087WYR3;O43399-2;O43399-3;O43399-4;O43399-6;A0A087WZ51	Tumor protein D54	TPD52L2	9	21	21	21	14.8736	10.2445	4.41224	5.52127	1.72913	12.1085	15.1314	14.6168	12.773	5.88041	1.815	5.58249	3.39314	3.27841	17.6206	21.1594	21.5492	13.4019	28.8219	16.767	10.7717	18.6947	10.5562	7.49065	15.3165	10.2971	16.0571	19.9873	13.9538
O43663;O43663-2;O43663-4;O43663-3;H0YL53;H0YM42;G3V3N7;H0YLA0	O43663;O43663-2;O43663-4;O43663-3	Protein regulator of cytokinesis 1	PRC1	8	15	15	15	0.860805	0.124334	0.77005	0.240319	0.773779	0.799168	0.0795123	0.0834772	0.0559713	0.0311676	0.0133974	0.494115	0.0394887	0.94283	0.0119055	0.0286937	0.0857049	0.156603	0.0168426	0.0550941	0.122068	0.00408358	0.00417802	0.0850178	0.00131442	0.554932	0	0.108424	0.0258436
O43760;O43760-2;K7ELD9;K7ENG9;K7ELS8;K7EJ35	O43760;O43760-2;K7ELD9;K7ENG9;K7ELS8	Synaptogyrin-2	SYNGR2	6	8	8	8	10.5179	7.57902	9.78773	7.15792	5.26275	25.1261	30.619	28.2652	14.9625	4.91921	10.757	8.01696	20.1221	0.0858539	20.4562	36.1469	57.6915	25.7009	35.3408	53.8482	35.2335	61.8044	23.2006	12.7277	36.1728	18.2632	39.3753	33.2498	25.2181
O43808;B0QYW5;F6RTR7;F8WE74;B1AHN4;F8WEC6;F8WA85	O43808;B0QYW5;F6RTR7;F8WE74	Peroxisomal membrane protein PMP34	SLC25A17	7	10	10	10	0.370989	0.0957998	0.693278	0.245205	0.574579	0.087289	0.265718	0.47402	0.188057	0.194461	0.024702	1.12032	0.110431	0.435005	0.305719	0	0.260784	0.180537	0	0.317561	0.250832	0.23024	0.150752	0.364872	0.316112	0.4813	1.03537	0.207335	0.308733
O60287	O60287	Nucleolar pre-ribosomal-associated protein 1	URB1	1	57	57	57	0.172496	0.325047	0.757546	0.121198	0.750729	0.400079	0.0866433	0.119792	0.0879159	0.396224	0.686718	0.217523	0.20631	0.498389	0.0915327	0.120022	0.100439	0.203366	0.0879178	0.226248	0.212419	0.0985358	0.06365	0.245705	0.0222785	0.0698708	0.0396654	0.0793483	0.227983
O60341;O60341-2;R4GMP9;R4GMQ1	O60341;O60341-2	Lysine-specific histone demethylase 1A	KDM1A	4	29	29	29	0.256769	0.28854	1.87191	0.182755	1.70332	0.503515	0.116598	0.0787024	0.0475839	0.707819	0.807681	0.948066	0.389501	1.53239	0.182454	0.490859	0.345371	0.234001	0.401443	0.323904	0.571879	0.277895	0.148955	0.553509	0.0953979	0.0614742	0.0306629	0.409239	0.527444
O60488;O60488-2;D6RF95;D6RD96;D6RFW9;D6RDA8;H0Y9A0	O60488;O60488-2	Long-chain-fatty-acid--CoA ligase 4	ACSL4	7	25	21	21	0.730481	0.591218	0.75778	0.953909	1.26856	0.962794	0.445774	1.25557	0.745889	0.618407	0.491247	0.867416	0.844447	0.808636	0.972197	0.459889	0.683672	0.845286	0.800004	0.417932	0.590056	0.696001	1.2089	0.651885	0.734995	1.26286	1.63059	1.55323	0.556008
O60637;O60637-3;H0YKJ9;O60637-2;H0YMH8	O60637;O60637-3;H0YKJ9;O60637-2;H0YMH8	Tetraspanin-3	TSPAN3	5	4	4	4	1.58381	0.767808	2.39876	0.411518	3.58915	0.974493	1.67125	0.129715	1.40256	0.0531897	0	0.102257	1.37684	1.938	0.665042	1.41811	0.331641	1.05851	0.558323	2.37002	0.389349	0.974234	0.125323	0.0838428	0.699228	1.75935	2.07039	0.645195	0.479194
O60749;O60749-2;D6RC15;D6RBT1	O60749;O60749-2	Sorting nexin-2	SNX2	4	28	28	26	2.18261	4.10323	2.63041	2.74201	2.51352	8.32832	4.28336	3.79826	3.03358	0.619924	2.25046	1.88647	1.58169	3.29834	9.85366	7.02714	5.39084	4.79793	9.18214	4.52392	4.14105	5.19599	2.7861	2.06917	4.77209	3.63127	2.48663	5.26882	4.83233
O60783	O60783	28S ribosomal protein S14, mitochondrial	MRPS14	1	4	4	4	2.82917	3.08746	1.85761	6.70352	2.15911	1.07744	4.19215	4.13505	2.66678	2.27076	1.70054	2.49793	0.681473	0.554098	0.801816	0.438343	0.430022	0.792255	0.630621	1.66829	0.675084	1.03786	1.50757	3.11243	0.989579	2.27684	1.48217	4.80949	3.04293
O75179;H0YM23;O75179-7;O75179-2;O75179-6;H0YLQ3;O75179-4;O75179-3;O75179-5	O75179;H0YM23;O75179-7;O75179-2;O75179-6;H0YLQ3	Ankyrin repeat domain-containing protein 17	ANKRD17	9	21	14	14	0.0271231	0.0171709	0.0303522	0.0258345	0.0818165	0.0256083	0.0265604	0.0197731	0.00458251	0.00192599	0.00738867	0.042733	0.0037857	0.0213023	0.027068	0.00324237	0.009499	0.0232421	0.00189217	0.0228375	0.0290041	0.0111636	0.000796584	0.0195538	0.0243322	0.0215829	0.0117539	0.0357919	0.0199219
O75427;C9JYK0;H7C5D9;A0A087X197	O75427	Leucine-rich repeat and calponin homology domain-containing protein 4	LRCH4	4	22	22	22	0.764159	0.58979	0.349924	0.335164	0.134437	1.01969	2.39625	1.07262	0.572975	0.0447831	0.579156	0.108303	1.11277	0.037462	0.604949	1.32332	1.1849	1.04262	4.16098	0.863471	5.68514	0.433111	0.735738	0.666103	1.49139	0.700748	0.807513	0.6666	0.588535
O75477;B0QZ43	O75477;B0QZ43	Erlin-1	ERLIN1	2	14	9	10	0.752753	0.832188	2.05189	1.88214	3.29918	0.820247	0.230889	1.42783	1.2	1.03142	1.04857	3.10526	0.688839	3.22112	0.227304	0.467288	0.582474	0.963032	0.505384	1.14613	0.879386	0.375613	0.935663	1.33965	0.103369	0.839648	0.987493	0.587009	0.851576
O75616;J3QSB2;J3QRV9;O75616-2;J3QT61;K7EQJ8	O75616;J3QSB2;J3QRV9;O75616-2	GTPase Era, mitochondrial	ERAL1	6	13	13	13	0.434969	0.336522	0.595902	0.794371	0.630116	0.267635	0.519149	0.540551	0.344373	0.353899	0.209227	0.180052	0.20046	0.739925	0.229473	0.0463946	0.118967	0.440444	0.106521	0.439143	0.215136	0.210516	0.1129	0.292937	0.121736	0.463588	0.183498	0.300739	0.302853
O75691	O75691	Small subunit processome component 20 homolog	UTP20	1	82	82	82	0.150664	0.129203	1.17403	0.109669	1.36674	0.401116	0.186228	0.113722	0.10664	0.539311	0.899381	0.311443	0.226676	1.20409	0.138839	0.0791844	0.0744862	0.295028	0.156592	0.243959	0.252961	0.210803	0.0862979	0.373761	0.0762692	0.180575	0.127983	0.237683	0.312804
O75935;O75935-3;X6RA56;A0A0A0MRV8;X6RLR1;O75935-2;X6RCK5	O75935;O75935-3;X6RA56;A0A0A0MRV8;X6RLR1;O75935-2;X6RCK5	Dynactin subunit 3	DCTN3	7	8	8	8	1.42566	1.90652	1.47783	0.669343	1.7583	2.01449	2.32234	2.29439	1.78525	4.2198	0.255862	3.27315	3.61668	1.46693	1.8001	2.25192	3.30307	1.79717	1.14978	2.73116	2.57119	2.00417	1.59385	0.827065	1.91112	1.97918	1.77091	1.81624	2.26636
O94768;C9JZJ1;U3KQF8	O94768	Serine/threonine-protein kinase 17B	STK17B	3	6	6	6	0.337675	0.128223	0.314673	0.173793	0.0232648	0.586603	0.281894	0.245537	0.194594	0.0612782	0.494694	0.0299565	0.816395	0	0.665968	1.00739	0.665003	0.728858	1.02406	0.416429	0.814852	0.736506	0.228247	0.799748	0.654042	0.31391	0.132245	0.323622	0.562328
O94832;J3QRN6;K7EIG7;J3KRL0	O94832;J3QRN6;K7EIG7	Unconventional myosin-Id	MYO1D	4	54	52	52	1.18889	0.440252	1.84877	0.645581	2.36497	0.260835	1.21643	0.973497	0.582752	2.27066	0.22719	9.63427	0.38001	3.42959	0.25145	0.200668	0.180249	0.933359	0.120257	0.135001	0.340808	0.725493	0.575515	0.255297	0.543788	1.86395	0.276259	0.992126	0.114474
O95067;H1UBN3;H0YMP3	O95067;H1UBN3;H0YMP3	G2/mitotic-specific cyclin-B2	CCNB2;CCNB2V	3	7	6	6	0.00812705	0	0.162416	0	0.133397	0.0482175	0.0116713	0.0279249	0.0129775	0	0	0.118792	0.00436624	0.121983	0.0550578	0.0138885	0.0965824	0	0.0383612	0.0208271	0	0.027064	0.0172055	0.0223646	0	0	0	0	0.00241393
O95239;O95239-2	O95239;O95239-2	Chromosome-associated kinesin KIF4A	KIF4A	2	27	27	18	0.0573017	0	0.269977	0.0178704	0.273735	0.10523	0.0623563	0.00942837	0.00399679	0.00212598	0.0351521	0.491104	0.0166677	0.479815	0.0291816	0	0.0117539	0.0881006	0.0446521	0.0456993	0.315456	0.129592	0.0178402	0.151777	0.0353391	0.0278906	0.00385772	0.0332658	0.0408638
O95248-4;O95248;G5E933;H0Y5W8	O95248-4;O95248;G5E933	Myotubularin-related protein 5	SBF1	4	54	54	52	0.693813	0.414707	0.221055	0.237127	0.106552	0.566038	0.797327	0.627374	0.401962	0.153584	0.138131	0.243021	0.756243	0.0691949	0.487701	0.716636	0.645168	0.825577	0.457408	0.819518	0.945532	0.579131	0.523404	0.674131	1.4635	1.09678	0.953973	0.483815	0.594762
O95249;E9PCW1;G5E9T8;A0A087WYX5;O95249-2;K7EJC8;B4DQA8;F6RU00;Q96QI9	O95249;E9PCW1;G5E9T8;A0A087WYX5;O95249-2;K7EJC8;B4DQA8	Golgi SNAP receptor complex member 1	GOSR1	9	9	9	9	0.541783	0.4534	1.3383	0.449832	1.44477	1.60264	0.0876165	0.382052	0.488748	0.928755	0.941121	0.825083	0.703234	1.51935	0.851167	1.01217	0.636751	0.452173	0.585728	0.960307	0.634916	1.46481	0.430043	1.58829	0.492395	1.63286	0.51518	0.283043	0.624612
O95373;E9PLJ0	O95373	Importin-7	IPO7	2	26	26	23	0.344528	0.187148	1.41872	0.27765	1.45298	0.640079	0.35738	0.510547	0.1528	0.561624	0.939485	3.37094	0.128762	2.05984	0.664796	0.479023	0.624582	0.537334	0.289044	0.433037	0.504328	1.03555	0.399201	0.873419	0.622524	0.445643	0.236172	0.499941	0.64641
O95478;A0A0A0MQZ6;H0YAI9	O95478;A0A0A0MQZ6	Ribosome biogenesis protein NSA2 homolog	NSA2	3	6	6	6	0.149976	0.447915	2.03781	0.0181302	1.96676	1.14518	0.132396	0.0229319	0.309698	0.507044	0.467816	0.309807	0.429613	3.48129	0.398735	0.0812225	0.140071	0.32242	0.383769	0.195239	0.471298	0.554965	0.0823351	0.821734	0.0766569	0.217135	0.0286527	0.133872	0.600607
O95573;F5GWH2	O95573	Long-chain-fatty-acid--CoA ligase 3	ACSL3	2	31	31	27	1.2855	1.48597	1.66753	1.83836	1.87884	1.51588	0.453198	1.57669	0.928871	1.21682	2.15284	4.04544	1.32892	3.67285	0.472624	0.654834	0.466879	1.26376	1.5376	0.643721	0.74607	0.548135	0.731301	0.965582	0.792618	1.33626	0.924538	0.986965	0.812892
O95825;A6NMA8	O95825;A6NMA8	Quinone oxidoreductase-like protein 1	CRYZL1	2	5	5	1	0.185854	0.237191	0	0.0393405	0	0.150659	0.120181	0.0990935	0.139831	0.0336255	0	0.239633	0.245175	0.0250515	0.194142	0.256886	0.346126	0.16254	0.252142	0.234121	0.146524	0.227714	0.146874	0.0566963	0.193782	0.189743	0.0855121	0.252743	0.352329
O95861;O95861-4;O95861-2;O95861-3;F8W1J0;F8VVW8;F8VZG4;F8VRY7	O95861;O95861-4;O95861-2;O95861-3;F8W1J0	3(2),5-bisphosphate nucleotidase 1	BPNT1	8	16	16	3	1.78727	2.12041	1.34084	2.14905	0.815375	3.32196	1.67362	2.73797	0.810909	0.882389	1.32563	0.98621	0.645338	1.31676	8.71423	7.61299	14.9517	9.93596	21.1485	9.52893	13.8691	9.35273	3.22059	3.59526	3.47283	4.78116	3.34769	3.74768	12.6483
O95865;Q5SSV3;Q5SRR8;H0Y7N1	O95865;Q5SSV3;Q5SRR8;H0Y7N1	N(G),N(G)-dimethylarginine dimethylaminohydrolase 2	DDAH2	4	10	10	10	4.11287	1.00711	0.538305	2.64722	0.308752	0.733175	0.889796	2.9483	1.33884	0.46015	0.467171	3.62523	0.325538	0.00132552	0.1741	0.124538	0.606848	1.24202	0.500083	0.739409	0.625774	0.15038	0.246929	0.40862	0.152466	0.402516	0.133945	0.307058	0.32875
O96005;O96005-4;O96005-3;K7EQQ1;K7EJ16;K7ERL5	O96005;O96005-4;O96005-3	Cleft lip and palate transmembrane protein 1	CLPTM1	6	23	23	23	4.0521	1.15373	1.71303	4.89068	1.98596	1.75762	4.70861	3.27325	1.05199	1.90214	2.11021	3.61775	0.699097	0.660429	0.519371	0.525196	0.846191	1.63896	0.998202	2.08328	2.00758	1.11308	1.237	2.25328	0.472585	1.80688	0.90623	2.18011	1.40025
O96008;O96008-2;K7EKG4;K7EJ57	O96008;O96008-2;K7EKG4	Mitochondrial import receptor subunit TOM40 homolog	TOMM40	4	14	14	14	5.98126	4.40989	8.01426	8.63888	9.01426	1.95178	4.24641	8.10825	4.34001	5.03616	6.37449	7.69321	1.8413	7.80558	2.57716	0.754632	1.43292	2.86787	1.5144	2.69421	1.68236	2.40081	3.40541	10.0549	2.1451	6.2707	5.8911	4.05071	3.34143
O96028;O96028-5;O96028-3;O96028-6;O96028-2;D6R9V2;O96028-4;H0Y9L4;O96028-7;D6RIS1;H0Y9U6	O96028;O96028-5;O96028-3	Histone-lysine N-methyltransferase NSD2	WHSC1	11	15	14	14	0.0496855	0	0.135805	0.0159556	0.118378	0.145342	0.00170991	0.038044	0.148174	0.0177091	0.0800705	0.0268884	0.00930956	0.1634	0.0190419	0.0200152	0.0374899	0.0252339	0.0543098	0.00750939	0.0439898	0.0204497	0.0163731	0.109519	0.00951177	0.00818612	0.00193091	0.042845	0.0362268
P00488;Q9NQP5;A6PVK5;H0Y796;H0Y4W5	P00488	Coagulation factor XIII A chain	F13A1	5	30	30	30	0.0508763	1.93678	0.0818952	0.971592	0.0977126	0.129198	0.05914	0.842011	0.326504	0.76685	0.147055	0.398972	0.662689	0.176445	0.982984	0.204562	0.209459	0.155636	0.143811	0.131612	0.0765108	1.19271	1.79127	0.114452	0.409562	0.171419	0.195083	0.197342	0.0404796
P00738;A0A0C4DGL8;J3QR68;H0Y300;P00738-2;J3QLC9;A0A087WU08;H3BS21;J3KRH2;J3KSV1;J3QQI8;H3BMJ7	P00738;A0A0C4DGL8;J3QR68;H0Y300;P00738-2;J3QLC9;A0A087WU08;H3BS21	Haptoglobin;Haptoglobin alpha chain;Haptoglobin beta chain	HP	12	20	20	13	1.48178	3.0449	0.168162	8.327	0.258566	0.394531	3.05069	0.440569	3.36325	4.21204	6.31024	3.18479	1.06146	0.725468	0.243833	1.12118	0.455871	0.969903	1.55146	0.18024	2.30258	0.375911	1.05673	0.265302	2.99856	1.38628	1.24797	1.78808	0.341549
P01008;Q8TCE1	P01008	Antithrombin-III	SERPINC1	2	20	14	14	0.276414	0.550435	0.506449	0.931895	0.882549	0.035159	0.151198	0.0924292	0.154841	0.226223	0.26141	3.32277	0.186863	1.89474	0.0751138	0.188017	0.0883337	0.0787639	0.027419	0.0325971	0.0268766	0.357251	0.074373	0.0545294	0.463267	0.3272	0.333518	0.711405	0.364467
P01137;M0R2S0	P01137	Transforming growth factor beta-1;Latency-associated peptide	TGFB1	2	13	13	12	0.419456	0.397213	0.160081	0.594812	0.164527	0.417903	0.228003	0.40324	0.236632	0.368446	0.752091	0.513441	0.177929	0.232028	0.355735	0.416482	0.372518	0.455523	0.136473	0.391302	0.200612	0.343311	0.368285	0.213175	0.0366555	0.397061	0.466146	0.825764	0.388987
P02786;G3V0E5;H7C3V5;F8WBE5;Q9UP52;Q9UP52-2;Q9UP52-3	P02786;G3V0E5	Transferrin receptor protein 1;Transferrin receptor protein 1, serum form	TFRC	7	60	60	60	7.61577	0.871931	19.6561	3.56526	26.2306	3.53025	4.71026	3.64568	3.86796	0.925917	0.60965	9.25983	0.980248	24.3369	5.66535	0.807433	3.46438	9.35239	0.645155	2.50869	3.04978	5.26143	2.40586	3.94023	1.53853	16.9342	8.91269	5.50913	2.3838
P02787;H7C5E8;C9JVG0;C9JB55;F8WCI6;F8WEK9	P02787	Serotransferrin	TF	6	42	42	41	2.07366	1.28054	4.57096	7.03976	5.3605	1.03704	1.29893	1.95331	3.0934	1.84783	4.95981	7.46408	0.816804	8.94122	1.56666	1.00863	0.746513	1.73159	0.252635	0.696672	0.389247	2.18377	1.46884	1.44853	2.74584	3.01544	3.04936	2.85377	0.758155
P02788;E7ER44;E7EQB2;P02788-2;C9JCF5	P02788;E7ER44;E7EQB2;P02788-2	Lactotransferrin;Lactoferricin-H;Kaliocin-1;Lactoferroxin-A;Lactoferroxin-B;Lactoferroxin-C	LTF	5	41	41	39	2.54774	0.70769	0.173266	5.56466	0.152879	0.379	8.23054	2.24749	3.16915	2.76175	2.18393	0.518646	0.740115	0.199709	3.2325	1.7591	1.67391	1.79978	0.416018	0.562376	0.199818	2.25972	7.39388	0.591753	1.58056	2.77992	2.49504	0.344194	0.729886
P04004;F5GX75;H0YJW9	P04004	Vitronectin;Vitronectin V65 subunit;Vitronectin V10 subunit;Somatomedin-B	VTN	3	24	24	20	15.3394	6.61687	15.9492	14.8044	17.6761	0.478247	4.46048	5.99533	4.1044	2.3007	3.73813	16.854	7.64344	7.81713	0.630744	0.354295	0.405957	5.69204	0.999376	0.864967	1.34911	0.484236	2.04137	0.529482	1.00369	3.24576	1.16166	2.87405	0.877244
P04062;P04062-4;P04062-2;A0A0G2JNZ5;A0A0G2JLB3;P04062-5;A0A0G2JNZ0;P04062-3	P04062;P04062-4;P04062-2;A0A0G2JNZ5;A0A0G2JLB3;P04062-5;A0A0G2JNZ0	Glucosylceramidase	GBA	8	13	13	13	0.24688	0.470844	0.792206	0.904666	1.13081	0.111557	0.695816	0.265109	0.267762	0.296843	0.126156	0.949593	0.193001	0.94648	0.0865754	0.029987	0.036648	0.153681	0.0278522	0.136731	0.111531	0.34418	0.270119	0.31394	0.0212622	0.221874	0.213151	0.230652	0.180849
P04233-2	P04233-2	HLA class II histocompatibility antigen gamma chain	CD74	1	17	17	1	55.0303	51.3502	17.3407	21.6904	2.02541	47.8145	38.2019	71.4859	53.0023	65.1944	61.3534	2.19267	85.9968	1.6366	68.5898	77.384	75.6164	71.6134	160.034	99.6396	58.1563	46.2922	93.1646	70.7776	80.2494	88.7111	136.68	82.6183	77.1263
P04818;P04818-2;P04818-3	P04818;P04818-2;P04818-3	Thymidylate synthase	TYMS	3	11	11	11	0.0943419	0	0.299315	0	0.577202	0.343282	0.314544	0.0351243	0.0171275	0.0388445	0	0.0721685	0.059791	0.365885	0.196816	0.16652	0.373777	0.105894	0	0.0408988	0.405035	0.051582	0.00444547	0.190038	0	0.080495	0.0783836	0.0422572	0.234847
P05026;P05026-2;V9GYR2	P05026;P05026-2;V9GYR2	Sodium/potassium-transporting ATPase subunit beta-1	ATP1B1	3	13	13	13	3.79325	1.78351	0.17048	2.58194	0.247744	0.338704	0.782446	1.26019	0.918127	0.460956	0.486591	34.4368	1.44014	15.6045	0.255998	0.32645	0.550988	0.541251	0.141608	0.484141	0.362951	0.10545	1.13008	0.0754235	0.253576	1.10003	0.828757	1.90134	0.349017
P05114;A6NL93;A6NEL0;F2Z2W6;F2Z2Y5;H7BXJ5	P05114;A6NL93;A6NEL0	Non-histone chromosomal protein HMG-14	HMGN1	6	8	8	8	0.546808	0.103458	0.512883	0.0806271	0	8.27628	0.042414	0	0.314729	1.84284	0.441796	0.132243	0.242425	0.610501	2.3607	1.16098	1.53553	4.34707	19.8423	7.0753	6.48277	2.02512	0.716796	1.79734	0.427554	0.627921	0.998095	2.22068	1.05327
P05155;P05155-2;P05155-3;H9KV48;E9PGN7;H0YCA1	P05155;P05155-2;P05155-3;H9KV48;E9PGN7	Plasma protease C1 inhibitor	SERPING1	6	12	12	12	0.418953	0.293391	0.565462	1.18525	0.491973	0.0424799	0.186461	0.155275	0.184882	0.239204	0.395622	3.93236	0.182643	1.05537	0.00916608	0.304657	0.204032	0.0250149	0.0933815	0.02626	0.0263016	0.0904954	0.101926	0.0612893	0.301715	0.123785	0.193689	0.398713	0.0288351
P05164;P05164-2;P05164-3	P05164;P05164-2;P05164-3	Myeloperoxidase;Myeloperoxidase;89 kDa myeloperoxidase;84 kDa myeloperoxidase;Myeloperoxidase light chain;Myeloperoxidase heavy chain	MPO	3	33	33	22	2.96587	2.86012	0.614178	8.66312	0.703189	0.533639	13.1456	0.818437	3.13445	2.91109	3.23601	1.11595	1.06396	0.404884	0.930162	1.73891	2.49656	2.62823	0.163817	0.96866	0.704494	0.635955	4.24486	0.277288	0.763423	1.74162	1.40399	0.594127	1.42194
P05771-2;P05771;I3L1Z0;A0A0C4DGL5;H3BV73;I3L148;P05129	P05771-2;P05771	Protein kinase C beta type	PRKCB	7	33	33	26	8.66467	9.61478	3.12941	6.54827	1.39841	6.8167	7.07777	10.0922	11.2573	7.18601	3.40312	0.546839	7.80417	1.85781	5.95136	2.22	5.94498	5.02014	8.03353	9.84619	2.3751	1.12401	3.13382	2.50561	3.25425	4.97241	9.06528	6.34219	9.54014
P06340	P06340	HLA class II histocompatibility antigen, DO alpha chain	HLA-DOA	1	8	8	8	2.66079	2.01722	1.1184	2.14506	0	1.14585	1.65216	2.4106	1.75336	2.92869	0.372068	0.0828683	1.39282	0.0697026	1.30141	1.12562	2.8799	0.769267	0.671061	4.62354	1.38632	1.00567	1.62293	2.76378	1.95357	0.840888	7.57191	0.796488	6.69753
P06734;M0R1R5	P06734;M0R1R5	Low affinity immunoglobulin epsilon Fc receptor;Low affinity immunoglobulin epsilon Fc receptor membrane-bound form;Low affinity immunoglobulin epsilon Fc receptor soluble form	FCER2	2	11	1	1	0.133835	0.0637195	0.0168371	0.0807129	0.00890756	0.072334	0.0776366	0.0984908	0.222298	0.109669	0	0	0.0389359	0	0.179067	0.48327	0.12779	0	0.0581261	0.0448267	0.0123078	0.0913424	0.13996	0.0176002	0.574423	0	0.140613	0.619556	0.0959961
P06865;H3BS10;H3BP20;H3BU85;H3BTD4;P06865-2;A0A087WUJ7;H3BRP6;A0A087WTY2;H3BVH8;H3BT62;H3BQ04	P06865;H3BS10;H3BP20	Beta-hexosaminidase subunit alpha;Beta-hexosaminidase	HEXA	12	15	15	15	0.725846	1.73115	0.986029	1.46724	1.33512	0.607407	0.547685	1.62183	0.846723	0.72937	1.1101	1.8805	0.324234	0.531753	0.401605	0.743375	0.88779	0.263388	0.134509	0.734701	0.573729	0.227869	0.654521	1.01061	0.142469	0.286927	0.379613	0.699867	0.643336
P07099;B1AQP9;B1AQP8	P07099	Epoxide hydrolase 1	EPHX1	3	29	29	29	3.56369	14.6658	4.44808	14.632	5.16158	1.60827	2.96307	9.85768	4.30686	4.91143	3.09852	25.4804	14.2222	8.48438	0.235913	0.279067	0.187656	2.37606	0.39896	0.641543	0.438499	0.549586	1.392	1.43386	0.895934	1.44808	1.09666	4.47059	0.734473
P07951-2;P07951-3	P07951-2;P07951-3	Tropomyosin beta chain	TPM2	2	25	2	0	0.0742117	0	0.0515944	0.109072	0.0580293	0	0	0.125287	0.0962968	0.0279537	0.0460121	0.0232687	0.0394911	0.0616144	0.0103579	0	0	0.0889609	0	0	0	0.0326659	0	0.0169986	0.00757232	0.182234	0.0160574	0	0
P08195;F5GZS6	P08195;F5GZS6	4F2 cell-surface antigen heavy chain	SLC3A2	2	32	32	1	5.07279	4.99258	5.79025	6.25854	5.78054	1.85349	2.8114	4.73157	4.64001	1.68823	1.34153	46.8102	3.59659	20.1645	2.17311	1.41828	2.70066	1.58475	0.899488	1.64048	1.01519	1.45363	3.41949	1.55501	2.19093	3.49664	7.60164	6.09754	1.6375
P08246	P08246	Neutrophil elastase	ELANE	1	3	3	3	5.24697	0.816446	0.367215	6.35467	0.192855	0.71278	12.3759	0.924324	0.737989	1.34257	0.685615	0.509332	0.135299	0	0.279365	2.14138	0.607629	2.80179	0.0183992	0.700084	0.204922	0.237587	2.55858	0.0978519	0.775265	0.201503	0.0922814	0.153824	1.99158
P08311	P08311	Cathepsin G	CTSG	1	14	14	14	7.52801	35.7945	0.88564	23.7807	0.461909	2.57491	17.4443	20.4952	14.7211	55.201	9.01894	3.03636	10.3906	0.0990448	1.18148	2.95337	1.82038	2.69666	0.337509	1.13958	0.987629	0.919346	5.98318	0.942844	2.248	2.03406	1.52985	1.88011	0.687743
P08575;A0A0A0MT22;X6R433;P08575-2;M3ZCP1;A0A075B788;E9PKH0;A0A0G2JNW2;M9MML3;M9MMK9	P08575;A0A0A0MT22;X6R433;P08575-2;M3ZCP1;A0A075B788	Receptor-type tyrosine-protein phosphatase C;Protein-tyrosine-phosphatase	PTPRC	10	76	76	76	20.0229	12.6953	4.77748	12.2574	0.613437	10.9526	24.7805	21.7266	26.5646	10.7137	16.608	0.829677	11.8601	0.916269	18.4173	15.4827	12.3742	23.4399	11.2273	12.5967	14.8917	13.9878	23.8828	19.9392	39.0378	49.6004	37.6307	21.7971	15.5768
P09493-4;P09493-10;H0YKX5	P09493-4;P09493-10;H0YKX5		TPM1	3	26	4	0	0.621784	0.0940936	0.0527366	0.35076	0.190889	0	0.275586	0.540172	0.865118	0.288168	0.135898	0.238282	0.0491783	0.18035	0	0.18197	0.0891259	0.663002	0	0.0493491	0.0848086	0.375018	0.287714	0.089335	0.0497324	0.549027	0.0437403	0.0770216	0.0240719
P09601;B1AHA8	P09601;B1AHA8	Heme oxygenase 1	HMOX1	2	15	15	15	0.616131	3.0043	0.25552	1.6962	0.0466615	0.629358	0.927128	2.26088	1.10405	0.790809	1.35252	1.02529	2.98163	0.0906813	0.0990134	0.042224	0.0140095	0.772565	0.0276691	0.28407	1.04096	0.21166	0.113353	1.37327	0.131754	1.04545	0.217379	0.727884	0.0696228
P09622;E9PEX6;P09622-2;P09622-3;F8WDM5;F2Z2E3	P09622;E9PEX6;P09622-2;P09622-3	Dihydrolipoyl dehydrogenase, mitochondrial;Dihydrolipoyl dehydrogenase	DLD	6	25	25	25	18.9607	18.0765	5.59848	27.75	6.14336	8.03635	10.1445	22.4675	12.6427	11.3142	12.8024	6.01218	8.37812	7.23508	9.02296	3.13831	5.48683	11.7557	7.874	9.40291	5.50216	7.24977	12.1178	11.8751	3.70169	14.6592	10.0861	20.6461	8.43977
P10109	P10109	Adrenodoxin, mitochondrial	FDX1	1	3	3	3	1.33497	1.56901	1.1811	2.22332	1.46576	0.66143	0.370194	1.00895	1.19262	1.52049	1.29112	0.931794	0.532911	2.50633	0.466321	0.0783484	0.200092	0.462166	0.156184	0.174887	0	0.141162	0.108323	0.500437	0.132797	0.583404	0.186201	2.05535	0.227811
P10144;J3KQ52;Q6XGZ2;J3KPK2	P10144;J3KQ52;Q6XGZ2;J3KPK2	Granzyme B	GZMB	4	7	5	5	0.0188185	0.245	0.218006	0.233911	0.0714903	0.359936	0	0.167083	0	0.130462	0	0	0	0.0465152	0	0	0	0	0	0.0591898	0.038908	0	0	0	0.00307026	0.077472	0	0.0382386	0
P10644;P10644-2;K7EPB2;K7EM13;K7EIE5;K7EID3;K7EJ40;K7EK41;K7EMZ6;K7EMU2;K7EKR1;K7EPR5;K7EQK3;X6RAV4	P10644;P10644-2;K7EPB2	cAMP-dependent protein kinase type I-alpha regulatory subunit;cAMP-dependent protein kinase type I-alpha regulatory subunit, N-terminally processed	PRKAR1A	14	20	20	17	3.20102	3.53137	3.2275	2.19261	2.40844	5.7956	3.6233	4.66624	3.74025	1.32711	2.01638	3.7171	3.86718	2.64185	7.86168	9.35568	9.00932	6.43083	10.1524	7.75907	5.76157	5.42285	4.14507	3.31206	12.263	5.37508	5.51259	5.63445	6.2868
P10747;P10747-7;P10747-2;P10747-4;P10747-3	P10747;P10747-7;P10747-2;P10747-4;P10747-3	T-cell-specific surface glycoprotein CD28	CD28	5	4	4	4	0.115198	0.402412	0.0864202	0	0	0.0213495	0.0936667	0.341003	0.403999	0.171063	0.351072	0	0.230664	0.098079	0.230007	0	0.160498	0	0.175072	0.0896336	0.177099	0.157619	0.585762	0.131378	0	0.00785714	0.0992175	0.378728	0.309714
P11388;P11388-2;P11388-3;P11388-4;J3KTB7	P11388;P11388-2;P11388-3;P11388-4	DNA topoisomerase 2-alpha	TOP2A	5	66	51	51	0.28729	0.100823	2.12049	0.0739237	1.96743	1.12677	0.464989	0.109126	0.147211	0.286961	0.714271	1.23103	0.129393	2.75369	0.23172	0.160799	0.191367	0.294996	0.0926704	0.221633	1.17555	0.283792	0.175831	1.93115	0.0708066	0.12607	0.0776088	0.163223	0.183254
P11717;S4R328	P11717	Cation-independent mannose-6-phosphate receptor	IGF2R	2	33	33	33	0.207489	0.304218	0.467007	0.242074	0.512347	0.223806	0.122308	0.18433	0.230174	0.24665	0.141954	0.806328	0.37062	0.307863	0.179488	0.147067	0.157269	0.05266	0.0531413	0.0827758	0.0463768	0.313053	0.155042	0.142643	0.107759	0.148085	0.204177	0.3796	0.11066
P11802;F8VYH9;F8VTV8;F8VWX7;F8W1L8;F8VXD2;F8VZZ0;F8VZ51;F8VYY1;Q96BE9;P11802-2	P11802;F8VYH9;F8VTV8;F8VWX7;F8W1L8;F8VXD2;F8VZZ0;F8VZ51	Cyclin-dependent kinase 4	CDK4	11	11	10	10	0.0711774	0.213915	1.4688	0.280919	2.23138	0.174133	0.0239031	0.110091	0.231864	0.0513296	0.0819895	0.349019	0.152394	1.77055	0.0817014	0.0544638	0.266819	0.423382	0.162921	0.352539	0.206453	0.0953259	0.0902021	0.1624	0.100538	0.471866	0.0838583	0.137389	0.150007
P13612;E7EP60;P13612-2	P13612	Integrin alpha-4	ITGA4	3	23	22	22	0.373475	0.318486	0.0641342	1.08681	0.0175205	0.356565	0.223533	0.335258	0.560452	0.361382	0.344917	0.116159	0.184712	0.0738988	0.175052	0.123679	0.162143	0.356623	0.39996	0.252011	0.0895009	0.130214	0.141131	0.0852426	0.290064	0.470072	0.10235	0.496229	0.16068
P13674	P13674	Prolyl 4-hydroxylase subunit alpha-1	P4HA1	1	18	1	1	0.0169797	0.0232158	0.0447851	0.0570444	0.0564419	0	0	0.0158224	0	0	0.0117644	0.0283408	0	0.0441259	0	0	0	0	0	0	0	0	0	0.00578521	0	0.00580967	0.00763306	0.0275078	0
P13674-2;P13674-3	P13674-2;P13674-3	Prolyl 4-hydroxylase subunit alpha-1	P4HA1	2	19	19	2	0.294096	0.649329	0.800592	1.39024	1.53434	0.178978	0.145706	0.597014	0.420759	0.720356	0.670145	4.42754	0.235217	3.55613	0.11396	0.139817	0.438109	0.360937	0.220914	0.252297	0.177473	0.0529251	0.154043	0.304586	0.0680617	0.279267	0.394987	0.83836	0.192324
P13688;P13688-6;P13688-5;P13688-8;P13688-2;P13688-10;P13688-9;P13688-7;P13688-3;P13688-4;P13688-11;M0R2K4	P13688;P13688-6;P13688-5;P13688-8;P13688-2;P13688-10;P13688-9;P13688-7;P13688-3;P13688-4;P13688-11	Carcinoembryonic antigen-related cell adhesion molecule 1	CEACAM1	12	6	4	3	0.0477188	0.16607	0.0202012	0.526834	0.0325526	0	0.115597	0.161399	0.102288	0.0956274	0.0375184	0.304608	0.0973556	0.0771897	0.0472017	0	0.012088	0.048498	0	0	0	0.0501962	0.103872	0	0.022805	0.161172	0.0199605	0.0555018	0
P14222	P14222	Perforin-1	PRF1	1	15	15	15	0.268076	0.353975	0.0910306	0.432012	0.0404981	0.0301769	0.187581	0.734724	0.072249	0.368568	0.261851	0.310042	0.317867	0.029293	0.102114	0.0273135	0	0	0.0281938	0.143741	0.0411627	0.0864607	0.304277	0.189734	0.0503294	0.0506509	0.0306974	0.290423	0.0596534
P14373;P14373-2;A0A0G2JIZ4;H0Y551;Q9HCM9;Q9HCM9-2	P14373;P14373-2;A0A0G2JIZ4	Zinc finger protein RFP	TRIM27	6	8	8	8	0.0331336	0	0.167629	0.0136148	0.17993	0	0.014866	0.0295287	0	0.0325794	0.0706981	0.239177	0.100466	0.055539	0.02924	0.0636929	0.0499891	0.0323263	0.00964092	0.0909714	0	0.0361703	0.0795185	0.0699596	0	0.00682546	0	0.0182124	0.0427718
P14621;U3KQL2;U3KPX8	P14621;U3KQL2;U3KPX8	Acylphosphatase-2	ACYP2	3	6	6	2	2.97479	1.24446	0.087177	2.84078	0.997521	2.07514	0.338895	1.74777	0.805547	0.565647	0.459189	1.2295	0.45926	0.205519	2.74466	7.13683	2.7736	2.60995	4.9228	2.23301	3.53971	1.77803	2.75036	1.36679	5.05861	2.55181	0.801546	2.58988	2.35281
P14780	P14780	Matrix metalloproteinase-9;67 kDa matrix metalloproteinase-9;82 kDa matrix metalloproteinase-9	MMP9	1	25	25	25	0.419458	0.429029	0	1.49975	0.0551667	0.0982892	2.21786	0.652939	0.462306	0.432053	0.290259	0.0381933	0.253983	0.205758	0.345795	0.269946	0.276876	0.337352	0	0.0606011	0.0635262	0.352962	0.942248	0.157636	0.281187	0.526588	0.312667	0.368075	0.171643
P15309;P15309-2;P15309-3;E9PFE6	P15309;P15309-2;P15309-3	Prostatic acid phosphatase;PAPf39	ACPP	4	13	13	13	0.0455768	0.123892	2.07093	0.0836019	3.22365	0.0905589	0.0757633	0.0858882	0.0582752	0.142529	0.0101709	0.0463823	0.0776476	3.37555	0.00816158	0	0.0288478	0	0.00915878	0.0309187	0	0.00369451	0.0367556	0.0336112	0.0168911	0.110453	0.02094	0.117228	0.0064067
P15311;E7EQR4;E9PNP4	P15311;E7EQR4	Ezrin	EZR	3	73	73	52	55.5189	23.5183	14.3488	28.7038	3.44103	37.8998	54.6744	54.9227	49.364	16.3121	6.4286	17.5387	7.13067	9.27476	96.8723	112.061	105.612	61.7276	59.3621	51.7888	50.2537	92.3634	60.6603	43.214	136.147	62.8608	67.5541	62.0435	74.6717
P15529-4;P15529-7;P15529-6;P15529-3;P15529-5;P15529-2;P15529-9;P15529-8;P15529-16;R4GN18	P15529-4;P15529-7;P15529-6;P15529-3;P15529-5;P15529-2;P15529-9;P15529-8;P15529-16	Membrane cofactor protein	CD46	10	5	1	1	0.415623	0.113778	0	0.0259694	0.242442	0.14215	0.153369	0.171209	0.545369	0.0418352	0.0482434	1.43359	0.130494	0.0476044	0.220788	0.0333396	0.0318764	0.172873	0.176542	0.118796	0.116727	0.180568	0.37644	0.0929024	0.272337	0.500842	0.37113	0.315696	0.182778
P16671;E7EU05;P16671-3;E9PLT1;P16671-4;P16671-2;E7EX47;H0YEE7;E9PC45;E7EVU1;E7ERZ9;E7EWI4	P16671;E7EU05;P16671-3;E9PLT1;P16671-4	Platelet glycoprotein 4	CD36	12	10	10	9	0.342788	7.58805	0.0255564	1.2461	0.0541461	0	0.17698	0.359174	0.765757	0.521469	0.180772	0.322715	3.22281	0.213168	0.106866	0.0781574	0	0	0	0	0	0.0395358	0.650311	0	0.178978	0.154666	0.140482	0.11243	0.0197648
P16930;H0YLC7;P16930-2	P16930;H0YLC7;P16930-2	Fumarylacetoacetase	FAH	3	8	8	8	0.216489	0.200794	0.0846343	0.137837	0.0447278	0.0972942	0.0452613	0.0980795	0.0255893	0	0	0.0551103	0.0341469	0.0519374	0.0612843	0.047275	0.0987035	0.199305	0.142156	0.115099	0.0713031	0.0814825	0.0291181	0	0.0963621	0.0309708	0.00791331	0.128764	0.149372
P17931;G3V3R6	P17931;G3V3R6	Galectin-3;Galectin	LGALS3	2	7	7	7	0.826012	1.1686	1.94751	2.2973	3.35488	0.479898	3.20545	1.07979	3.26368	2.09318	2.10868	15.3316	0.145868	3.9241	1.87558	0.25626	2.82554	1.9323	0.366108	1.34064	0.556665	1.62993	0.367797	0.320328	0.801906	2.19324	1.92643	2.83807	1.24962
P20160;A0A087WXP0	P20160	Azurocidin	AZU1	2	3	3	3	1.53648	1.21582	0.159626	1.75785	0.110788	0.330923	5.78475	0.424853	1.16806	1.40215	0.417899	0.224837	0.28373	0.0021534	0.424159	0.299207	0.45432	0.706514	0	0.204734	0.0498922	0.369767	1.13552	0.267309	0.405427	0.709173	0.413074	0.122518	0.332233
P20273;P20273-3;P20273-5;P20273-4;P20273-2;A0A0C4DH08;M0R1M2;A0A087WZQ4;M0R3H1;M0R0R6;M0QY14;M0QYP4;M0R2M0;M0R2R8;M0QY05;M0QZR7;M0QZ01	P20273;P20273-3;P20273-5;P20273-4;P20273-2;A0A0C4DH08	B-cell receptor CD22	CD22	17	22	22	22	4.49723	1.48135	1.18638	2.53416	0.773224	2.92387	3.79379	3.62252	5.78641	4.75075	3.39002	2.28571	1.43434	0.747822	3.95237	2.76557	3.35937	4.71599	5.93503	3.05234	2.29301	2.84364	1.4164	1.445	3.66804	4.88335	4.70019	5.51973	3.07758
P20592;P20592-2	P20592	Interferon-induced GTP-binding protein Mx2	MX2	2	31	28	28	1.01155	1.70852	2.26071	0.931529	2.61556	3.52031	0.799763	1.00976	1.59178	2.58719	4.31518	0.145388	4.2176	1.60673	0.636876	1.35671	1.69668	2.46046	1.24836	2.59555	0.493374	1.4801	2.51586	0.645788	0.565298	2.09073	1.12106	1.14014	1.88822
P20718;P20718-2;A0A0C4DGJ9;P20718-3	P20718;P20718-2	Granzyme H	GZMH	4	10	10	8	0.676873	1.33043	0.457739	0.623906	0.386988	3.7157	0.986261	3.1205	0.526826	0.316322	0.889101	0.130065	0.301301	0.351604	0.489199	0	0.147646	0.344293	0.0370131	0.944817	0.0481036	0.0672984	0.409576	0.13411	0.350151	0.124087	0.102418	0.993192	0.58378
P21926;A6NNI4;G8JLH6;A0A087WZG3;A0A087WU13;F5GXT1	P21926;A6NNI4;G8JLH6;A0A087WZG3;A0A087WU13	CD9 antigen;Tetraspanin	CD9	6	5	5	5	6.1486	0.726054	3.8689	2.39525	5.72325	0.349311	1.81908	2.13086	2.4816	0.229869	0.223307	15.1975	0.158224	12.3182	0.384981	0.0486651	0.0600536	0.269829	0.0944774	0.125729	0.440866	0.127202	1.88252	0.0843774	0.0631101	0.681477	0.276213	0.812006	0.0334294
P23141;P23141-3;P23141-2;H3BQV8;H3BSU0;REV__F8WE95;REV__Q8NET5	P23141;P23141-3;P23141-2	Liver carboxylesterase 1	CES1	7	34	34	29	0.243295	2.70207	0.62042	0.654097	0.69116	0.463497	0.154071	0.529707	4.27	0.616016	0.0614193	59.7692	2.55643	13.7678	0.227623	0	0.0822505	0.0381296	0.019313	0.0991897	0.1812	0.129923	0.133438	0.0471667	0.10418	0.0478586	0.0432931	0.0985916	0.183943
P26572;D6RF69;D6RA48;D6RBS3;D6RAK2;D6R9U2;D6RD15;D6RB69;D6RHZ8	P26572	Alpha-1,3-mannosyl-glycoprotein 2-beta-N-acetylglucosaminyltransferase	MGAT1	9	14	14	14	0.711482	0.71973	0.744398	1.86302	0.448852	1.15241	0.285234	0.489703	0.606332	0.783278	1.24835	0.988339	0.883398	0.307747	0.482785	0.267195	0.439665	0.320354	0.221456	0.119654	0.31385	0.348055	0.734595	0.543094	0.156186	0.370538	0.302045	0.860349	0.244262
P27144;D3DQ64	P27144;D3DQ64	Adenylate kinase 4, mitochondrial	AK4	2	16	16	16	0.500334	2.15334	10.6097	4.22739	17.749	0.339928	0.714653	1.42297	0.718304	0.102864	0.134856	5.31716	1.52953	8.88932	1.72584	0.421861	2.8492	1.23234	0.367707	2.00489	0.385647	5.48252	0.680603	0.0950685	0.538684	1.37957	1.56714	5.17251	1.71097
P27824;P27824-2;P27824-3;D6RGY2;H0Y9Q7;D6RFL1;D6RDP7;D6RB85;H0Y9H1;D6RAU8;D6RAQ8;D6RHJ3;D6RD16;D6RG29	P27824;P27824-2;P27824-3	Calnexin	CANX	14	66	66	64	33.8985	31.2948	44.071	72.857	50.2811	22.3113	27.3409	45.4175	27.2289	34.3414	46.2326	45.2667	24.5922	43.0916	12.2614	7.62765	14.1768	21.9354	19.3697	30.2333	15.7985	13.5737	17.3517	30.7943	10.8371	24.843	22.7219	44.393	37.4119
P28288;P28288-2;P28288-3	P28288;P28288-2	ATP-binding cassette sub-family D member 3	ABCD3	3	31	31	31	1.93924	1.6072	4.50176	2.61073	4.50319	0.748363	1.44655	1.97381	1.31015	1.07219	1.22294	1.00585	0.887187	2.0267	0.564106	0.472945	0.256312	1.08615	0.134318	0.370739	1.13528	0.558766	0.93967	1.47776	0.439874	1.4258	0.99704	0.832537	0.716185
P28799;P28799-3;K7EKL3;K7EQ05;P28799-2;K7EQI0	P28799;P28799-3;K7EKL3;K7EQ05;P28799-2	Granulins;Acrogranin;Paragranulin;Granulin-1;Granulin-2;Granulin-3;Granulin-4;Granulin-5;Granulin-6;Granulin-7	GRN	6	7	7	7	0.0685758	0.207909	0.339506	0.654343	0.439786	0.342667	0.0449595	0.110476	0.14021	0.165039	0.128649	0.0799303	0.0682267	0.587244	0.0133816	0.076249	0.115302	0.0189149	0.0196678	0.0362105	0.0570763	0.0126998	0	0.0499596	0.0575964	0.0642082	0.029495	0.738907	0.0209865
P30086	P30086	Phosphatidylethanolamine-binding protein 1;Hippocampal cholinergic neurostimulating peptide	PEBP1	1	15	15	15	4.44334	7.01621	9.80595	9.29743	8.19871	24.5251	5.61474	5.02158	4.19869	2.4705	2.82876	4.77352	1.2013	9.39826	30.1526	36.4096	42.7405	20.9582	44.9075	16.1347	25.0548	29.2399	21.2342	9.25398	15.5579	4.0223	7.07476	5.67282	29.0422
P30508	P30508	HLA class I histocompatibility antigen, Cw-12 alpha chain	HLA-C	1	22	7	0	2.28268	0.105283	1.41351	4.38761	1.10392	0.69491	1.58938	4.35376	0.203706	0.062092	0.294294	0.835183	0.0590442	0.220656	0.485511	0.442961	0.290309	0.0220799	0.152249	0.186362	0.541171	0.60453	0.454478	1.12162	1.2948	0	0.795603	0.693987	1.16222
P31146;H3BRY3;H3BRJ0;H3BU76;H3BSL1;Q6QEF8-4;Q6QEF8-3;Q6QEF8-2	P31146;H3BRY3	Coronin-1A;Coronin	CORO1A	8	44	43	20	70.8397	71.2743	27.893	25.6833	1.94756	103.281	89.8821	77.8822	74.7715	25.8595	26.9302	2.28969	22.2314	2.02788	144.879	151.142	155.269	116.617	110.286	95.5583	124.379	116.974	88.0683	72.9138	176.171	145.759	111.641	87.8877	102.258
P33908;P33908-2	P33908;P33908-2	Mannosyl-oligosaccharide 1,2-alpha-mannosidase IA	MAN1A1	2	15	15	14	0.15727	0.22291	0.311004	0.898249	0.15961	0.256725	0.0859381	0.199422	0.226898	8.8764	0.251024	0.80332	0.126648	0.275492	0.00810011	0.0258284	0.0161031	0.126823	0	0.0291611	0.0729761	0.0507302	0.102204	0.156302	0.0155501	0.177087	0.020398	0.225722	0.126116
P35610;P35610-3;P35610-2;B1APM4	P35610;P35610-3;P35610-2;B1APM4	Sterol O-acyltransferase 1	SOAT1	4	14	14	14	0.63391	0.500899	0.305089	0.705364	0.142599	1.41357	0.509308	0.671963	0.533791	0.499584	0.911009	0.681183	0.604701	0.0880126	0.245278	0.114876	0.427144	0.360118	0.19848	0.617467	0.234563	0.1682	0.484346	0.284285	0.090782	0.618948	0.932279	0.746469	0.566512
P35908	P35908	Keratin, type II cytoskeletal 2 epidermal	KRT2	1	67	1	1	0.11415	0.0880537	0.0372477	0.0653764	0.0403173	0	0.0784256	0.0532365	0.0192271	0.256376	0.120525	0.0387038	0.028959	0	0.0231161	0	0	0	0	0.0113969	0	0.0297433	0.0552672	0.0992569	0.0656526	0.0138165	0.0177685	0.0890872	0.05005
P36222;H0Y3U8	P36222	Chitinase-3-like protein 1	CHI3L1	2	12	12	12	0.288221	0.0145467	0.00902887	0.0259624	0.0094536	0	0.231343	2.5153	0.123075	0	0	0.0228725	0.127556	0	0.091319	0	0	0	0	0	0	0.130176	0.0554347	0.00453013	0.0108254	0.0187616	0.0381495	0.235207	0
P37268;E9PNM1;P37268-2;P37268-5;P37268-3;P37268-4;E9PJG4;E9PS69	P37268;E9PNM1;P37268-2;P37268-5;P37268-3;P37268-4	Squalene synthase	FDFT1	8	18	18	18	0.594999	0.161823	0.854565	0.577385	0.636256	0.868127	0.378736	0.521408	0.417133	0.438298	0.449127	15.4007	0.152741	2.05505	0.218896	0.361209	0.0968984	0.601472	0.151926	0.475135	0.150807	0.28459	0.297563	0.312893	0.410843	0.540485	0.301678	0.666068	0.356407
P40189;P40189-3;D6RH03;P40189-2;Q5FC05	P40189;P40189-3	Interleukin-6 receptor subunit beta	IL6ST	5	9	9	9	0.123816	0.0106371	0.00774164	0.162113	0.0294856	0.0224839	0.0292688	0.117951	0.0236524	0.0526913	0.0171337	0.00819485	0.0533616	0.0154237	0.0687358	0.0270312	0.043273	0.0195205	0.0176148	0.0420587	0.19509	0.0491308	0.050277	0.0158225	0.0217239	0.0618875	0.0186871	0.0173934	0.00788133
P40199;M0QYM2	P40199	Carcinoembryonic antigen-related cell adhesion molecule 6	CEACAM6	2	7	6	5	0.23911	0.37951	0	1.18009	0.0992506	0	0.599216	0.177151	0.0751549	0.163591	0.0692264	20.1796	0.153596	4.78662	0	0.0215795	0.0338069	0.0398329	0	0	0	0.271318	0.235918	0	0.0531843	0.333239	0.0276921	0.173743	0
P41218;H0Y6P3	P41218	Myeloid cell nuclear differentiation antigen	MNDA	2	20	20	20	0.852903	4.03489	2.03606	0.644527	1.43856	4.57864	0.886588	0.883676	0.879737	3.82833	7.7854	0.53912	2.8941	2.01706	0.7433	0.432113	0.15424	0.162875	0.0815675	0.31037	0.0892329	0.427512	0.669999	0.180959	0.198036	0.290973	0.221049	0.638358	0.253714
P42025	P42025	Beta-centractin	ACTR1B	1	11	8	8	0.694666	0.567085	0.959533	0.342747	1.2627	1.0286	0.400967	0.799765	0.448227	0.914167	0.63427	0.838518	0.804634	0.953631	0.881644	1.30596	1.25269	0.901481	0.895352	1.28713	0.990707	1.02326	0.759041	0.569565	1.3342	0.610059	1.12428	1.00019	1.09775
P42704;A0A0C4DG06;B8ZZ38;C9JCA9;H7C3W8	P42704	Leucine-rich PPR motif-containing protein, mitochondrial	LRPPRC	5	96	96	95	13.0161	12.1694	23.2004	22.0407	27.7839	10.2057	13.7832	18.9552	14.505	10.8568	12.6218	21.3573	7.41467	28.0864	6.54951	3.78819	5.12097	11.2006	5.02579	11.2103	9.11076	6.41776	7.24064	13.146	3.48248	14.5302	7.70975	14.6667	8.3994
P43155;P43155-2;P43155-3;H0Y4Z7;B7ZBP5;A6PVN3	P43155;P43155-2;P43155-3	Carnitine O-acetyltransferase	CRAT	6	26	26	26	1.28225	1.93212	0.181015	3.33149	0.149084	0.584975	1.02552	1.92056	1.46094	1.32552	1.54654	0.0420357	0.953439	0.0286403	0.0847428	0.0763284	0.051957	0.0360033	0.00970273	0.0820626	0.0500241	0.116127	0.184454	0.141211	0.0457656	0.144764	0.107652	0.772998	0.0387438
P43304;F5GYK7	P43304	Glycerol-3-phosphate dehydrogenase, mitochondrial	GPD2	2	49	49	2	5.13682	5.64402	4.89567	14.8627	4.90863	2.90352	3.87216	7.72719	5.42209	5.57623	4.92337	12.5889	3.66238	4.81715	0.804419	1.36038	0.746623	1.28591	0.367046	0.86779	1.45556	2.4488	2.58836	3.72089	1.54916	2.40714	3.2423	6.08489	1.21258
P43353;A0A087X2D4;Q9BUJ8;A0A087WUF8;A0A087X192;A0A087WTE0	P43353;A0A087X2D4;Q9BUJ8	Aldehyde dehydrogenase family 3 member B1	ALDH3B1	6	12	11	2	0.0423465	0.619012	0.0607639	0.442069	0.103667	0.0242019	0.274798	0.352491	0.0631936	0.109471	0.0258994	0.100688	0.0811552	0	0.0504371	0.0463039	0	0	0	0.0137216	0	0.0309603	0.0784389	0	0.0739722	0.0249132	0.127149	0.215285	0.0165495
P47756-2;P47756;B1AK85	P47756-2;P47756;B1AK85	F-actin-capping protein subunit beta	CAPZB	3	23	23	1	34.7977	17.1948	8.86358	9.78903	1.64851	19.5317	25.7814	30.0458	24.3707	12.3672	13.2799	8.15973	15.5442	4.97138	50.1889	37.3366	32.7176	29.6619	21.9405	20.9813	22.9737	50.227	31.2594	19.6788	51.7857	39.6095	52.4174	24.8309	26.8502
P48426-2	P48426-2	Phosphatidylinositol 5-phosphate 4-kinase type-2 alpha	PIP4K2A	1	17	1	0	0	0.0306803	0.0183875	0	0.0272916	0.0687758	0.0168962	0.0437143	0.0253247	0	0	0	0.0336191	0	0.06582	0.339238	0.428529	0.204932	0.568572	0.145875	0.0864564	0.149149	0.0432958	0	0.0404129	0.0370744	0.0927711	0.0440692	0.0688974
P48449;P48449-3;P48449-2;A0A0G2JQD0;C9J315;A0A0G2JS81;H7C3A5	P48449;P48449-3;P48449-2;A0A0G2JQD0	Lanosterol synthase	LSS	7	30	30	30	1.69343	0.320881	2.0632	0.707757	3.03802	0.833971	2.67366	1.36653	0.861864	1.17536	1.55574	4.16503	0.57218	1.19164	0.583715	0.650114	1.09868	1.60911	0.586752	3.95692	1.54483	1.32072	0.831635	1.35619	0.81882	1.16643	0.495996	1.08092	2.31941
P49327	P49327	Fatty acid synthase;[Acyl-carrier-protein] S-acetyltransferase;[Acyl-carrier-protein] S-malonyltransferase;3-oxoacyl-[acyl-carrier-protein] synthase;3-oxoacyl-[acyl-carrier-protein] reductase;3-hydroxyacyl-[acyl-carrier-protein] dehydratase;Enoyl-[acyl-carrier-protein] reductase;Oleoyl-[acyl-carrier-protein] hydrolase	FASN	1	113	113	113	1.51095	2.63844	8.45742	0.75402	13.0396	0.932272	1.43864	1.27181	0.612216	0.738624	0.818951	23.4555	12.3934	8.93121	0.645084	0.49443	0.758345	0.752054	0.250996	1.52268	1.87214	0.606306	0.570802	1.09529	0.670482	0.635365	0.301878	1.19623	1.25325
P49643;P49643-2;A0A096LP51	P49643	DNA primase large subunit	PRIM2	3	18	18	18	0.0874841	0.0206089	1.14456	0.0406233	1.28838	0.196147	0.0164853	0.0329702	0	0.00587606	0.0102823	0.205418	0.0745279	1.13153	0.065928	0	0.0254681	0	0.0342294	0.00877615	0.416388	0.0236277	0.00665119	0.135226	0.00144581	0	0.00497925	0.0101304	0.0594798
P49768;P49768-2;P49768-3;E7ES96;P49768-5;P49768-6;P49768-7;G3V3Z0;G3V499;G3V2G7;P49768-4;G3V2B1;G3V519;G3V4M0;H0YM52;G3V4P4;E5RFW4;E5RG63	P49768;P49768-2;P49768-3;E7ES96;P49768-5;P49768-6;P49768-7;G3V3Z0;G3V499;G3V2G7;P49768-4	Presenilin-1;Presenilin-1 NTF subunit;Presenilin-1 CTF subunit;Presenilin-1 CTF12;Presenilin	PSEN1	18	4	3	3	0.040968	0.0687906	0.210037	0.0965759	0.323772	0.0526783	0.0335889	0.0104998	0.0412144	0.0223698	0.0156819	0.0688161	0	0.339204	0.00529413	0.0140518	0.017878	0.0408006	0.024693	0.0771284	0.0213887	0.00738967	0.0193339	0.0264061	0.0493209	0.0579873	0.0135422	0.0367373	0.0833953
P50440;P50440-2;P50440-3;H0YMX4;H0YN43;H0YLC6	P50440;P50440-2;P50440-3;H0YMX4	Glycine amidinotransferase, mitochondrial	GATM	6	20	20	20	4.63708	7.13979	1.12126	13.7249	1.87309	0.919607	2.03394	4.66919	2.98724	4.18595	2.69183	0.7178	2.6814	1.64643	0.458693	0.949385	1.79999	0.277853	3.96496	5.06758	0.328843	5.01743	1.22471	0.930023	0.332396	0.836247	1.73291	3.55421	5.95738
P50570-2;K7EPK9	P50570-2	Dynamin-2	DNM2	2	50	1	0	0	0.0256694	0.0144213	0.0195495	0.0206217	0.016198	0.0199795	0.0326033	0.0090796	0.0169138	0	0.0165159	0.0317957	0	0.0038539	0.00920962	0	0.0212217	0.00871621	0.022808	0.0186538	0.00878204	0.0103556	0.00731298	0.00905423	0.011042	0.0058715	0.0239098	0.0152797
P50748;E7ES84;P50748-2;H0YFL5;J3KQF2;F5H5V0	P50748;E7ES84	Kinetochore-associated protein 1	KNTC1	6	50	50	50	0.0609893	0.0835695	0.209779	0.0289633	0.31122	0.01902	0.0511574	0.0317169	0.0522448	0.103758	0.0696137	0.390479	0.0557719	0.358272	0.0441212	0.0252966	0.0307409	0.0448779	0.0342995	0.0258465	0.032014	0.0504663	0.0141244	0.0317353	0.0148254	0.0684333	0.0327319	0.092842	0.0959105
P51398;P51398-2;P51398-3;V9GYL9;V9GZ03;V9GYJ9;V9GYA7;V9GZ61;V9GYC9;V9GYJ3;V9GYW1;V9GY11;V9GYF7	P51398;P51398-2;P51398-3;V9GYL9;V9GZ03;V9GYJ9	28S ribosomal protein S29, mitochondrial	DAP3	13	19	19	19	1.52713	2.46583	2.53436	4.93244	3.40519	0.95543	2.53549	1.61129	1.56728	2.82748	3.9369	1.30546	1.2052	3.32257	0.877528	0.48645	0.780394	1.22128	0.643185	1.24483	0.93347	0.994776	1.67702	2.23233	0.523796	2.12319	1.65883	2.46925	2.14763
P51659;E7EWE5;P51659-3;P51659-2;E7ET17;G5E9S2;E7ER27;E7EPL9	P51659;E7EWE5;P51659-3;P51659-2;E7ET17;G5E9S2;E7ER27;E7EPL9	Peroxisomal multifunctional enzyme type 2;(3R)-hydroxyacyl-CoA dehydrogenase;Enoyl-CoA hydratase 2	HSD17B4	8	45	45	45	8.99413	9.05252	3.2783	17.2512	1.82886	5.74068	6.16546	10.2708	7.1826	7.75601	8.49767	7.30923	4.17634	2.65645	5.648	4.672	4.66411	6.98559	4.13393	8.73661	4.40323	3.18193	5.70241	7.62853	3.52063	7.88455	5.43773	15.1447	9.16472
P51689;P51689-3;H7C327;P51689-2	P51689;P51689-3;H7C327	Arylsulfatase D	ARSD	4	6	6	6	0.0429312	0.0736302	0.0463856	0.0542126	0	0.0351395	0	0.0740607	0.0398035	0.00381924	0.0122334	0.0776055	0.0158229	0.0415836	0.00433663	0	0	0.0198126	0	0	0	0.0186928	0	0.0280149	0.0114409	0.00513349	0	0.00752851	0
P51692;C9J4I3	P51692	Signal transducer and activator of transcription 5B	STAT5B	2	30	6	6	0.0573512	0.061403	0.177598	0.0417092	0.203256	0	0.0814695	0.0639706	0.0122594	0	0.0616905	0.0617035	0.0514881	0.0782817	0.175214	0.423853	0.521623	0.0520063	0.227065	0.200823	0.261113	0.482037	0.107881	0.172649	0.425976	0.0660241	0.14092	0.189331	0.364401
P51817;O43930	P51817	cAMP-dependent protein kinase catalytic subunit PRKX	PRKX	2	5	4	4	0.0040232	0.0145836	0.0693464	0.0125044	0.0787527	0.0944239	0.0450224	0.0604846	0	0.0344976	0	0.0432051	0.0133843	0.00206356	0.036835	0.100819	0.105506	0	0.0449912	0.0163426	0.178359	0.0375741	0.0584113	0.0755515	0.0256769	0.0701002	0.0620691	0	0.0354867
P52292;J3QLL0;J3KS65;J3QL07	P52292;J3QLL0;J3KS65	Importin subunit alpha-1	KPNA2	4	17	17	17	0.37111	0.145592	0.978389	0.0811533	0.761186	1.28021	0.274622	0.233807	0.141708	0.24823	0.344793	2.35819	0.088784	1.12002	1.01753	0.210445	0.586278	0.44885	0.141769	0.32877	0.743856	0.499553	0.299376	1.28987	0.240164	0.403082	0.203002	0.166858	0.242345
P52732	P52732	Kinesin-like protein KIF11	KIF11	1	30	30	30	0.227813	0.164241	0.434824	0.0715152	0.501013	0.286872	0.712161	0.129658	0.261729	0.0561558	0	1.29067	0.143559	0.616457	0.273992	0.142823	0.135609	0.0815776	0.115893	0.272145	0.182232	0.335639	0.0727584	0.177792	0.0696986	0.14038	0.255936	0.211083	0.0890511
P52907	P52907	F-actin-capping protein subunit alpha-1	CAPZA1	1	17	17	13	25.4421	23.397	9.9675	10.8423	3.01644	23.6988	24.5601	27.7357	30.9618	9.90243	8.49487	9.15219	17.1274	4.8764	53.9628	40.1345	40.0513	32.7209	25.4916	23.0978	21.3081	39.7779	32.3829	20.4384	49.1616	40.5802	60.5449	29.6388	29.3652
P54802;K7ENX5	P54802	Alpha-N-acetylglucosaminidase;Alpha-N-acetylglucosaminidase 82 kDa form;Alpha-N-acetylglucosaminidase 77 kDa form	NAGLU	2	18	18	18	0.205026	0.282521	0.313643	0.586153	0.65382	0.0696815	0.298897	0.356672	0.131856	0.404078	0.226863	0.563874	0.13908	0.0469033	0.0299512	0.106344	0.0364515	0.115448	0.0357754	0.0919194	0.0214477	0.0290382	0.0595904	0.0457893	0.0366063	0.107428	0.163238	0.0449447	0.0436618
P54886	P54886	Delta-1-pyrroline-5-carboxylate synthase;Glutamate 5-kinase;Gamma-glutamyl phosphate reductase	ALDH18A1	1	44	44	1	14.3262	5.74703	7.28181	15.3369	9.3645	4.77069	9.13277	9.86627	6.67667	6.90515	5.99918	9.0386	2.30016	6.09427	2.42774	1.40567	3.85686	5.96716	1.09491	5.08358	4.90272	2.52936	3.33016	7.88089	1.46772	7.55539	3.31705	9.65497	5.21514
P55327-5;P55327;P55327-2;P55327-4;P55327-7;P55327-6;P55327-3;E5RK35	P55327-5;P55327;P55327-2;P55327-4;P55327-7;P55327-6;P55327-3	Tumor protein D52	TPD52	8	12	2	2	0.296569	0.37585	0.194803	0.160641	0	0.888482	0.356119	0.656177	0.745453	0.311863	0.121634	0.11541	0.156257	0	0.171935	1.46911	2.00145	0.911877	3.53706	0.675016	0.476845	1.64018	1.13962	0.339939	2.74178	1.49744	0.759172	1.13155	0.609844
P57088;D6RAA6;H0Y8N0;J3KN43;D6RBY2	P57088;D6RAA6	Transmembrane protein 33	TMEM33	5	10	10	10	1.73386	1.47337	4.02152	8.24562	5.08368	1.06026	1.25815	3.24267	2.66995	1.41046	2.27796	9.56453	0.952066	3.52965	0.696712	0.9069	1.06762	1.60671	2.26538	2.95883	2.13583	1.10682	1.86304	2.0858	0.976275	1.43761	1.74465	3.74216	4.06707
P58546;C9JL85	P58546	Myotrophin	MTPN	2	4	4	4	0.827741	0.789121	1.57872	0.483393	0.163234	16.499	0.610553	0.667458	0.0665994	1.1379	1.71701	1.36943	0.864731	0.392961	9.89452	23.7157	20.2931	28.8015	46.3101	11.2335	10.3909	10.2912	2.55804	1.13595	4.27056	2.2621	1.24462	2.45804	3.42834
P60709;G5E9R0	P60709	Actin, cytoplasmic 1;Actin, cytoplasmic 1, N-terminally processed	ACTB	2	48	48	0	871.113	706.18	473.189	336.723	392.19	742.667	1406.93	707.686	875.354	403.199	322.805	310.468	654.622	312.524	1062.43	1263.14	1321.39	1111.1	850.873	790.054	781.508	951.292	971.655	505.673	1101.05	1115	1431.21	696.647	748.318
P61020;P61020-2;F8VUA5;F8VVZ0;F8VPW9;F8VWZ7;O95057;K7EN06	P61020;P61020-2	Ras-related protein Rab-5B	RAB5B	8	14	10	10	3.61404	2.85355	1.19379	1.36539	1.08816	2.95582	1.42931	2.94772	2.0174	2.92975	3.82638	3.86199	3.37354	2.24465	5.26353	2.3591	3.23825	3.05059	2.98147	3.67096	1.93951	4.40844	5.48244	3.63061	4.14583	8.667	10.2509	1.77852	2.93744
P61158;B4DXW1;F8WDR7;F8WEW2;F8WE84	P61158;B4DXW1	Actin-related protein 3	ACTR3	5	31	31	27	29.2878	23.1045	6.09133	9.34642	3.61428	20.731	41.3505	21.9228	25.7696	7.98559	6.48315	8.33072	5.79305	3.19897	38.0177	47.4453	40.5528	37.6735	23.0518	33.5339	27.9353	53.9298	26.6236	12.8962	72.7202	27.5208	56.1544	34.3663	45.634
P61160;P61160-2;F5H6T1	P61160;P61160-2;F5H6T1	Actin-related protein 2	ACTR2	3	25	25	25	21.5018	17.5691	9.95992	8.06037	6.91899	25.2293	23.8915	18.2168	20.0423	5.16635	5.47695	8.26802	5.7761	9.46827	45.3294	55.8378	45.1412	39.9425	23.8549	28.3853	20.9279	65.7253	30.5501	15.518	59.0762	35.8258	54.594	30.5965	29.3003
P61626;F8VV32;A0A0B4J259	P61626;F8VV32;A0A0B4J259	Lysozyme C;Lysozyme	LYZ	3	9	9	9	3.02991	1.46411	2.78462	5.92743	3.10333	3.22985	7.83565	1.90983	2.29969	2.67991	1.61235	0.869111	1.14204	0.0976995	0.765036	3.25077	2.44377	1.91392	0	4.20772	0.755871	0.771748	2.41348	0.657058	1.09563	1.0543	0.739614	2.44014	3.81953
P62328	P62328	Thymosin beta-4;Hematopoietic system regulatory peptide	TMSB4X	1	5	5	5	7.49973	3.73518	4.48052	2.0921	0	14.4883	2.65833	4.5798	5.85436	2.38712	5.83272	1.80618	1.6429	0	39.501	69.6484	84.4894	52.5049	90.4775	23.912	17.1237	44.2446	8.15714	12.9607	13.1339	7.44818	6.7677	1.83694	8.07705
P62899;P62899-3;P62899-2;C9JU56;B7Z4E3;B7Z4C8;B8ZZK4;H7C2W9	P62899;P62899-3;P62899-2;C9JU56;B7Z4E3;B7Z4C8;B8ZZK4;H7C2W9	60S ribosomal protein L31	RPL31	8	12	12	12	29.7858	14.5441	26.3218	11.6996	34.5529	30.96	50.659	35.6265	45.5435	13.778	12.5179	20.1391	16.2949	31.1855	40.4013	35.8377	57.3307	53.2212	42.2254	50.7684	49.6187	39.9494	22.6492	41.0619	23.7669	42.7512	40.2674	33.2172	20.8708
P78362;P78362-2;C9J2M4;C9JWF7;H7C521	P78362;P78362-2	SRSF protein kinase 2;SRSF protein kinase 2 N-terminal;SRSF protein kinase 2 C-terminal	SRPK2	5	15	12	8	0.109187	0.883924	0.970866	0.183028	1.01159	0.177755	0.212451	0.191478	0.151012	0.0805525	0.032148	0.213109	0.218355	0.721175	0.192375	0.354897	0.287886	0.29687	0.0860975	0.0363934	0.192856	0.40471	0.117029	0.0932485	0.339151	0.381759	0.162502	0.399998	0.127947
P78537;A0A087WSV2;F8W036;F8VP73;F8W099;H0YHA4;F8VNQ1;F8W606;G8JLQ3	P78537;A0A087WSV2;F8W036;F8VP73;F8W099;H0YHA4;F8VNQ1;F8W606;G8JLQ3	Biogenesis of lysosome-related organelles complex 1 subunit 1	BLOC1S1	9	2	2	1	0.0575273	0.362951	0.0355908	0	0.0984069	0.451934	0	0.318216	0.455044	0	0.0290697	0.098385	0.334884	0	0.715343	1.27311	0.801369	1.03564	1.64978	0.742288	0.677938	0.729307	0.334162	0.211065	0.850622	0.319674	0.403703	0.164814	0.0462387
Q01082;A0A087WUZ3;Q01082-2;F8W6C1	Q01082;A0A087WUZ3;Q01082-2	Spectrin beta chain, non-erythrocytic 1	SPTBN1	4	151	138	13	2.58897	3.10487	2.21418	1.44081	1.76921	3.28151	1.94127	3.08032	4.81392	2.78999	1.55599	5.6205	3.8375	3.52577	1.52356	0.730745	0.616525	1.97272	0.12889	0.601436	1.25749	1.79508	1.09063	1.19595	0.987155	3.79361	0.637921	0.902681	0.644859
Q01518;Q5T0R1;Q5T0R4;Q5T0R3;Q5T0R2;Q5T0R7;Q5T0R6;Q5T0R5;Q5T0S3;P40123-3	Q01518	Adenylyl cyclase-associated protein 1	CAP1	10	39	39	1	24.2262	22.0412	11.4318	15.2573	4.24781	31.2105	24.2732	31.0674	29.2789	8.8009	9.67782	15.8804	5.32422	9.61942	49.2271	50.5304	40.2125	32.4333	47.0458	20.8037	21.0812	52.6292	29.4329	11.9155	44.5154	37.5731	16.8827	72.0541	32.9757
Q01650;A0A0C4DGL4;Q9UM01;H0YJ95;G3V4Z6	Q01650	Large neutral amino acids transporter small subunit 1	SLC7A5	5	12	12	11	0.911883	0.17323	1.36814	0.813352	1.35319	0.805289	1.6509	0.949905	0.687714	0.175848	0.226466	8.97564	0.460205	2.40479	0.26098	0.36397	0.641268	0.382555	0.12569	0.325696	0.419366	0.37901	0.444903	0.399837	0.374437	0.598461	0.465188	1.20228	0.390151
Q02809;Q02809-2;Q5JXB7;Q5JXB8	Q02809;Q02809-2	Procollagen-lysine,2-oxoglutarate 5-dioxygenase 1	PLOD1	4	23	23	23	0.27493	0.585238	0.98754	1.18442	1.40403	0.0596666	0.175619	0.536554	0.283529	0.356146	0.208893	0.959575	0.447925	1.00119	0.123364	0.0690473	0.0842236	0.105598	0.070541	0.0827035	0.0887408	0.212921	0.10738	0.344916	0.210284	0.180484	0.114271	0.312162	0.040544
Q03701;A0A087X1N2;C9J9W7	Q03701;A0A087X1N2	CCAAT/enhancer-binding protein zeta	CEBPZ	3	43	43	43	0.449097	0.546138	2.18555	0.400403	2.87421	1.21313	0.518235	0.32099	0.280883	1.29929	2.00414	0.915432	1.32394	3.20104	0.527454	0.220396	0.277968	0.678009	0.39259	0.524521	0.966883	0.378822	0.295471	1.11977	0.095089	0.28714	0.187975	0.263915	0.441816
Q05209;Q05209-2;Q05209-3;H3BM04;H0YC15;H0YB59;C9J1X8;F8WB51	Q05209;Q05209-2;Q05209-3	Tyrosine-protein phosphatase non-receptor type 12	PTPN12	8	22	22	22	0.0426976	0.137038	0.241894	0.0454341	0.326835	0.0557666	0.0178121	0.0872695	0.0252023	0	0.00967241	0.32377	0.0721216	0.235122	0.0182409	0.114984	0.024246	0.253775	0	0.0307113	0.163445	0.00465839	0.00425662	0.155353	0.00972767	0.492606	0.0156481	0.0759154	0.0294326
Q05397;Q05397-5;Q05397-7;H0YBP1;E7ESA6;Q05397-2;E9PEI4;H0YB16;H0YBZ1;B4DWJ1;Q05397-6;Q05397-3;Q05397-4;E5RHD8;E5RGA6;H0YB99;E5RI03;E5RFW9;E5RH01;E5RG66;E5RI72;E5RG86;E5RH48;E5RJP0;E5RIK4;E5RG54;E5RJI4;E5RH08;E5RJQ2;E5RG80	Q05397;Q05397-5;Q05397-7;H0YBP1;E7ESA6;Q05397-2;E9PEI4;H0YB16;H0YBZ1	Focal adhesion kinase 1	PTK2	30	29	28	28	0.111572	0.0654744	0.381309	0.0100448	0.353986	0.261809	0.371047	0.156425	0.178908	0.0476217	0.0327583	0.387331	0.137725	0.583499	0.904875	0.420526	0.490373	0.713938	0.673784	0.460412	0.136112	0.732057	0.336175	0.159077	0.654661	0.661471	0.257381	0.103264	0.407069
Q06330;Q06330-4;Q06330-6;Q06330-7;Q06330-5;D6R927;Q06330-3;Q06330-2;H0Y8R3;D6R946;D6RCM1;D6REP3;D6RF98;D6RIV8;D6RAT2;D6RIZ8;D6R9X3;D6R9K5;D6REC2;D6RB37;D6RBQ8;D6RA45;Q9UBG7;D6RE93;Q5QPV1	Q06330;Q06330-4;Q06330-6;Q06330-7;Q06330-5;D6R927;Q06330-3;Q06330-2	Recombining binding protein suppressor of hairless	RBPJ	25	8	8	8	0.208682	0.194558	0.312264	0.0569048	0.258664	0	0.0307684	0.0124815	0.0224013	0.233528	1.5279	0.215945	0.279602	0.10753	0.0500931	0.0346769	0	0.0477036	0.00704463	0	0.00758649	0.0133793	0.0894104	0.381362	0.0489265	0.0176974	0	0.0857071	0.169717
Q08477-2	Q08477-2	Docosahexaenoic acid omega-hydroxylase CYP4F3	CYP4F3	1	13	13	1	0.00992021	0.00389657	0.018443	0.0611666	0.0679472	0.165937	0.061273	0	0.028935	0.260133	0.144168	1.30057	0.003711	0.219493	0	0	0	0.0146395	0.00533132	0	0.0368605	0.00158408	0.0273353	0.0316976	0.000917208	0.026238	0.00518555	0	0.00289668
Q08945;E9PMD4;E9PPZ7	Q08945	FACT complex subunit SSRP1	SSRP1	3	26	26	26	0.9068	0.908158	4.96326	0.705498	4.0227	2.85173	0.473076	0.333991	1.27695	4.20577	6.46595	2.77529	2.02465	3.27621	1.79954	1.34859	0.904305	1.83423	1.67715	1.7668	3.66737	1.19268	1.2486	4.23983	0.29619	0.367478	0.211976	0.533266	2.00182
Q0VGL1;A0A087X1E5;A0A087WVU0;A0A087WT92;A0A087WV46;C9JXA7	Q0VGL1;A0A087X1E5;A0A087WVU0;A0A087WT92;A0A087WV46;C9JXA7	Ragulator complex protein LAMTOR4;Ragulator complex protein LAMTOR4, N-terminally processed	LAMTOR4	6	2	2	2	3.34093	3.70133	1.37628	1.61684	2.17058	5.90396	0	2.95381	2.67906	1.91393	1.71282	1.27332	0.840206	5.46597	4.42504	14.4514	12.5597	11.9157	10.953	10.0619	5.04349	6.49437	3.23585	3.81856	4.01907	3.54945	6.29711	4.08863	2.96446
Q10469	Q10469	Alpha-1,6-mannosyl-glycoprotein 2-beta-N-acetylglucosaminyltransferase	MGAT2	1	9	9	9	0.419197	0.207669	0.532024	0.529949	0.503007	0.369771	0.264408	0.231784	0.182631	0.244044	0.256828	0.244746	0.163239	0.193998	0.130167	0.195019	0.46176	0.238458	0.149172	0.525844	0.570842	0.127338	0.0713294	0.335281	0.154206	0.301178	0.126877	0.196023	0.494984
Q10471;Q10471-2	Q10471	Polypeptide N-acetylgalactosaminyltransferase 2;Polypeptide N-acetylgalactosaminyltransferase 2 soluble form	GALNT2	2	25	25	24	0.449914	0.210243	0.755092	1.1164	0.886287	0.511437	0.18582	0.221954	0.329617	0.285227	0.888868	1.28326	0.391743	0.622122	0.104491	0.0399885	0.179123	0.144092	0.0448065	1.13665	0.458845	0.437672	0.298477	1.21807	0.1226	0.524408	0.129819	0.18267	0.702744
Q10588;A6NC48;Q10588-2;H0Y984;H0Y8G4;H0Y9Q9	Q10588;A6NC48;Q10588-2;H0Y984	ADP-ribosyl cyclase/cyclic ADP-ribose hydrolase 2	BST1	6	5	5	5	0.40466	0.421558	0.0812666	1.20577	0.263782	0.0255024	0.904038	0.756876	0.362352	0.225204	0.0775901	0.448711	0.251362	0.0903021	0.165104	0	0	0.128642	0.0123825	0.0306824	0.0181446	0.0232418	0.110204	0.176383	0.0553744	0.218817	0.100931	0.233333	0.0201284
Q12769;G3V198;E9PR16;Q12769-3;Q12769-2;E9PSI3	Q12769;G3V198;E9PR16	Nuclear pore complex protein Nup160	NUP160	6	41	41	41	0.744565	0.390241	1.42836	0.540612	1.40934	0.827417	0.47003	0.453859	0.338017	1.50789	2.53711	0.665347	0.611138	0.717227	0.381303	0.357723	0.321227	0.82872	0.702754	0.362837	0.805207	0.422456	0.546595	1.80029	0.165279	0.440806	0.173627	0.304234	0.725438
Q12802;Q12802-2;Q12802-4;A8MYJ1;H0YMW2;A0A087WY36;H0YLH1;H0YK84;A0A087WX73	Q12802;Q12802-2;Q12802-4;A8MYJ1	A-kinase anchor protein 13	AKAP13	9	58	58	24	0.40596	0.577411	0.161322	0.262703	0.0740346	0.438799	0.523148	0.701642	0.44304	0.139333	0.122475	0.343759	0.863754	0.21571	0.773638	0.553199	0.482065	0.3321	0.448159	0.269658	0.455533	0.316656	0.628357	0.56901	0.814963	0.66779	0.576916	0.711603	0.399825
Q12849;F5H5I6;H0Y8R1;H0YAK1;Q12849-5;H0YAM1	Q12849;F5H5I6;H0Y8R1;H0YAK1;Q12849-5	G-rich sequence factor 1	GRSF1	6	22	22	22	0.897554	1.26871	1.23303	1.67667	1.6439	0.97933	2.02003	1.45189	1.11959	0.625354	0.879612	1.18725	1.15555	2.38264	0.601329	0.354673	0.146523	1.59367	0.43496	0.816909	1.05628	0.688524	0.862362	1.49138	0.254375	3.094	0.774342	1.81294	0.853223
Q12931;Q12931-2;I3L0K7;I3L239;I3L2D5;I3L253	Q12931;Q12931-2;I3L0K7	Heat shock protein 75 kDa, mitochondrial	TRAP1	6	50	50	50	8.29249	4.22617	11.3146	8.62791	15.3269	4.6221	3.98411	8.47945	5.17154	3.396	5.20127	8.29162	2.46057	13.149	1.63866	1.58431	1.99596	3.94648	1.61988	10.4938	4.12725	2.10828	2.71457	9.93115	1.78244	9.0026	4.79388	6.73625	6.90581
Q12979-2;Q12979;A0A0G2JQ41;Q12979-4;B7Z683;I3L2P5;Q12979-3;I3L0R7;I3L1U8;I3NI05;A0A0G2JRJ1;I3L3W0;A0A0G2JSE0;A0A0D9SGD7;A0A0G2JQT5;I3L379;I3L4Y1	Q12979-2;Q12979;A0A0G2JQ41;Q12979-4;B7Z683	Active breakpoint cluster region-related protein	ABR	17	23	23	22	0.226848	0.215455	0.251993	0.107648	0.436817	0.255729	0.222904	0.399735	0.192461	0.375966	0.439983	0.226607	0.46977	0.578598	0.600849	0.826507	1.05274	0.333235	0.529236	0.598689	0.516571	0.800208	0.361771	0.594343	0.931365	0.27222	0.341254	0.70522	0.662406
Q13114;A6NHG8;H0YL26;Q13114-2;H0YL25;H0YMI8	Q13114;A6NHG8;H0YL26;Q13114-2	TNF receptor-associated factor 3	TRAF3	6	10	10	10	0.0273446	0	0	0.0461081	0	0.0218658	0.0580176	0.00958659	0.0284005	0	0.0111029	0.00834985	0	0	0.0820437	0	0.0388062	0.0838327	0.316853	0.198076	0.109656	0.0369341	0.126212	0.114557	0.0821708	0.202649	0.184624	0.23671	0.21188
Q13153;B3KNX7;H0YCG5;H0YCM0;E9PRP6;E9PMP2;E9PQW5;E9PKH9	Q13153;B3KNX7	Serine/threonine-protein kinase PAK 1;Non-specific serine/threonine protein kinase	PAK1	8	17	12	2	0.551113	0.127565	0.0390677	0.306105	0.113009	0.0311098	0.0457226	0.370898	0	0.0689852	0.361092	0.879298	0.0601932	0.527226	0.226046	0	0.0123355	0.0819396	0.0593228	0.0452525	0.0888547	0.399364	0	0.193831	0.0505654	0.0243729	0	0.223852	0.0714801
Q13162;H7C3T4;A6NJJ0;A6NG45	Q13162;H7C3T4	Peroxiredoxin-4	PRDX4	4	15	11	11	13.2431	7.7397	7.78969	59.1424	14.3777	3.94412	10.6786	13.3149	9.04145	13.2896	2.58212	10.0481	2.62948	4.40622	0.800056	0.439007	2.3448	2.82215	2.75835	4.63955	3.07896	1.04896	1.35977	2.24832	0.778128	1.75476	1.65508	9.41195	3.23609
Q13217;X6R9L0	Q13217;X6R9L0	DnaJ homolog subfamily C member 3	DNAJC3	2	17	17	17	0.657845	1.01691	0.689575	4.89489	1.02595	0.624192	0.909509	0.96387	1.45043	0.854083	0.715409	1.48631	0.475164	1.05884	0.0673025	0.141681	0.174642	0.145847	0.0677057	0.53211	0.288738	0.199241	0.154622	0.420198	0.0898037	0.315	0.333036	1.40162	0.463223
Q13459;M0R0P8;Q13459-2;M0QXP0;M0R240	Q13459;M0R0P8;Q13459-2	Unconventional myosin-IXb	MYO9B	5	79	79	2	1.16304	0.785206	0.481867	0.424402	0.368935	0.771628	0.828566	0.970166	0.672424	0.652798	0.831266	0.251896	1.14951	0.281806	1.43341	0.68556	0.728326	0.782316	0.706808	1.02861	0.79739	0.565321	1.00356	1.13292	1.2133	1.47038	1.34644	1.07417	1.07471
Q13469;Q13469-4;Q13469-3;Q13469-2;Q13469-5	Q13469;Q13469-4;Q13469-3;Q13469-2;Q13469-5	Nuclear factor of activated T-cells, cytoplasmic 2	NFATC2	5	29	29	28	0.676343	0.711112	0.378071	0.358274	0.149267	1.29832	0.787945	0.730537	0.417858	0.419701	1.60516	0.0694814	1.04643	0.250862	1.15566	1.55863	2.55094	0.841656	1.24686	1.67197	2.20825	0.624806	1.1214	2.20701	1.34563	0.758974	0.497647	1.40479	1.63316
Q13488;E9PNA6;E9PM12;E9PMC5;H0YCE3;H0YEL3;A6NHQ4	Q13488	V-type proton ATPase 116 kDa subunit a isoform 3	TCIRG1	7	23	23	10	0.910998	2.38745	0.856975	3.83203	0.822755	1.32231	2.102	2.56383	1.24083	1.08685	1.10068	1.36383	1.41514	0.0316702	0.566773	0.76507	2.82225	1.33235	0.813982	2.18925	0.355432	1.21683	1.14229	0.385517	1.10568	0.995884	2.64403	2.26467	1.90851
Q13576;F5H7S7;E7EWC2;Q13576-3;Q13576-2;D6R939;E9PDT6;D6RDK8	Q13576;F5H7S7;E7EWC2;Q13576-3;Q13576-2;D6R939	Ras GTPase-activating-like protein IQGAP2	IQGAP2	8	70	68	68	1.17105	2.23129	2.30505	0.792097	3.16729	0.668503	0.575385	1.84258	0.574914	0.213321	0.718977	0.72245	3.35247	2.52146	0.762658	0.142446	0.353931	0.0457659	1.16744	0.271865	0.665167	0.397564	0.639578	0.318028	0.0814453	0.125998	0.751098	1.48341	0.378818
Q13613;F8WA39;Q13613-2;Q8NEC6;H0YDX3;H7BZJ1;E9PIH9;H7C406;E9PPP8;F8W764;F8W8S8	Q13613;F8WA39;Q13613-2;Q8NEC6;H0YDX3	Myotubularin-related protein 1	MTMR1	11	16	16	16	0.336093	0.534764	0.23746	0.223627	0.208061	0.650208	0.193392	0.620834	0.412307	0.291644	0.0579187	0.247785	0.83135	0.273336	0.668693	0.829873	0.547277	0.460119	0.518949	0.434235	0.750276	0.736133	0.49545	0.511711	1.20223	1.07062	1.23643	0.529191	0.626627
Q13637	Q13637	Ras-related protein Rab-32	RAB32	1	15	15	13	1.97711	3.8596	4.54309	3.45805	5.41737	1.04359	0.823954	2.23138	1.37063	1.08581	0.903855	3.298	2.66851	3.41162	0.852517	0.629102	0.204286	1.00797	0.0668468	0.67684	0.292067	0.84999	1.25603	1.06654	0.278892	1.26998	0.551371	2.64166	1.1189
Q13641	Q13641	Trophoblast glycoprotein	TPBG	1	6	6	6	0.401474	0.4545	0.0417664	0.114254	0.0811062	0	0.0235176	0.0873219	0.0255558	0.0342668	0.202941	2.44703	0.0578397	0.0862044	0	0.0351336	0.0753632	0.0876415	0.184925	0	0	0.137596	0.111191	0.0703197	0	0.193115	0	0.013994	0.0231745
Q13813-2;A0A0D9SGF6;Q13813;A0A0D9SFF6;A0A0D9SFH4	Q13813-2;A0A0D9SGF6;Q13813	Spectrin alpha chain, non-erythrocytic 1	SPTAN1	5	155	155	4	3.64874	4.62554	4.14075	1.88129	3.37488	4.30482	5.17457	4.01124	7.29601	3.75061	1.79712	5.80641	6.14105	5.37491	2.79493	1.38016	0.717405	2.66072	0.356704	0.87473	2.50288	3.06716	2.16949	1.67032	1.49177	5.47591	1.70307	1.41031	0.989067
Q14145;K7EQX2;K7ESE0;K7EJ49;K7EJD8;K7EPZ3	Q14145	Kelch-like ECH-associated protein 1	KEAP1	6	16	16	16	0.213337	0.040047	0.897447	0.0138076	1.41225	0.107304	0.283778	0.12856	0.0330241	0.0258439	0.102679	0.0454965	0.0726368	0.749799	0.0608593	0.0111893	0.0242086	0.0109323	0.0148961	0.0297342	0.125052	0.0655406	0.0672114	0.21113	0.065323	0.0762611	0.0294224	0.0682908	0.0632178
Q14213	Q14213	Interleukin-27 subunit beta	EBI3	1	2	2	2	0.24045	0.0173972	0.0185986	0.2216	0	0.156084	0.204294	0.0238314	0.132121	0.069495	0.180766	0	0.00731663	0	0.0167474	0	0.115408	0.228459	0	0.0813025	0.159381	0.086323	0.0935335	0.0559352	0.0657881	0.130637	0.0976371	0.175085	0.0214724
Q14511;Q14511-3;A0A087WUD2;Q14511-2	Q14511;Q14511-3;A0A087WUD2	Enhancer of filamentation 1;Enhancer of filamentation 1 p55	NEDD9	4	17	17	16	0.0425766	0.138735	0.0456761	0.007987	0.00340459	0.0621433	0.0415036	0.0282487	0.0162069	1.75102	0.00515501	0.0685507	0.0130033	0	0.20957	0.415345	0.0820617	0.614069	0.158037	0.0262971	0.0489431	0.276188	0.0928985	0.0770251	0.408041	0.627585	0.0599553	0.0791422	0.118996
Q14690;S4R3Q4	Q14690	Protein RRP5 homolog	PDCD11	2	76	76	76	0.930221	0.864798	2.26087	0.183575	1.9634	1.58639	0.247305	0.571683	0.331746	2.0692	3.40169	1.19962	1.03168	2.10024	0.531748	0.425017	0.490886	0.897364	0.480681	0.728831	0.86255	0.820139	0.319144	1.52362	0.160226	0.415621	0.128801	0.267737	0.868
Q14807;Q14807-2;H3BRB3;H3BTH5;H3BQB9	Q14807;Q14807-2;H3BRB3	Kinesin-like protein KIF22;Kinesin-like protein	KIF22	5	21	21	21	0.0319395	0	0.372798	0.0318595	0.272379	0.047038	0.199196	0.0435549	0.0799194	0	0.0976351	0.0815382	0.157086	0.322866	0.0196171	0.0263418	0.0259209	0.0137493	0.103157	0.0551226	0.101194	0.060785	0.0475193	0.286088	0.00576928	0.0236392	0.124763	0.00927682	0.00619391
Q15021;E7EN77;F5GZK7;F5H431	Q15021;E7EN77	Condensin complex subunit 1	NCAPD2	4	46	46	46	0.479619	0.151479	1.03113	0.0624561	1.40508	0.419123	0.721343	0.389109	0.0934685	0.0664442	0.0602655	0.607774	0.0553558	0.946653	0.330711	0.126732	0.280098	0.192835	0.0619846	0.27441	0.904502	0.488446	0.171327	0.780524	0.188132	0.101037	0.0743962	0.357258	0.311979
Q15057;A0A087X1H5;H7C3Q8;H7C3K3;C9J8L1	Q15057;A0A087X1H5	Arf-GAP with coiled-coil, ANK repeat and PH domain-containing protein 2	ACAP2	5	26	25	25	0.584232	0.453687	0.476905	0.245177	0.410048	0.456542	0.402708	0.597289	0.418243	0.109017	0.375141	0.213088	0.437404	0.451392	1.07373	1.06664	1.30736	0.798992	1.58346	0.700871	0.793846	1.49401	0.84346	0.314857	1.43013	1.08108	0.518195	0.911058	1.50068
Q15067-2;Q15067;K7ELT1;I3L0T4;K7ENF1;I3L4S5;K7ESC7;I3L2U4	Q15067-2;Q15067	Peroxisomal acyl-coenzyme A oxidase 1	ACOX1	8	27	27	3	0.359376	0.416287	7.41897	1.06527	9.5236	0.178977	0.344503	0.398466	0.319706	0.185156	0.381699	1.20748	0	5.49849	0.174383	0.0736357	0.112846	0.0454232	0.115599	0.120367	0.0817808	0.206689	0.255178	0.402353	0.280102	0.300565	0.237863	1.33464	0.342447
Q15125;C9J719;C9JJ78	Q15125;C9J719;C9JJ78	3-beta-hydroxysteroid-Delta(8),Delta(7)-isomerase	EBP	3	5	5	5	1.05059	1.53698	2.6115	2.54689	3.56415	0.772728	1.20802	0.828993	1.03004	2.31383	4.25351	5.03647	0.811379	1.69641	0.500463	0.793034	1.11033	1.65439	0.56657	0.602431	0.738463	0.380697	0.694187	1.57439	0.777201	0.758184	0.40548	2.62657	0.980038
Q15274;C9JCJ5	Q15274;C9JCJ5	Nicotinate-nucleotide pyrophosphorylase [carboxylating]	QPRT	2	7	7	7	0.0893004	0.0772417	0.797801	0.368118	1.19546	0.0884261	0	0.162106	0	0	0.00650582	0.247701	0	0.648416	0.056254	0	0	0	0	0.0417842	0	0.0270418	0	0	0.0557253	0	0	0.150947	0.121207
Q15382;C9J931;C9J469;F8WBL3	Q15382;C9J931	GTP-binding protein Rheb	RHEB	4	7	7	7	0.410237	0.305323	2.3099	0.808601	3.82107	0.52447	0.0569517	0.363864	0.164876	0.173944	0.0629567	3.5502	0.38795	4.74483	0.448886	0.056115	0.211747	0.229619	0.7365	0.360269	0.0707381	0.683452	0.483957	0.254615	0.433585	0.3942	0.150378	0.53219	0.794833
Q15398;Q15398-1;Q15398-3;G3V4E5	Q15398;Q15398-1;Q15398-3	Disks large-associated protein 5	DLGAP5	4	8	8	8	0.00593181	0.0333243	0.0547939	0.127367	0.0828343	0.00351079	0.00777575	0	0	0	0	0.055421	0	0.023738	0.0254102	0	0	0	0	0.00714305	0	0.0125512	0.0219655	0	0.0409893	0.00609078	0.00400599	0.0742055	0.0628518
Q15669;D6RG23;D6RA52	Q15669;D6RG23;D6RA52	Rho-related GTP-binding protein RhoH	RHOH	3	4	4	4	0.370931	0	0.120602	0.114441	0	0.350453	0.692341	0.466268	0.363123	0.17823	0.247344	0.15191	0.162855	0	0.314007	0.547814	0.201633	1.16154	0.375248	0.983889	0.420994	0.265455	0.402099	0.374226	0.898565	0.908518	0.419403	0.374937	0.690158
Q15758;M0QXM4;Q15758-3;Q15758-2;M0QX44;M0R144	Q15758;M0QXM4;Q15758-3;Q15758-2	Neutral amino acid transporter B(0);Amino acid transporter	SLC1A5	6	16	16	16	2.70601	0.581537	2.18342	1.36973	4.01556	0.503314	2.33128	1.52062	0.958291	0.43985	0.126516	52.6623	0.312931	17.2113	0.266865	0.139905	0.357948	1.31197	0.153108	0.450493	0.859334	0.40488	0.274104	0.552802	0.154937	1.38627	0.314813	1.40087	0.209362
Q15904;A0A0C4DGX8;A6QRJ1;A6NLC6;H7C2Y8;H7C0T7;F2Z3L8	Q15904;A0A0C4DGX8	V-type proton ATPase subunit S1	ATP6AP1	7	13	13	13	1.68403	1.01215	2.04515	2.14473	2.17131	0.905427	3.10186	2.26909	1.36677	1.38023	1.78656	1.8404	1.05527	0.384544	0.238989	0.530193	0.826838	0.606603	0.463156	1.8234	0.547612	0.343291	0.58094	0.380754	1.05195	0.96831	1.56125	1.61167	2.03815
Q16548;Q16548-2;Q9HBF5	Q16548;Q16548-2	Bcl-2-related protein A1	BCL2A1	3	5	5	5	0.0425723	0	0	0	0	1.04508	0	0	0	0	0	0	0	0	0	0.146598	0	0.0814362	0.0618512	0.070231	0.0262443	0.033399	0	0.123688	0	0	0	0.0470851	0
Q16563-2;Q16563;C9JYN0;H7C4J8	Q16563-2;Q16563;C9JYN0	Synaptophysin-like protein 1	SYPL1	4	6	6	6	10.1768	7.29373	3.82991	4.34685	2.16236	3.87135	9.87128	7.26017	7.06149	4.62702	2.88465	2.09647	7.99684	1.71325	3.17289	13.1558	10.2613	7.84252	13.6573	5.32394	8.54481	7.50806	7.97454	7.98965	18.5449	12.2544	18.0599	12.9679	9.41957
Q16706	Q16706	Alpha-mannosidase 2	MAN2A1	1	32	32	31	0.378477	0.27595	0.359895	0.712344	0.316163	0.523977	0.419698	0.507948	0.351951	0.570169	0.430314	0.55521	0.349016	0.196983	0.322216	0.198214	0.0841733	0.169522	0.0886875	0.214982	0.184318	0.207824	0.236969	0.188188	0.165528	0.132791	0.152774	0.36602	0.171945
Q16719;Q16719-2;A0A087X297;B8ZZA3;A0A087WYM2;A0A087WYQ7	Q16719;Q16719-2	Kynureninase	KYNU	6	20	20	18	0.164337	0.191563	1.82064	0.135966	2.34965	0.803007	0.281	0.0644329	0.137972	0.137976	0.0391366	0.0389083	0.249745	2.18827	0.707526	5.42668	1.34905	0.499876	0.77723	0.483474	0.138424	1.09534	0.873596	0.00931567	2.84807	0.0868001	0.0591869	1.32648	1.80762
Q16880;D6RFW2	Q16880	2-hydroxyacylsphingosine 1-beta-galactosyltransferase	UGT8	2	10	10	10	0.0241037	0.0283306	0.208254	0.205	0.377615	0.0277527	0.0448848	0.0415622	0.0697507	0.0446739	0.0179442	0.198036	0.036892	0.216336	0.0473906	0.0246114	0	0.0138769	0.0282991	0	0	0.0292763	0.0391755	0.0135762	0.0585177	0.0370826	0.0491249	0.0516214	0
Q2M385	Q2M385	Macrophage-expressed gene 1 protein	MPEG1	1	11	11	11	0.0303249	0.290238	0.10414	0.414348	0.0871961	0.308085	0.0836033	0.493831	0.0308287	0.14649	0.202255	0.0299606	0.0568647	0	0	0	0	0.0474246	0.121601	0	0.0247142	0.00680962	0.0572946	0.104812	0.00797966	0.0266312	0.0196765	0.0483986	0.96599
Q2PZI1;H7C1I8;Q6NUT2;H7C3M5;F5H1L7	Q2PZI1	Probable C-mannosyltransferase DPY19L1	DPY19L1	5	14	14	14	0.545006	0.341245	0.290269	1.25686	0.250392	0.132783	0.186635	0.395981	0.253904	0.617491	0.598361	0.535265	0.203435	0.396014	0.116854	0	0.0716047	0.0714893	0.103521	0.053651	0.0571213	0.0457109	0.109323	0.207114	0.00754237	0.205979	0.0868046	0.194494	0.0685823
Q32P28;Q32P28-4;Q32P28-3;E2QRI1;H7C2W6;Q32P28-2	Q32P28;Q32P28-4;Q32P28-3	Prolyl 3-hydroxylase 1	LEPRE1	6	14	14	14	0.469887	0.17713	0.143912	0.756195	0.225978	0.671755	0.137145	0.467032	0.164111	0.151435	0.13916	0.43098	0.0742386	0.220454	0.00833797	0.0635416	0.121442	0.181261	0.160704	0.145984	0.051326	0.0469482	0.0476161	0.0805962	0.0213208	0.288062	0.0856834	0.446556	0.0364593
Q4G176;F5H5A1;F5H755;F5H362;F5H2G6;H0YGC7;F5GX20;H0YH37	Q4G176;F5H5A1;F5H755	Acyl-CoA synthetase family member 3, mitochondrial	ACSF3	8	37	37	27	7.2832	8.18833	3.55946	8.09068	2.57578	5.02083	7.54008	8.71328	4.29599	6.08163	6.3589	0.586934	2.30681	2.40826	2.39781	5.77613	10.1246	18.9269	4.00783	18.6004	14.9117	4.14337	4.27921	14.3789	3.8496	18.67	7.36827	12.5693	12.6063
Q4KMP7;Q4KMP7-2;H3BSE1	Q4KMP7	TBC1 domain family member 10B	TBC1D10B	3	28	28	28	0.488623	0.215872	0.220985	0.227499	0.263751	0.196634	0.29484	0.623836	0.232709	0.155834	0.157244	0.0936531	0.207849	0.210138	0.598474	0.60001	0.625942	0.705229	0.444374	0.643215	0.581776	0.423647	0.242242	0.325817	0.618021	0.895044	0.982965	0.52626	0.496782
Q53R41;Q53R41-2;E7EW60;C9JTP4;C9JMM4	Q53R41;Q53R41-2	FAST kinase domain-containing protein 1	FASTKD1	5	21	21	21	0.159575	0.113351	0.178877	0.422741	0.151435	0.0920448	0.130599	0.139862	0.144165	0.115032	0.200223	0.24503	0.0449892	0.0855002	0.019247	0.0108591	0.016605	0.071689	0.0476314	0.114648	0.0548998	0.102163	0.0680697	0.140406	0.0171524	0.179226	0.0332047	0.240857	0.139504
Q58EX7;Q58EX7-2;J3QSC9;H3BPA8	Q58EX7;Q58EX7-2	Puratrophin-1	PLEKHG4	4	10	10	10	0	0	0.0513359	0.00228303	0.187569	0.094376	0.0361763	0.00697072	0.0121392	0	0.0149917	0.00929598	0.00636378	0.0188497	0.00844711	0.0585371	0.0489481	0.0702743	0.0663907	0.0355664	0.0728999	0.0255872	0.0130055	0.0123297	0.00730436	0.00650384	0.0114656	0	0
Q5BJF2;J3KT68;J3KTD1	Q5BJF2;J3KT68	Transmembrane protein 97	TMEM97	3	3	3	2	0.628437	0.278193	3.6401	0.791569	3.84376	0.371886	0	0.668671	0.11704	0.0442721	0.105571	7.46887	0.253147	0.0676619	0.232936	0.443235	0.101926	1.20028	0.0732931	1.1645	1.01895	0.374814	0.244826	0.878588	0.356615	0.89775	0.296019	0.573002	1.30453
Q5GFL6;Q5GFL6-3;Q5GFL6-2	Q5GFL6;Q5GFL6-3;Q5GFL6-2	von Willebrand factor A domain-containing protein 2	VWA2	3	6	6	6	0.0393934	0.0291596	0.0748629	0.0166719	0.0378713	0	0	0.0202682	0	0.00374316	0	0.261006	0	0.0524257	0.129271	0.139525	0.11789	0.121553	0.105725	0.0553593	0.0538287	0.184481	0.104445	0.0220975	0.147488	0.0647033	0.0380296	0.0410186	0.0794096
Q5T5X7	Q5T5X7	BEN domain-containing protein 3	BEND3	1	11	11	11	0.228236	0.0302742	0.0868314	0.218983	0.0846086	0.112848	0.314407	0.14605	0.256342	0.151688	0.00506694	0.128776	0.0165695	0.0433152	0.0126233	0	0	0	0	0.0227861	0.0103286	0.0186864	0.0302003	0.0474108	0	0.0944868	0	0.0329199	0.00469495
Q5TCU3;Q5TCU8;U3KQK2	Q5TCU3;Q5TCU8		TPM2	3	27	11	0	0.353082	0.0483391	0.284674	0.25232	0.235416	0.251865	0.368167	0.340176	0.321987	0.686424	0	0.187762	0.0601831	0.101344	0.0550643	0.591912	0.145473	0.151098	0.0651065	0.439337	0.557975	1.48804	0.203532	0.0282654	0.270175	0.378287	0.266751	0.188799	0.217222
Q5UCC4;M0R2A0;Q5UCC4-2	Q5UCC4;M0R2A0;Q5UCC4-2	ER membrane protein complex subunit 10	EMC10	3	4	4	4	0.24107	0.115107	0.284428	0.87967	0.31251	0.112159	0.0369262	0.238333	0.0392256	0.149842	0.254443	0.355199	0.0605357	0.0268865	0.120707	0.103731	0	0.241125	0	0.43663	0	0.0387058	0.0437665	0	0.0183895	0.164798	0.0309659	0.268403	0.40528
Q5VW36;S4R400;S4R450;S4R3N8;S4R3S9	Q5VW36;S4R400	Focadhesin	FOCAD	5	27	27	27	0.212126	0.0913029	0.0974007	0.176237	0.121274	0.0599024	0.201452	0.179074	0.0687517	0.114523	0.0473988	0.21652	0.0831476	0.0513409	0.0387173	0.0211022	0.0198368	0.0411255	0.00774233	0.0240784	0.0556813	0.0855368	0.0673754	0.0374218	0.0363421	0.047183	0.0313698	0.06189	0.026668
Q5VWC8	Q5VWC8	Very-long-chain (3R)-3-hydroxyacyl-CoA dehydratase 4	HACD4	1	2	2	2	0.0307484	0.353931	0.177731	0.131851	0.1548	0.127393	0	0.437488	0.269996	0.559909	0.51815	0.188931	0.326824	0	0	0	0	0	0	0	0	0	0	0.146865	0	0	0	0.351126	0.18668
Q5VWJ9;H0Y496	Q5VWJ9	Sorting nexin-30	SNX30	2	14	14	14	0.116616	0	0.0589767	0.0405432	0.0509983	0	0.276627	0.132508	0.160069	0.061446	0.0326801	0.199202	0.00918337	0.175418	0.11093	0.355518	0.15848	0.103236	0.578432	0.695015	0.238668	0.397406	0.133585	0.207582	0.0892483	0.0729407	0.0578193	0.0708297	0.552223
Q5VWN6;Q5VWN6-2	Q5VWN6;Q5VWN6-2	Protein FAM208B	FAM208B	2	20	20	20	0.00792149	0	0.0369362	0	0.087394	0.0238246	0.0118573	0.000667511	0.0176242	0.00873097	0.0376792	0.0255101	0.00304982	0.046644	0.00685212	0.00820915	0.00478841	0.0115882	0.0115041	0.00185802	0.00169652	0.00895073	0.00320488	0.00373135	0	0.000831728	0.00982332	0.00101321	0.0112384
Q6AI39	Q6AI39	GLTSCR1-like protein	GLTSCR1L	1	6	6	6	0.016851	0	0	0	0	0.0387806	0.0142601	0.00830706	0.013592	0.0157804	0.108201	0.00445653	0.053019	0	0.0367704	0.0259514	0.0170691	0.0187746	0.0193529	0.0254617	0.0322804	0	0.0235647	0.0486709	0.045023	0.0615113	0.0523964	0	0
Q6DKI1;R4GMU7;Q6DKI1-2	Q6DKI1;R4GMU7;Q6DKI1-2	60S ribosomal protein L7-like 1	RPL7L1	3	16	16	16	0.98588	1.00007	4.82084	0.233147	3.35357	1.72806	1.32642	0.483835	0.521199	2.37796	4.73547	2.22658	0.628137	3.25933	1.44675	0.896488	0.614874	1.15702	0.764211	0.687513	0.884869	0.52978	0.685095	2.28977	0.418164	0.4676	0.347484	0.579121	1.21972
Q6DN12;Q6DN12-2;Q6DN12-3;Q6DN12-4;F5H415;Q6DN12-6	Q6DN12;Q6DN12-2;Q6DN12-3;Q6DN12-4	Multiple C2 and transmembrane domain-containing protein 2	MCTP2	6	15	15	14	0.149765	0.0335518	0.0664968	0.0252386	0.0580069	0.0358372	0.0560002	0.0812805	0.0254335	0.0242885	0.027307	0.0928581	0.0564751	0.0503089	0.0841745	0.109925	0.135374	0.128121	0.209727	0.172658	0.0917372	0.236811	0.12882	0.173038	0.0883807	0.366672	0.267894	0.121863	0.130429
Q6IAA8;F5GX19;F5H3Y3;H0YFI1;F5H479	Q6IAA8;F5GX19;F5H3Y3	Ragulator complex protein LAMTOR1	LAMTOR1	5	9	9	9	2.6766	0.544283	5.95372	4.22149	1.60413	6.23142	1.12678	3.49913	3.52434	1.39223	1.60457	1.43795	3.66603	1.71755	5.29617	4.22484	3.4431	3.002	5.55426	5.18298	3.27427	3.57886	2.9909	3.84681	3.9049	3.79825	6.2083	3.35438	5.6589
Q6IC98;H0Y5A3;Q6IC98-2	Q6IC98	GRAM domain-containing protein 4	GRAMD4	3	18	18	18	0.406602	0.397221	0.215234	0.615102	0.113508	0.551738	0.290362	0.556256	0.323846	0.505084	0.29478	0.139843	0.476757	0.323247	0.285694	0.865045	0.403889	1.69726	2.62489	2.11339	1.2786	0.250176	0.902892	1.11675	0.295716	2.44041	0.684884	0.244188	1.66026
Q6IN84;A0A087WZC1;Q6IN84-2	Q6IN84	rRNA methyltransferase 1, mitochondrial	MRM1	3	9	9	9	0.797445	0.580736	0.686752	0.556657	1.03668	0.316326	0.174747	0.512186	0.448892	0.310182	0.19889	0.926754	0.20828	0.191352	0.0692748	0.0434276	0.0959282	0.264806	0.0944086	0.431523	0.134203	0.0666218	0.129199	0.242448	0.146733	0.531796	0.270398	0.603499	0.338147
Q6JBY9;B7ZKW8;Q6JBY9-2;F6T4W9	Q6JBY9;B7ZKW8	CapZ-interacting protein	RCSD1	4	21	21	21	1.37755	1.47565	0.934015	0.745094	0.798157	3.60648	1.43448	1.465	1.16454	0.155586	0.0562937	0.207715	1.57723	0.415212	4.09954	6.53641	2.48044	10.7487	8.45854	2.94935	12.3655	2.7454	2.99304	2.78522	5.36756	5.00969	0.589762	1.9	2.42888
Q6KCM7-3;Q6KCM7-2;Q6KCM7;Q6KCM7-4;Q6KCM7-5;M0QZP9;H7C4Z4	Q6KCM7-3;Q6KCM7-2;Q6KCM7;Q6KCM7-4;Q6KCM7-5	Calcium-binding mitochondrial carrier protein SCaMC-2	SLC25A25	7	14	14	3	0.940774	1.1188	0.241154	1.79852	0.408532	0.267426	1.27887	0.903836	0.55175	0.557886	0.271019	0.453398	0.539466	0.145476	0.192852	0.201613	0.101267	0.117856	0.159256	0.242052	0.106109	0.198897	0.319324	0.325814	0.190139	0.291227	0.0729987	0.433791	0.14834
Q6N075;Q6N075-2;F8VV69	Q6N075;Q6N075-2;F8VV69	Molybdate-anion transporter	MFSD5	3	6	6	6	1.17661	0.0616309	0.120876	0.173052	0.120882	0.11971	0.119	0.552621	0.033492	0.0374105	0.108975	0.380956	0.0372152	0.00594897	0.0393705	0.0288562	0	0.0329827	0.0459005	0.154748	0.0944288	0.0168378	0.0274264	0.124928	0.0565326	0.0416713	0.0319539	0.0896921	0.0916335
Q6NUQ4;Q6NUQ4-2;H7C0H8;H7C008;H7BZI0	Q6NUQ4;Q6NUQ4-2	Transmembrane protein 214	TMEM214	5	26	26	16	2.06172	0.83432	1.06854	2.74347	0.930145	1.061	1.04435	1.58407	1.35491	2.13672	1.39044	1.34386	1.02866	0.976983	0.360449	0.418529	0.479157	0.851965	0.426091	0.81876	0.888593	0.309163	0.407363	0.779826	0.16788	0.507131	0.562545	0.773867	0.578267
Q6NXR4;E5RIH5	Q6NXR4;E5RIH5	TELO2-interacting protein 2	TTI2	2	7	7	7	0.220845	0.11397	0.444437	0.0315679	0.35888	0.0845243	0.247378	0.124834	0.153637	0	0.00960536	0.502699	0.118491	0.0673409	0.115969	0	0	0.00813042	0.0372871	0.0450829	0.257218	0.101489	0.226452	0.138057	0.0412621	0.118775	0.0682962	0.230358	0.189424
Q6P4A8;F5H053	Q6P4A8	Phospholipase B-like 1;Phospholipase B-like 1 chain A;Phospholipase B-like 1 chain B;Phospholipase B-like 1 chain C	PLBD1	2	13	13	13	0.0608563	0.336944	0.219104	0.688199	0.220268	0.0173746	0.110414	0.00868727	0.0417923	0.0811812	0.0942067	0.396838	0.0646058	0.290893	0.0646022	0	0.0176693	0	0	0.0332839	0.0835253	0	0.0600357	0.0418236	0.00540282	0.00711055	0.0157041	0.140497	0.0485959
Q6PL18;A0A0B4J211;Q6PL18-2	Q6PL18;A0A0B4J211	ATPase family AAA domain-containing protein 2	ATAD2	3	40	40	36	0.0991955	0.0266048	1.55344	0.401437	1.65346	0.0552356	0.0165731	0.0237455	0.0621545	0.242425	0.510922	0.163311	0.150603	0.993414	0.121536	0.037519	0.0270566	0.155932	0.0350472	0.0568626	0.164382	0.252157	0.170064	0.380416	0.0894803	0.0494164	0.0424299	0.0175528	0.0918738
Q6RW13;Q6RW13-2;D6RB40;D6RBK6;X6R9H3;Q6RW13-4;Q6RW13-3;Q6RW13-5	Q6RW13;Q6RW13-2	Type-1 angiotensin II receptor-associated protein	AGTRAP	8	5	5	5	0.439748	0.520015	1.08594	1.74051	1.14071	0.301093	0.988097	1.433	0.666284	0.343604	0.509802	0.837385	1.22096	0.0708893	0.0697122	0.200868	0.0905669	0.214776	0.426358	0.208787	0.192684	0.119734	0.105503	0.233917	0.254046	0.13922	0.0794435	0.339996	0.122567
Q6VY07;Q6VY07-2;B4DF77;E9PPK2;E9PSG7;E9PSE1;E9PNZ9;H0YCU5;E9PNG7;H0YF56;H0YE62	Q6VY07;Q6VY07-2;B4DF77	Phosphofurin acidic cluster sorting protein 1	PACS1	11	29	29	27	0.685237	0.59614	0.405348	0.550125	0.225403	0.756996	0.510166	0.948046	0.491516	0.311551	0.359502	0.282089	1.26083	0.33697	1.7213	2.16506	2.28987	1.12878	1.00238	1.13917	0.497583	0.873453	0.973265	0.657089	0.998831	0.859575	1.48888	1.2648	0.992987
Q6ZS81;Q6ZS81-4;Q6ZS81-5;H3BLT2;Q6ZS81-3;Q6ZS81-2;H7BYA1	Q6ZS81;Q6ZS81-4;Q6ZS81-5	WD repeat- and FYVE domain-containing protein 4	WDFY4	7	88	88	88	1.01803	0.805263	0.597444	0.588616	0.359782	0.965185	1.3847	1.19641	0.656403	0.18179	0.220463	0.110514	0.86665	0.0820309	1.28137	1.91543	4.09385	1.99329	1.51581	1.49285	2.20727	1.748	1.46243	1.58329	1.95893	2.11092	2.57239	2.24379	2.11592
Q6ZUJ8;Q6ZUJ8-2;Q6ZUJ8-3	Q6ZUJ8;Q6ZUJ8-2;Q6ZUJ8-3	Phosphoinositide 3-kinase adapter protein 1	PIK3AP1	3	29	29	29	1.85452	0.886351	0.746437	0.470256	0.292191	3.05515	1.00736	2.30427	1.0394	0.310685	0.410874	1.41527	2.03099	0.168604	3.81566	1.5925	2.51174	3.808	1.34401	2.41479	3.72499	3.67676	1.69137	3.17845	2.32403	3.94924	1.30792	2.40093	2.1215
Q7L2E3-2	Q7L2E3-2	Putative ATP-dependent RNA helicase DHX30	DHX30	1	54	54	1	1.10552	0.758489	1.2377	1.37478	1.15088	0.770725	1.32098	1.5184	0.632435	0.510705	0.915072	0.96137	0.322482	0.831235	0.16965	0.516654	0.452908	0.770959	0.305881	1.99416	0.860771	0.512067	0.421612	1.22785	0.504188	1.04177	0.49258	1.14081	1.44295
Q7L5N7;Q7L5N7-2;H3BU68	Q7L5N7;Q7L5N7-2	Lysophosphatidylcholine acyltransferase 2	LPCAT2	3	20	20	8	0.925873	0.931476	1.19824	1.17856	1.27101	0.958691	1.24006	1.86677	1.3178	0.586513	1.21996	9.81171	1.41759	1.86202	0.167348	0.063631	0.0661966	0.137845	0.0188553	0.275207	0.0863323	0.0623217	0.318731	0.131063	0.148397	0.418915	0.294646	0.876173	0.16375
Q7RTP6;Q7RTP6-2;Q7RTP6-4;Q7RTP6-3;Q7RTP6-5;J3KSK6;E9PP85;J3KRP8;J3QQT0;C9J922;J3KTB6;J3QLA3;J3QR21	Q7RTP6;Q7RTP6-2;Q7RTP6-4;Q7RTP6-3;Q7RTP6-5	Protein-methionine sulfoxide oxidase MICAL3	MICAL3	13	43	43	41	0.104983	0.102831	0.185861	0.028578	0.107477	0.221183	0.0603787	0.466997	1.4458	0.0485432	0.0422262	0.112788	0.134169	0.177926	0.323978	0.231012	0.323886	0.408164	0.468775	0.28538	0.522449	0.259229	0.263382	0.338891	0.30154	0.479085	0.267905	0.229483	0.323799
Q7Z7A4;W5RWE6;Q7Z7A4-2;Q7Z7A4-4;H7BYG4;A0A0C4DG95;Q7Z7A4-6;E9PD56;Q7Z7A4-5;Q7Z7A4-7;H7C4V0;Q7Z7A4-3;F8WDF7;U3KQS4;C9IYJ2;H7C529;H7C4W2	Q7Z7A4;W5RWE6;Q7Z7A4-2;Q7Z7A4-4;H7BYG4;A0A0C4DG95;Q7Z7A4-6;E9PD56;Q7Z7A4-5;Q7Z7A4-7;H7C4V0;Q7Z7A4-3	PX domain-containing protein kinase-like protein	PXK	17	18	18	17	0.525049	0.408754	0.204025	0.138313	0.0684696	0.399858	0.548693	0.580997	0.180861	0.0979963	0.0574688	0.364711	0.298523	0.0604993	0.888451	0.877964	1.04122	1.47413	0.723697	1.51062	0.850725	0.737652	0.496593	1.19157	1.02146	1.33317	0.662365	0.764609	1.364
Q86SF2;E9PBY3;H0YAH3;H0YAK0	Q86SF2;E9PBY3;H0YAH3	N-acetylgalactosaminyltransferase 7;Polypeptide N-acetylgalactosaminyltransferase	GALNT7	4	21	21	21	0.134942	0.202871	0.424946	0.261341	0.393435	0.153386	0.0665082	0.0915854	0.136218	0.204473	0.321574	0.909713	0.174174	0.697281	0.126067	0.0769314	0.116671	0.470015	0.183625	0.168847	0.263118	0.262769	0.135737	0.226089	0.0573213	0.567648	0.0977951	0.153732	0.0757423
Q86VB7;Q86VB7-3;F5GZZ9;C9JHR8;Q86VB7-4;Q86VB7-2;H0YGZ7;H0YFM0	Q86VB7;Q86VB7-3;F5GZZ9;C9JHR8;Q86VB7-4;Q86VB7-2	Scavenger receptor cysteine-rich type 1 protein M130;Soluble CD163	CD163	8	14	14	14	0.365529	0.631203	0.215732	0.323247	0.295287	0.0231366	0.112154	0.227396	0.100359	0.0538914	0.0488417	0.251451	0.390347	0.199778	0.0127251	0.0168964	0.0156097	0.0117051	0.0120568	0.0495959	0	0.0016259	0.00434923	0.00429018	0.01344	0	0	0.0106477	0.0910554
Q86VD7	Q86VD7	Mitochondrial coenzyme A transporter SLC25A42	SLC25A42	1	11	11	11	0.942389	1.73978	0.310305	1.93969	0.129034	0.903842	1.01335	2.69714	1.45846	0.771968	1.0123	0.264114	1.3078	0	0.571514	1.24724	1.41632	0.474227	1.4067	0.839989	0.805806	0.272567	0.64049	0.958092	0.672257	0.678933	2.34863	0.443989	0.624084
Q86VX2;Q86VX2-2;V9GY66	Q86VX2;Q86VX2-2;V9GY66	COMM domain-containing protein 7	COMMD7	3	5	5	5	0.398086	0.576777	0.344879	0.111011	0.522526	0.419164	0.15575	0.186653	0.37595	0.0267038	0.175953	0.773481	0.774754	0.183796	1.67802	0.884841	0.941452	0.167683	0.21822	0.167859	0.507766	1.16627	1.20668	0.380956	1.62328	1.51712	1.45585	0.268132	0.195207
Q86WA8;Q86WA8-2;E7EN44;H3BUW8;H3BQ67;H3BPF7	Q86WA8;Q86WA8-2;E7EN44;H3BUW8	Lon protease homolog 2, peroxisomal	LONP2	6	24	24	24	0.109731	0.134146	0.568526	0.193978	0.728562	0.0635985	0.274328	0.0528369	0.0693459	0.139526	0.0978072	0.578172	0.0713547	1.09605	0.0549356	0.0177497	0.0585535	0.0706302	0.0262516	0.117494	0.0343471	0.0303439	0.0368886	0.109887	0.0577997	0.101369	0.084241	0.168725	0.131425
Q86X27;Q86X27-3;Q86X27-2;A0A0A0MR31;H7C2H2;Q5JS13;Q5JS13-2;H0Y338;Q5JS13-4;Q5JS13-3;Q5JS13-7	Q86X27;Q86X27-3;Q86X27-2;A0A0A0MR31	Ras-specific guanine nucleotide-releasing factor RalGPS2	RALGPS2	11	20	20	20	0.580424	0.762481	0.166567	0.161954	0.322246	1.11837	0.266031	0.494999	0.159846	0.0295989	0.0089738	0.202358	0.114964	0.724131	0.769694	1.31687	0.379286	1.24344	0.575629	1.09797	3.14634	0.731531	0.679388	2.03694	1.45964	0.990796	0.194917	0.725737	1.10835
Q86XI2;Q86XI2-2;H0Y6U5;F8WE06	Q86XI2;Q86XI2-2;H0Y6U5	Condensin-2 complex subunit G2	NCAPG2	4	25	25	25	0.0803846	0.0068542	0.240137	0.0255013	0.477155	0.0175082	0.118206	0.0693176	0.0510353	0.00480064	0.0166162	0.0947122	0.0951116	0.265407	0.0433991	0.0444726	0.050867	0.0353778	0.0164432	0.00749844	0.0923959	0.0509622	0.0446076	0.108839	0.0290014	0.0437247	0.0232901	0.025393	0.0180443
Q8IUI8-2;J3QLS9	Q8IUI8-2	Cytokine receptor-like factor 3	CRLF3	2	14	14	2	1.6995	0.607923	0.417326	0.569317	0.191941	1.55816	1.26428	1.50148	0.646928	0.408088	0.361622	0.554783	0.906171	0.222358	2.98963	2.55832	3.93457	4.34345	3.95231	2.80485	2.08457	2.50227	1.53775	0.966075	2.75503	1.54023	0.381736	1.39607	1.58521
Q8IV04;E9PSB7;Q8IV04-2	Q8IV04	Carabin	TBC1D10C	3	15	15	15	1.19856	0.937555	0.498671	0.727127	0.261781	2.37129	1.78951	1.74388	0.608401	0.660913	0.537288	0.147031	0.66517	0.132906	1.40401	3.09488	3.03573	4.21342	1.8613	2.7576	2.66343	0.928289	0.880435	1.84871	2.37508	2.30602	0.953789	1.26709	1.69602
Q8IY34;F5H1C8;Q05CH4;F5GZ36;F5H251;H0YFC1	Q8IY34;F5H1C8;Q05CH4	Solute carrier family 15 member 3	SLC15A3	6	4	4	4	0.162906	0.190427	0.216927	0.276981	0.159688	0.100404	0.0796744	0.227854	0.1397	0.0756062	0.0828732	0.0492117	0.0634844	0.101532	0.00576784	0.00609732	0.0158727	0	0	0.0761122	0.020788	0.0414517	0.0307948	0.0243882	0.0563872	0.0238454	0.0629385	0.263983	0.103299
Q8IZL2;A0A087X0G5	Q8IZL2;A0A087X0G5	Mastermind-like protein 2	MAML2	2	3	3	3	0	0.220318	0.12445	0.331217	0	0	0	0	0.260821	0.007161	0.0242034	0.00898153	0	0.217197	0.00424549	0	0.0229482	0	0	0.0050802	0.00752499	0.00298343	0.00456073	0	0.00137247	0.0056611	0.00186334	0.0752751	0.052055
Q8N4Q0;Q8N4Q0-2;J3KTQ8;J3QQQ7	Q8N4Q0;Q8N4Q0-2	Zinc-binding alcohol dehydrogenase domain-containing protein 2	ZADH2	4	12	12	12	1.02505	0.991345	0.61725	1.52973	0.301537	0.442781	1.34046	0.684547	0.578627	1.37294	1.16731	0.594003	0.41594	0.418708	0.225979	0.0391847	0.105345	0.261938	0.0299253	0.351306	0.198101	0.120514	0.137326	0.486762	0.149304	0.549594	0.37341	0.344939	0.30039
Q8N720;Q8N720-3;C9JS03;C9JUB9;C9IYG2	Q8N720;Q8N720-3;C9JS03	Zinc finger protein 655	ZNF655	5	5	5	5	0.0813048	0.0236572	0.0541829	0.0933144	0.0175289	0.547846	0.303378	0.127306	0.136745	0.108892	0.475954	0.00309125	0.105498	0	0.244797	0.368046	0.552679	0.357935	0.30324	0.265068	0.217691	0.0886769	0.186244	0.108816	0.198828	0.0553013	0.0699637	0.395916	0.243078
Q8N8A2;Q8N8A2-2;Q8N8A2-4;H7C209;Q8N8A2-3;H7C4A0;Q8N8A2-5;H7C3P1;C9JY51;F8WBW3	Q8N8A2;Q8N8A2-2;Q8N8A2-4;H7C209;Q8N8A2-3	Serine/threonine-protein phosphatase 6 regulatory ankyrin repeat subunit B	ANKRD44	10	32	32	30	1.24036	1.72188	1.54243	0.726589	1.33855	2.56026	1.40564	1.39266	0.783538	0.157355	0.727042	0.185595	3.09641	0.830151	1.44507	2.55809	2.55023	1.16407	2.75664	0.667087	2.41424	1.84622	1.20166	1.49191	3.2803	1.22161	1.38258	3.20925	1.26012
Q8N8A6	Q8N8A6	ATP-dependent RNA helicase DDX51	DDX51	1	21	21	21	0.478235	0.650277	0.927218	0.127269	1.00272	1.2167	0.264154	0.374501	0.121085	1.1018	1.73946	0.199701	0.362576	0.331773	0.164369	0.230313	0.32367	0.364359	0.488877	0.513022	0.460413	0.233218	0.148408	0.848756	0.0875948	0.146102	0.0489383	0.484119	0.660991
Q8N8J7	Q8N8J7	Uncharacterized protein C4orf32	C4orf32	1	4	4	4	0.595116	0.378844	0.161129	0.303843	0.0663269	0.18968	0.90356	0.24023	0.194301	1.80928	0.858303	0.590684	0.508132	0	0.314923	0.322485	0	0.274086	0.13147	0.149996	0.126888	0.154684	0	0.605449	0.106974	0.422977	0.187974	0	0.517532
Q8NBJ5;M0QX72;M0QYH0	Q8NBJ5	Procollagen galactosyltransferase 1	COLGALT1	3	26	26	26	1.72461	3.45821	4.25152	4.99412	5.92498	0.665236	1.26966	3.24215	1.77717	1.37933	1.12426	1.50976	2.0534	4.47603	0.494166	0.310266	0.299336	1.15633	0.45444	0.455522	0.574168	0.540751	0.334938	0.720873	0.253723	1.64065	0.668294	2.46827	0.406074
Q8NBQ5;D6RCD0	Q8NBQ5;D6RCD0	Estradiol 17-beta-dehydrogenase 11	HSD17B11	2	16	16	16	1.58278	1.2824	2.01368	4.61222	1.36151	1.82471	0.67766	3.78587	1.74828	3.4136	8.55318	1.63034	0.959901	1.88962	0.213622	0.245069	0.076388	0.130097	0.563988	0.784229	0.319575	0.301575	2.19908	1.11747	0.805918	0.45808	0.373108	2.25846	1.55952
Q8NBZ7;Q8NBZ7-2;C9JFU6;C9JCB7;C9JW33;Q8NBZ7-3;C9J3T9;C9JE50	Q8NBZ7;Q8NBZ7-2;C9JFU6;C9JCB7;C9JW33;Q8NBZ7-3	UDP-glucuronic acid decarboxylase 1	UXS1	8	4	4	4	0.0822968	0.0673837	0.150527	0.0885139	0.253234	0.0324118	0	0.0286582	0.0287621	0.0468013	0.0719127	0.182137	0.0386613	0.121528	0.00975298	0	0	0	0	0.02401	0.012498	0.00529451	0.0309453	0.0373328	0.0103528	0.0068536	0.00490458	0	0
Q8NC56;Q8NC56-2;H7C2Z0;H0Y9B7;H0Y8H8;D6RBV0;D6R958	Q8NC56	LEM domain-containing protein 2	LEMD2	7	22	22	22	0.873303	0.791038	1.02406	0.616488	1.033	0.925393	0.555108	0.742563	0.436525	2.41649	3.16953	1.40362	0.627467	0.900905	0.344453	0.184369	0.380487	0.601967	0.268034	1.23983	0.907015	0.263913	0.392911	1.14955	0.523454	0.231874	0.560522	0.82643	0.919275
Q8NC60	Q8NC60	Nitric oxide-associated protein 1	NOA1	1	22	22	22	0.297267	0.18944	0.352764	0.804479	0.235027	0.254326	0.198285	0.383696	0.124589	0.121814	0.116979	0.0678762	0.159666	0.221392	0.0437085	0.0174496	0.0412326	0.200288	0.163403	0.26905	0.213623	0.0387567	0.155277	0.32452	0.0848142	0.309739	0.082254	0.297216	0.221464
Q8NDX1;Q8NDX1-2;B8ZZZ5	Q8NDX1;Q8NDX1-2	PH and SEC7 domain-containing protein 4	PSD4	3	24	24	24	0.484701	0.295014	0.156282	0.281794	0.0622993	0.812875	0.515387	0.328475	0.306651	0.225118	1.06471	0.0328109	0.465097	0.0235899	0.496861	0.368417	0.361948	0.423332	0.35009	0.648489	0.581444	0.257672	0.334566	0.44759	0.953673	0.405026	0.470861	0.484552	0.442003
Q8NDZ4;E7ET39;Q8NDZ4-2	Q8NDZ4;E7ET39;Q8NDZ4-2	Deleted in autism protein 1	C3orf58	3	7	7	4	0.0524816	0.0813846	0.37417	0.0505369	0.364545	0.147749	0	0	0.0151869	0.113642	0.133546	0.333481	0.0715538	0.126522	0.0305622	0	0.0473775	0.0959693	0.0153726	0.168757	0.121765	0.106182	0.0258813	0.0843305	0.0435784	0.087272	0	0.0144441	0.0607847
Q8NI08;Q8NI08-2;Q8NI08-7;H0Y6T0;H0Y5F6;Q8NI08-5;Q8NI08-4;Q8NI08-3;Q5TF98;Q5TF97;Q5TF96;Q8NI08-6	Q8NI08;Q8NI08-2;Q8NI08-7	Nuclear receptor coactivator 7	NCOA7	12	17	17	17	0.089653	0.0288477	0.0399333	0.0184016	0.0638968	0.128064	0.0442676	0.13316	0.073246	0.0192991	0.0036385	0.0129609	0.131293	0.0763738	0.364412	0.089423	0.262475	0.168647	0.345069	0.209934	0.211156	0.0402354	0.125465	0.106332	0.11706	0.284853	0.0270635	0.158829	0.0949428
Q8NI36;A0A0A0MTB8	Q8NI36;A0A0A0MTB8	WD repeat-containing protein 36	WDR36	2	30	30	30	0.466354	0.580166	2.15454	0.307722	2.58872	1.20088	0.442788	0.277199	0.351729	1.64535	2.33685	0.632307	0.971388	1.66503	0.306975	0.279622	0.365962	0.94669	0.540791	0.878396	1.01119	0.457688	0.148441	0.907328	0.157596	0.516073	0.136598	0.400809	0.684865
Q8TB61;Q8TB61-3;Q8TB61-2;Q8TB61-5;Q8TB61-4	Q8TB61;Q8TB61-3;Q8TB61-2;Q8TB61-5;Q8TB61-4	Adenosine 3-phospho 5-phosphosulfate transporter 1	SLC35B2	5	10	10	10	0.326448	0.357066	1.76278	0.385994	3.35576	0.677979	0.437143	0.287156	0.27927	0.685354	0.897927	1.56396	0.595382	1.20129	0.287129	0.384431	0.774544	0.379297	0.263312	0.59903	0.481343	0.23973	0.418989	0.621655	0.125772	0.443896	0.34717	0.215361	0.431257
Q8TCE6;Q8TCE6-2;Q6NSW5;F6TM29	Q8TCE6;Q8TCE6-2;Q6NSW5	Protein FAM45A;Protein FAM45B	FAM45A;FAM45B	4	12	12	12	0.303176	0.638099	0.382309	0.283727	0.488813	0.282958	0.413844	0.300046	0.273555	0.0372527	0.0159776	1.39641	0.995324	0.890552	0.700797	1.31477	2.33711	0.572427	0.720733	0.86139	0.840797	1.07217	0.62375	0.149695	0.636399	0.287868	0.761698	0.382304	0.615788
Q8TCS8;H7C3C5;H7BXF6	Q8TCS8	Polyribonucleotide nucleotidyltransferase 1, mitochondrial	PNPT1	3	44	44	43	3.51493	5.49421	5.95829	5.36815	7.4807	4.01325	3.05161	6.21239	4.51722	4.31047	3.78027	7.57624	1.96201	7.67681	1.67744	1.29551	1.23123	2.76306	1.74862	3.71738	1.75884	2.48044	2.40629	4.35124	1.75131	6.30482	1.73557	3.99191	3.24528
Q8TDN6	Q8TDN6	Ribosome biogenesis protein BRX1 homolog	BRIX1	1	23	23	23	1.36689	1.69023	7.44338	2.18106	6.57572	2.0988	0.533977	0.730771	0.950073	2.94084	4.32209	2.37123	1.85856	4.18636	0.95877	0.826315	0.397912	1.2776	0.764614	0.890756	1.09567	1.40528	0.697269	3.00224	0.19537	0.349542	0.21664	0.930447	2.01973
Q8TED0;Q8TED0-3;H0Y8P4;Q8TED0-2;D6RF65	Q8TED0;Q8TED0-3;H0Y8P4;Q8TED0-2	U3 small nucleolar RNA-associated protein 15 homolog	UTP15	5	23	23	23	0.590005	0.758698	2.7877	0.378335	2.88704	1.7043	0.494267	0.443624	0.411085	2.20479	4.12082	0.971931	1.25408	3.12053	0.380634	0.576797	0.661058	0.997684	0.622441	0.830591	0.965666	0.752	0.301134	1.5163	0.198063	0.716295	0.189236	0.32138	0.701817
Q8TEQ0;Q8TEQ0-2;A0A0C4DGM3;H3BPI1;H3BT98;H3BQF0	Q8TEQ0;Q8TEQ0-2;A0A0C4DGM3	Sorting nexin-29	SNX29	6	16	16	12	0.146163	0.0997699	0.125554	0	0.0690586	0.211781	0.0833953	0.307964	0.160009	0.0655278	0.0741377	0.127774	0.324401	0.0108555	0.503186	0.702125	0.854817	0.317766	0.607285	0.472882	0.442422	0.461799	0.490161	0.625819	0.53673	0.3004	0.359502	0.430427	0.459055
Q8WUF8;Q8WUF8-3;E9PBM2;Q8WUF8-2;Q8WUF8-4;B4DMI0	Q8WUF8;Q8WUF8-3;E9PBM2;Q8WUF8-2;Q8WUF8-4;B4DMI0	Protein FAM172A	FAM172A	6	8	8	8	0.0696384	0.0179485	0.0236277	0.0189094	0.111757	0.564127	0.00878512	0	0.0584417	0.163649	0.171769	0.105099	0.699914	0.0289827	0.136488	0.264076	0.231677	0.320207	0.774616	0.295018	0.265461	0.177163	0.0857555	0.217736	0.129745	0.0587246	0.0793367	0.0968685	0.0717329
Q8WV74;Q8WV74-2	Q8WV74;Q8WV74-2	Nucleoside diphosphate-linked moiety X motif 8, mitochondrial	NUDT8	2	6	6	6	0.232465	0.0856158	0.343776	0.196144	0.670252	0	0.021066	0.236201	0.0189821	1.41791	0.0361551	0	0.254542	0.244198	0.0114425	0	0	0	0	0.24124	0.209448	0.011	0.0109767	0	0.0319451	0.00979682	0.226424	0.101466	0.0169136
Q8WVM0	Q8WVM0	Dimethyladenosine transferase 1, mitochondrial	TFB1M	1	18	18	18	1.15874	0.740825	0.760294	2.01321	1.03518	0.666438	0.753195	1.56184	0.679805	0.49058	0.557215	1.15049	0.235934	0.628549	0.559123	0.760905	0.323737	0.698276	0.333126	0.997855	0.50641	1.00169	0.530075	1.20582	0.577248	1.4728	0.568723	0.807886	1.31402
Q8WVP5	Q8WVP5	Tumor necrosis factor alpha-induced protein 8-like protein 1	TNFAIP8L1	1	2	2	2	0.0600943	0.0724593	0.0427969	0	0	0	0.0987918	0.126796	0.118897	0.0336612	0.158977	0	0.0528672	0	0.0156711	0.0676875	0	0.0622274	0.0297724	0.0330961	0.0368483	0.0177757	0	0.0474225	0.0196656	0.0438411	0.0126419	0	0.0310317
Q8WVP7;Q8WVP7-3;H0Y6V6;Q8NDP7;F8WEN8;Q8WVP7-2;Q6UX01;F8WCL1;F8WEK4;F8WB14;F8WDW0;F2Z2Z3;H0YHZ2;Q6UX01-3;Q6UX01-4;Q6UX01-2	Q8WVP7;Q8WVP7-3;H0Y6V6;Q8NDP7	Limb region 1 protein homolog	LMBR1;DKFZp547F222	16	6	6	6	0.0606181	0.0324665	0.1017	0.0959681	0.164018	0.0358759	0.0418615	0.125052	0.0156049	0.0711382	0.0495768	0.289673	0.0139444	0	0.015907	0.0365993	0.0280126	0.0296658	0.0301327	0.166208	0.0239209	0.0146117	0.0369965	0.048365	0.0257214	0.0495425	0.047276	0.0588348	0.126665
Q8WVQ1;Q8WVQ1-3;K7EN15;Q8WVQ1-2	Q8WVQ1;Q8WVQ1-3;K7EN15;Q8WVQ1-2	Soluble calcium-activated nucleotidase 1	CANT1	4	11	11	11	0.161227	0.0658398	0.423393	0.0926903	0.326838	0.67862	0.071598	0.0265163	0.134848	0.0198168	0.0666463	0.952269	0.175775	0.492569	0.295698	0.217457	0.151472	0.219976	0.0528557	0.110636	0.187771	0.0867649	0.117156	0.176279	0.0371009	0.42589	0.152525	0.0704217	0.339357
Q8WVX9;E9PNW8;E9PPB8	Q8WVX9;E9PNW8	Fatty acyl-CoA reductase 1	FAR1	3	20	20	20	0.491617	0.35577	0.54803	0.464547	0.506698	0.345684	0.334005	0.613997	0.24097	0.377485	0.299111	0.356362	0.210171	0.551195	0.0956119	0.216769	0.243453	0.215387	0.113463	0.343027	0.311279	0.216043	0.142228	0.294184	0.0807735	0.29534	0.149554	0.463569	0.138355
Q8WWI5;Q8WWI5-3;Q8WWI5-2	Q8WWI5;Q8WWI5-3;Q8WWI5-2	Choline transporter-like protein 1	SLC44A1	3	9	9	9	0.862337	0.0781078	0.117064	0.619621	0.114697	0.0796458	0.434206	0.380396	0.399904	0.0857964	0.152866	0.932551	0.0511416	0.153747	0.0494264	0.0253373	0.0201172	0.108374	0.0613917	0.0604703	0.0247254	0.0752602	0.0604772	0.121764	0.178852	0.253518	0.0571653	0.112884	0.0266767
Q92522	Q92522	Histone H1x	H1FX	1	22	22	22	28.7288	46.4717	48.2935	9.72474	30.0347	59.0675	11.9134	15.8137	35.8252	128.315	112.75	2.83452	64.6159	24.7349	28.0806	49.358	23.6043	17.7252	38.9694	23.5195	41.1957	23.5645	34.0417	60.8299	11.4706	10.9525	9.9046	10.8229	30.842
Q92542;Q92542-2;Q5T205;H0Y6T7;H0Y3Z4;Q5T210	Q92542;Q92542-2	Nicastrin	NCSTN	6	17	17	11	2.39259	0.971596	0.304478	1.44888	0.122825	0.374592	1.77528	1.14115	1.26518	0.465397	0.639713	2.61017	0.37717	0.321741	0.458143	0.550201	0.559403	1.23974	0.575998	1.1316	0.563284	0.47692	0.524414	0.403917	1.02334	1.16335	1.12862	0.784489	0.840722
Q92544;A0A0C4DFM1;F8WCN2;F2Z2L1	Q92544;A0A0C4DFM1	Transmembrane 9 superfamily member 4	TM9SF4	4	15	15	15	0.168362	0.249495	0.865605	0.575943	0.878523	0.152941	0.240919	0.0883811	0.435091	0.702365	1.36719	0.337405	0.41998	0.51973	0.163092	0.109309	0.138988	0.174486	0.0511649	0.320202	0.280193	0.189511	0.0871654	0.528164	0.317303	0.344278	0.325684	0.233935	0.381611
Q92545;H7BZ05;H7BZV0	Q92545	Transmembrane protein 131	TMEM131	3	11	11	11	0.0673834	0.0522024	0.0479369	0.0325075	0.0721862	0.00231226	0.00275651	0.0426728	0	0.00526303	0.0208193	0.0392373	0	0.0400845	0	0.00459012	0	0.00597349	0.00687077	0.00136873	0	0.00327599	0.0303386	0.0216348	0.00784161	0.0246236	0.0305657	0.0210316	0.00754907
Q92685;H7C0X4;C9J7S5;Q92685-2	Q92685;H7C0X4;C9J7S5;Q92685-2	Dol-P-Man:Man(5)GlcNAc(2)-PP-Dol alpha-1,3-mannosyltransferase	ALG3	4	3	3	3	0.180387	0.0755325	0.187748	0.506107	0.247429	0.0590219	0.0992451	0.319806	0.0816779	0.178973	0.211531	0.457237	0.0515227	0	0.0547464	0.0209964	0.021664	0.108425	0.011624	0.153874	0.0149132	0.0392668	0.0695037	0.0839484	0.0291838	0.149492	0.026974	0.0634602	0.0109441
Q92747;E9PF58;Q92747-2	Q92747;E9PF58;Q92747-2	Actin-related protein 2/3 complex subunit 1A	ARPC1A	3	12	11	11	0.602475	0.195189	0.512184	0.283681	0.832588	0.11474	0.490241	0.503383	0.0912676	0.218735	0.285453	0.78812	0.0177781	0.954064	0.547105	2.24626	1.29495	0.443796	0.780402	0.773323	0.566116	2.05596	0.547085	0.445165	2.77789	0.678033	1.50971	0.564559	1.11061
Q92796;Q92796-2;Q5JUW8;Q92796-3	Q92796;Q92796-2;Q5JUW8;Q92796-3	Disks large homolog 3	DLG3	4	8	7	7	0.0290639	0.350515	0.0644029	0.109879	0.0417644	0	0	0	0.0543596	0.0358372	0.0579865	0.31467	0.0358959	0.11219	0.0350024	0.0101444	0	0	0	0	0	0.0427025	0.0389259	0.0567491	0.0429011	0.0436793	0.00367061	0.104734	0.112878
Q92820	Q92820	Gamma-glutamyl hydrolase	GGH	1	14	14	14	1.2953	0.98332	1.84914	1.6985	1.67282	1.46572	0.853994	1.09473	1.53911	1.80408	1.5407	24.8862	0.965943	6.83169	0.3546	0.65592	0.774971	2.30076	2.20771	1.77496	2.35373	0.43775	1.42383	1.94527	0.636819	1.92434	0.818134	0.35651	0.898266
Q92835;Q92835-2;Q92835-3;H0Y5Q9;H7C403;R4GMN8;D6RJB9	Q92835;Q92835-2;Q92835-3;H0Y5Q9	Phosphatidylinositol 3,4,5-trisphosphate 5-phosphatase 1	INPP5D	7	67	67	64	3.22252	5.03546	3.05472	1.33003	3.60931	4.78802	3.12108	3.06636	2.3487	0.790218	0.613891	0.607222	7.1957	2.4655	7.1202	11.67	8.02811	11.6689	7.06568	4.02528	7.10126	12.8405	4.21147	3.22598	10.5453	10.1479	4.68452	7.69437	4.79268
Q92968	Q92968	Peroxisomal membrane protein PEX13	PEX13	1	8	8	8	0.297337	0.137288	0.219135	0.132066	0.384392	0.0553756	0.75973	0.303028	0.100024	0.101675	0.120731	0.241432	0.0872817	0.0757449	0.0335222	0.030931	0.0535438	0.0723908	0	0.0963828	0.106765	0.0689868	0.0752331	0.142928	0.0295998	0.144023	0.112799	0.211101	0.120504
Q92995;Q92995-2;H7C5J3;H7C502	Q92995;Q92995-2	Ubiquitin carboxyl-terminal hydrolase 13	USP13	4	21	20	20	0.00265091	0.120761	0.688175	0.116401	0.749572	0.101913	0	0.0138616	0.00280686	0.083557	0.00300102	0.067998	0.0140016	0.338019	0.00886002	0.0085496	0.0170606	0.275199	0	0.152087	0.221897	0.0305115	0	0.0457469	0.0132562	0.00884993	0.0217954	0.0974465	0.0652027
Q93063;Q93063-3;Q93063-2;E9PNL9;E9PJA5	Q93063;Q93063-3;Q93063-2	Exostosin-2	EXT2	5	8	8	8	0.108879	0.00803231	0.102853	0.0403005	0.151905	0.0140634	0.0432728	0.17889	0.0181632	0.044313	0.218702	0.0423566	0	0.0683402	0	0	0	0	0	0.0327838	0	0	0	0.0202225	0	0.0412085	0.0221366	0	0.0102627
Q969J3;G3V1P3;Q969J3-2	Q969J3;G3V1P3	Loss of heterozygosity 12 chromosomal region 1 protein	LOH12CR1	3	5	5	5	0.09657	1.06595	0.137118	0.312783	0	0.893464	0.148229	0.330012	0.635157	0.307967	0.116176	0.124375	0.79033	0	0.806522	0.650116	1.27252	0.766248	1.14546	1.6537	0.772757	0.998725	0.614081	0.482579	0.761526	0.851774	0.559521	1.15177	0.606084
Q969V3;Q969V3-2;K7EMW4;A0A0C4DGP7;K7ELZ9;K7ENM2;K7EQ66;K7EN96	Q969V3;Q969V3-2;K7EMW4;A0A0C4DGP7;K7ELZ9;K7ENM2	Nicalin	NCLN	8	24	24	24	4.87188	2.38395	3.73693	10.7853	4.40109	1.70991	2.14877	3.3855	2.1792	2.72002	2.24323	4.46261	1.36275	0.792999	0.379099	1.01598	1.01305	2.06964	1.24149	2.26923	1.60406	0.64356	0.909827	1.81212	0.68862	1.76396	1.37704	2.10953	2.04569
Q969X6;H3BSH7;Q969X6-3;Q969X6-2;H3BPD7;I3L4T9;J3KSI1;J3KTR0;H3BRM8;J3KSE6	Q969X6;H3BSH7;Q969X6-3;Q969X6-2	Cirhin	CIRH1A	10	24	24	24	0.374584	0.30377	1.35757	0.0864736	1.97851	0.565974	0.173102	0.145916	0.244865	1.39012	1.74473	0.816956	0.634824	1.15384	0.127636	0.12415	0.454553	0.515498	0.233249	0.322712	0.454981	0.174654	0.0947601	0.510948	0.0593557	0.128624	0.00514653	0.0800081	0.267282
Q969Z0;Q969Z0-2;C9J7P5;C9IZN7;H7C4R5;C9J5A2;C9J347;C9J618	Q969Z0;Q969Z0-2;C9J7P5;C9IZN7	Protein TBRG4	TBRG4	8	20	20	20	1.56746	0.889	1.57178	1.8886	2.14097	1.03406	2.03782	1.90395	1.39791	1.15935	0.848656	2.51465	0.486573	1.98648	0.34803	0.380057	0.360016	0.98287	0.856693	0.518367	0.98986	0.477247	0.685873	0.755368	0.201005	2.10287	1.45877	1.23889	0.602603
Q96A19;Q68D86;Q68D86-2	Q96A19	Coiled-coil domain-containing protein 102A	CCDC102A	3	5	5	5	0.0741486	0	0.0142837	0	0.014001	0.158827	0.0193461	0.056432	0.00574811	0.022998	0	0.0570525	0.0289934	0	0.0386443	0.099038	0.0734037	0.0831893	0.0766325	0.524441	0.188043	0.103847	0.0213478	0.0809263	0.0740665	0.0326575	0.146446	0.0358825	0.226783
Q96A33;Q96A33-2;A0A087WYW6;J3QR89	Q96A33;Q96A33-2	Coiled-coil domain-containing protein 47	CCDC47	4	25	25	25	3.49203	3.90732	6.19906	7.46713	8.41911	3.85155	1.54833	3.33259	3.86984	2.82601	4.96617	6.13045	2.96178	9.84618	2.24486	0.763203	1.25234	2.32763	2.03105	2.59272	2.04121	4.23902	2.5283	3.96488	0.893018	4.33985	3.62308	4.88926	2.46205
Q96A56;Q96A56-2	Q96A56;Q96A56-2	Tumor protein p53-inducible nuclear protein 1	TP53INP1	2	3	3	3	0	0	0.0491635	0.271297	0	0	0.0102812	0	0	0	0	0	0	0.0460673	0.292948	0	0	0.584441	0.246204	0.129059	0.107979	0.095369	0.0443204	0.205207	0.111527	0.552611	0	0.272037	0.92011
Q96AD5;A0A087WY86;Q96AD5-2	Q96AD5;A0A087WY86;Q96AD5-2	Patatin-like phospholipase domain-containing protein 2	PNPLA2	3	6	6	6	0	0.00841864	0.0211716	0	0	0.0426667	0.0781582	0.00990797	0.00686262	0	0	0.0231755	0.00584692	0	0	0	0.0059109	0.0320543	0.0438425	0.014099	0	0.00148288	0	0	0	0	0	0	0.00987775
Q96B97;Q5VSN0	Q96B97;Q5VSN0	SH3 domain-containing kinase-binding protein 1	SH3KBP1	2	40	40	3	1.36785	2.59203	0.577643	0.620698	0.0889509	2.93704	1.81565	1.83748	1.70979	0.627102	0.454246	0.071826	4.73542	0.0133623	9.59842	7.11597	10.3112	4.17843	5.77959	4.75101	4.25563	6.63185	5.97891	2.34107	6.33167	5.23099	3.5347	4.8039	4.18049
Q96B97-2;Q5JPT2;Q96B97-3;Q5JPT1;Q5JPT3	Q96B97-2;Q5JPT2;Q96B97-3	SH3 domain-containing kinase-binding protein 1	SH3KBP1	5	39	2	2	0	0	0	0	0	0.0233801	0	0.0383334	0.0262846	0.0259235	0.0172647	0	0	0	0.740578	0.076927	0.33154	0	0.0756639	0.213294	0.208225	0.291946	0.334468	0.0213729	0.0554093	0.0522003	0.0829344	0	0
Q96BI1;E9PRM7;A0A024RCG2	Q96BI1;E9PRM7;A0A024RCG2	Solute carrier family 22 member 18	SLC22A18	3	3	3	3	0.116143	0.205756	0.228631	0.121886	0.120749	0.06011	0.0945457	0.162597	0.0372724	0.0466762	0.182165	0.132203	0.147046	0.285637	0.0178255	0	0	0.0337656	0	0.0237331	0.00988973	0.0207757	0.011418	0.0206528	0	0.0258399	0.0123491	0.245012	0.115822
Q96EH3	Q96EH3	Mitochondrial assembly of ribosomal large subunit protein 1	MALSU1	1	4	4	4	0.392585	0.308752	0.367722	0.463702	0.391728	0.0492986	1.08623	0.662699	0.545467	0.179047	0.330608	0.503571	0.235785	0	0.0238054	0	0.0844801	0.126618	0.0158601	0.101819	0.0230294	0.0151499	0.131306	0.406288	0.04528	0.447169	0.0514818	0.347926	0.341748
Q96F46;Q96F46-2	Q96F46;Q96F46-2	Interleukin-17 receptor A	IL17RA	2	5	5	5	0.0456605	0.0129307	0.0308321	0.0270093	0.0321808	0.00577621	0.0846816	0.149194	0	0.03288	0.0114731	0.0507102	0.014941	0.00988667	0	0.0383292	0	0	0	0	0	0.00660026	0.00240781	0.0176746	0.0407154	0.00552333	0.0144684	0.0530536	0.099253
Q96FC9-3;F5GXJ8;F6WZM0	Q96FC9-3	Probable ATP-dependent RNA helicase DDX11	DDX11	3	5	5	1	0.00351446	0	0.0148856	0	0.0332393	0.0128005	0	0.004927	0	0	0	0	0	0.0224155	0.0454475	0.0407626	0.0855046	0.0334924	0.0281469	0.0230377	0.0365427	0	0.0441367	0.00395506	0	0.0333177	0.0250958	0.0115157	0.0130394
Q96FF9;B5MBX0	Q96FF9;B5MBX0	Sororin	CDCA5	2	3	3	3	0	0	0.242756	0.0427735	0.224362	0.192485	0	0	0	0	0.0297733	0.190631	0	0.143542	0.0320248	0	0	0.0716516	0.0613603	0.100824	0.194033	0.0393077	0	0.169427	0	0	0	0	0.0110979
Q96GD4;Q96GD4-5;J3KTD6;J3KT86;Q96GD4-2;Q96GD4-3;J3KRF8;Q9UQB9;Q9UQB9-2;B4DXA6;A0A0A0MSY3;Q5Y191;Q9UQB9-3	Q96GD4;Q96GD4-5;J3KTD6;J3KT86;Q96GD4-2	Aurora kinase B	AURKB	13	11	11	2	0.151903	0	0.260764	0.0525383	0.16034	0.0271643	0.0646347	0.0427565	0	0	0	0.303079	0	0.0724426	0.00252646	0.0809186	0.0428459	0.0430797	0	0.0179798	0.0102157	0.0226874	0.0262103	0.255848	0.0176199	0	0.00737571	0.0137926	0.00851923
Q96GQ7;B7Z6D5;A0A087X059;A0A087WYH5	Q96GQ7;B7Z6D5	Probable ATP-dependent RNA helicase DDX27	DDX27	4	36	36	36	1.19491	0.786769	2.25406	0.226664	1.132	1.71947	0.304059	0.389692	1.01288	2.64581	1.52919	1.0726	1.65654	1.43441	0.983034	0.467717	0.505822	0.695677	0.957388	0.971888	1.12935	1.21001	0.404874	1.61546	0.222568	0.648402	0.225128	0.445184	1.02048
Q96HC4;Q96HC4-7;Q96HC4-4;Q96HC4-6;Q96HC4-2;A0A0D9SFR4;Q96HC4-3;H0YBI4;H0Y8Y3;A0A0A0MSP3;H0Y929	Q96HC4;Q96HC4-7;Q96HC4-4;Q96HC4-6	PDZ and LIM domain protein 5	PDLIM5	11	15	15	15	0.138134	0.2716	0.298754	0.255178	0.306923	0.144333	0.355089	0.138817	0.114267	0.00501663	0.0219772	0.104812	0.262743	0.0681789	0.142609	0.224395	0.0782387	0.238125	0.0895903	0.0729058	0.0330441	0.572526	0.0922283	0.0331072	0.128581	0.138283	0.00839371	0.146552	0.0823782
Q96HE7;G3V3E6;G3V5B3;G3V2H0;G3V503	Q96HE7	ERO1-like protein alpha	ERO1L	5	19	19	18	2.39879	2.8983	2.25451	5.30623	2.1754	0.94188	1.50917	3.49186	2.73586	2.24184	3.24754	8.24977	0.978447	4.05203	1.06996	0.887009	1.3242	1.77906	1.89428	1.44947	0.821219	1.14244	1.15036	1.59233	0.983496	1.72107	2.21218	3.02979	2.09167
Q96HS1;Q96HS1-2;F5GXG4	Q96HS1;Q96HS1-2	Serine/threonine-protein phosphatase PGAM5, mitochondrial	PGAM5	3	24	24	24	6.62101	4.74096	9.66298	11.4046	7.00583	4.97333	7.43925	9.57984	4.35364	3.00928	2.80323	8.51952	1.23227	2.99893	4.75898	4.94591	6.12575	4.79442	4.39493	9.69018	11.0673	7.0421	5.35762	8.73605	2.99152	3.18655	6.07996	13.5238	8.44668
Q96HY6;A0A0A0MRX2;Q96HY6-2	Q96HY6;A0A0A0MRX2;Q96HY6-2	DDRGK domain-containing protein 1	DDRGK1	3	13	13	13	1.73734	1.78218	3.08454	0.824575	2.15007	5.24685	1.26274	2.30502	1.92533	0.961204	0.771042	2.22337	1.70396	2.17238	3.05505	4.54726	5.80977	4.87054	9.7072	9.45925	6.52664	3.17232	1.66566	5.66563	1.64388	2.33643	3.6626	2.00547	5.81843
Q96I51;Q96I51-3;Q96I51-2;A0A087WT38	Q96I51;Q96I51-3;Q96I51-2	Williams-Beuren syndrome chromosomal region 16 protein	WBSCR16	4	11	11	11	0.55799	0.612438	0.543941	1.54666	0.25882	0.407257	0.503457	0.560832	0.403015	0.278767	2.60027	0.32445	0.158718	0.0978128	0.0873564	0.346822	0.120054	0.390571	0.280467	1.56624	0.357399	0.0883546	0.239243	0.382449	0.121297	0.341537	0.218107	1.06977	0.963641
Q96MH6;E5RHU1;Q96MH6-2;E5RJI9;E5RGT2;Q49A68;E5RJN2;H0YC64;H0YAY9;H0YAX4;E5RJ96;E5RHI6;E5RHZ2;Q96MH6-3	Q96MH6;E5RHU1;Q96MH6-2;E5RJI9;E5RGT2	Transmembrane protein 68	TMEM68	14	12	12	12	0.561338	0.635931	0.531408	0.612832	1.03505	0.220506	0.421103	0.557818	0.148403	0.74736	0.974011	1.80448	0.165777	0.447115	0.242499	0.255612	0.351131	0.293944	0.0647618	0.388762	0.215825	0.253595	0.225219	0.331016	0.247534	0.293671	0.566174	0.145961	0.577873
Q96PD5;Q96PD5-2;CON__ENSEMBL:ENSBTAP00000016285	Q96PD5;Q96PD5-2	N-acetylmuramoyl-L-alanine amidase	PGLYRP2	3	3	3	3	0	0.0298492	0.0401578	0.0902926	0.0233182	0.0375414	0.00845292	0.0225603	0.019348	0	0.00547017	0.126633	0	0.0562197	0	0	0.0127807	0	0.0103749	0	0	0.0032371	0.0122653	0.038168	0.0208113	0.0112723	0	0	0
Q96PU5;Q96PU5-5;Q96PU5-2;Q96PU5-3;Q96PU5-6;Q96PU5-7;Q96PU5-9;Q96PU5-4;K7ERN1;K7EKL1;H0Y8H4;K7ENS6	Q96PU5;Q96PU5-5;Q96PU5-2;Q96PU5-3;Q96PU5-6;Q96PU5-7;Q96PU5-9;Q96PU5-4;K7ERN1	E3 ubiquitin-protein ligase NEDD4-like	NEDD4L	12	26	26	20	0.0949169	0.041272	0.314812	0.0174449	0.334525	0.0285991	0.0487748	0.0302135	0.0337461	0.0572848	0.143199	0.275821	0.0175422	0.375805	0.085811	0.0260424	0.112681	0.0589239	0.0736878	0.0671328	0.0172809	0.266448	0.107261	0.0616876	0.137418	0.156099	0.0285818	0.142123	0.0256545
Q96PY6-2;Q96PY6-6;Q96PY6;Q96PY6-4;Q96PY6-3;Q96PY6-5;D6RBG5;H0Y8M6	Q96PY6-2;Q96PY6-6;Q96PY6;Q96PY6-4;Q96PY6-3;Q96PY6-5	Serine/threonine-protein kinase Nek1	NEK1	8	10	10	10	0.0539781	0.0895789	0.0442294	0.0560969	0.00673244	0.06768	0.0871754	0.0272157	0.0771355	0	0.00215454	0.00434991	0.0565598	0.0074955	0.0308933	0.0329066	0.181506	0.0827883	0.0590244	0.0552217	0.222247	0.0244558	0.0269689	0.022331	0.0299912	0.0363636	0.0330705	0.0655755	0.0200593
Q96QT4;H0YLN8;A0A0C4DGL2	Q96QT4;H0YLN8	Transient receptor potential cation channel subfamily M member 7	TRPM7	3	11	11	10	0.0803861	0.0136349	0.0147312	0.00409055	0.0271974	0	0.195629	0.146353	0.0572229	0.0265779	0.00752872	0.0688812	0.00661162	0.00272051	0.0030869	0	0	0.00304111	0	0	0	0.00209975	0.00350412	0.011583	0.00792858	0.0169268	0.020805	0.0159014	0.00496613
Q96RP9;Q96RP9-2;C9IZ01;F8WAU4;C9JA25	Q96RP9;Q96RP9-2;C9IZ01;F8WAU4	Elongation factor G, mitochondrial	GFM1	5	39	39	39	3.79957	3.4484	2.80019	6.71007	3.18671	2.04431	2.50685	5.0851	3.06181	3.53252	2.85266	2.95967	2.22761	3.19158	1.70685	0.934293	1.11296	1.47346	0.851842	2.44962	1.09849	1.54766	2.11418	3.58465	0.972846	3.52155	1.91917	4.09929	3.63797
Q96RU2;Q96RU2-2;B4E3L3;G3V1N5;Q96RU2-3;F5GZ74;H0YFX3;H0YG96;H0YFA0;H0YFD7;H0YFT9	Q96RU2;Q96RU2-2;B4E3L3;G3V1N5;Q96RU2-3	Ubiquitin carboxyl-terminal hydrolase 28;Ubiquitin carboxyl-terminal hydrolase	USP28	11	11	11	11	0.0100331	0.0109869	0.0946462	0.00436666	0.122079	0.00169492	0	0.0265485	0.00151891	0.00174659	0.00403247	0.0674092	0.0318483	0.0541113	0.0104708	0.00614402	0	0	0.00248479	0.00982465	0.0196679	0.00277523	0.00951978	0.0116516	0.00515072	0	0	0.00738132	0.00800243
Q96T88;A0A087WVR3;A0A087WTW0;Q96T88-2;A0A087WWG9	Q96T88;A0A087WVR3;A0A087WTW0;Q96T88-2;A0A087WWG9	E3 ubiquitin-protein ligase UHRF1	UHRF1	5	21	21	21	0.423793	0.0629681	0.616014	0.0321589	0.523301	0.216623	0.274996	0.470371	0.00802219	0.156646	0.0460814	0.287794	0.00805275	0.618907	0.0400368	0.0364425	0.0932322	0.0473508	0.0381932	0.372049	0.302369	0.0855604	0.0387461	0.607149	0.0913996	0.0648154	0.0186513	0.0688145	0.147058
Q99467	Q99467	CD180 antigen	CD180	1	9	9	9	0.183715	0.528603	0.0737343	0.115223	0.0146649	0.638814	0.333505	0.181133	0.179921	0.0450148	0.283081	0.00768819	0.11048	0.0468678	0.234764	1.49532	0.827742	0.38552	1.55578	0.300963	0.643537	0.543942	0.323069	0.056414	0.429568	0.207918	0.404867	1.03028	0.299502
Q99576-3;Q99576;Q5JRJ0;E7EWD5;Q99576-4;Q5JRJ2;Q15714;Q15714-2;D6RDZ7;D6RD37;D6RAX8;D6RBL1;D6RDZ9;D6RCK9;Q15714-3	Q99576-3;Q99576;Q5JRJ0;E7EWD5;Q99576-4;Q5JRJ2	TSC22 domain family protein 3	TSC22D3	15	5	4	4	0.189355	0	0.0965644	0	0.0571495	0.165049	0.0479983	0.168391	0.00419586	0.124646	0.124552	0	0.18477	0.00274983	0.530247	0.504593	0.452153	0.0753878	0.260699	0.153775	0.422367	0.660847	0	0.118544	0.212999	0.122817	0.219371	0	0
Q99618;J3KMY0;F5GX58;F8WDL1	Q99618;J3KMY0;F5GX58;F8WDL1	Cell division cycle-associated protein 3	CDCA3	4	8	8	8	0.0307956	0.0400745	0.133232	0.100823	0.109227	0	0.0316056	0.0541149	0.0375293	0.0895656	0.0870646	0.0713686	0.165727	0	0.0917845	0	0	0	0.0536677	0	0.153725	0.133926	0	0	0.109773	0.0201885	0.0595659	0.0305357	0
Q99698;Q99698-2;A0A0A0MRZ6;Q99698-3	Q99698;Q99698-2	Lysosomal-trafficking regulator	LYST	4	22	22	22	0.010551	0.0491603	0.0363455	0.0682657	0.0346714	0.00360332	0.0135334	0.0412327	0.000618928	0.0372615	0.0251035	0.010163	0.0167669	0.0263556	0	0.00791936	0.0147615	0.0133043	0.0178881	0.0203438	0.0156069	0.0116629	0.0066181	0.0152875	0.0154027	0.0153854	0.00860824	0.041427	0.0284368
Q99795	Q99795	Cell surface A33 antigen	GPA33	1	4	4	4	1.86789	0.798601	0.215332	0.439023	0.549809	0.063646	0.0536682	1.45153	0.209034	0.275031	0.746196	0.214787	0.119825	0.0556637	0.0159963	0.0487896	0	0.0631446	0.0227338	0	0.0207088	0.225739	0.114905	0.0553349	0	0.0398989	0.0154556	0.197804	0
Q99797	Q99797	Mitochondrial intermediate peptidase	MIPEP	1	27	27	27	0.808038	0.510354	0.731767	1.08598	1.08315	0.606461	0.441091	0.69725	0.941065	0.617217	0.389794	1.2099	0.187107	0.567288	0.21272	0.17175	0.311189	0.505015	0.401596	0.938342	0.616404	0.386157	0.200989	0.655625	0.142886	0.968432	0.171286	0.939802	0.998477
Q99798;A2A274	Q99798;A2A274	Aconitate hydratase, mitochondrial	ACO2	2	53	53	53	28.6586	60.9509	12.0875	63.8032	7.43305	26.653	36.8775	39.2541	52.1304	44.8624	44.5922	11.0177	25.9589	7.68043	26.816	31.1842	26.881	28.0524	46.3111	28.2115	19.1268	25.4572	31.7099	24.6284	23.3978	34.8789	24.9702	45.6389	30.7794
Q9BPX3;D6RA93	Q9BPX3	Condensin complex subunit 3	NCAPG	2	28	28	22	0.58542	0.0587982	0.801201	0.111429	1.11085	0.320484	0.713823	0.524264	0.167072	0.0128793	0.00474188	0.780398	0.0244834	0.967866	0.347027	0.0708536	0.129126	0.0718609	0.0347276	0.0349214	0.559179	0.592987	0.145256	0.479351	0.262379	0.232596	0.253054	0.265767	0.15272
Q9BPX5	Q9BPX5	Actin-related protein 2/3 complex subunit 5-like protein	ARPC5L	1	9	9	9	6.19767	4.36306	2.25136	1.07796	1.15097	4.74003	5.61063	6.24222	4.67005	1.90469	1.03124	2.14345	1.53651	0.731733	11.4705	18.6527	11.305	11.3375	8.64049	8.42085	2.53196	8.49322	7.38858	2.53627	27.2812	11.836	17.348	5.39372	11.6487
Q9BQA9;Q9BQA9-2;J3QRG5;J3KSJ5;J3QKS6;J3KTF4;J3QRZ2;J3QLB7;J3QKZ6;J3QQQ4;H0Y2X1;J3KTI1;J3KSB6;J3KS78;J3QS53	Q9BQA9;Q9BQA9-2;J3QRG5;J3KSJ5;J3QKS6;J3KTF4;J3QRZ2;J3QLB7	Uncharacterized protein C17orf62	C17orf62	15	8	8	8	12.2032	5.20312	5.5637	18.9285	2.45231	2.38479	4.20326	6.54667	1.88805	10.1118	8.77029	3.20365	2.85967	0.7391	1.47603	1.91963	1.923	1.99195	1.0971	3.32826	0.602301	0.446339	2.47939	4.94152	2.43808	4.89484	1.58529	6.6552	8.68991
Q9BRT9;E5RFF9;E5RH56;Q9BRT9-2	Q9BRT9;E5RFF9	DNA replication complex GINS protein SLD5;DNA replication complex GINS protein SLD5, N-terminally processed;DNA replication complex GINS protein SLD5	GINS4	4	6	6	6	0	0	0.184833	0	0.0597199	0.0773773	0	0.0255356	0.0064766	0.037736	0.0121515	0.316841	0.0164677	0.0734809	0.10595	0.106887	0.0418202	0.0336743	0	0.0107958	0.153155	0.034821	0.0171033	0.196113	0	0.00555694	0	0	0
Q9BSJ8	Q9BSJ8	Extended synaptotagmin-1	ESYT1	1	58	58	1	6.96757	4.77725	6.00698	9.89031	4.55844	4.94502	5.51705	7.07375	6.20061	10.0867	16.9521	7.60356	5.78925	2.98014	3.58459	1.2849	2.38913	3.52163	1.61229	3.42661	2.10356	3.25142	3.04526	6.52334	2.48404	7.43977	4.99067	5.94166	3.93227
Q9BT09;A0A0C4DFY8	Q9BT09	Protein canopy homolog 3	CNPY3	2	8	8	8	1.9734	3.19069	2.77126	3.42761	3.62905	3.36892	2.69363	4.06066	2.96506	2.74226	3.23338	1.62622	1.77449	3.49626	1.91166	1.78877	1.39684	1.00453	1.13969	0.770152	2.12509	2.15986	1.6509	1.12334	0.711766	1.08309	1.56476	2.56536	1.82636
Q9BUZ4;F6SA91;Q2KJU6;A0A0C4DFM9;Q9BUZ4-2;J9JIG0	Q9BUZ4;F6SA91	TNF receptor-associated factor 4	TRAF4	6	8	8	8	0.0428563	0.0150637	0.0744174	0.0472779	0.113041	0	0.100636	0	0.0327862	0	0.0406678	0.0994471	0	0.111225	0	0.01201	0.0390074	0.225325	0.0420191	0.0352571	0.0108312	0.100409	0.0139176	0	0.0283245	0.130366	0.00801913	0.0226298	0.0210584
Q9BVC6	Q9BVC6	Transmembrane protein 109	TMEM109	1	9	9	9	13.1811	16.2889	10.5914	12.4977	13.3916	11.5417	17.1269	18.562	17.9772	23.6271	18.0163	4.25109	17.0296	0.0421409	4.5054	4.78149	5.01192	8.00799	6.57047	7.51557	5.93005	5.72785	8.30316	7.74917	2.17592	8.13496	4.30685	7.4506	7.47857
Q9BVI4;F5H303	Q9BVI4	Nucleolar complex protein 4 homolog	NOC4L	2	24	24	24	0.829	0.390365	2.67156	0.20567	2.28452	0.461973	0.211351	0.30688	0.354299	2.2769	1.71265	1.37155	0.971375	1.40777	0.365789	0.226726	0.171082	0.413685	0.300758	0.443132	0.415465	2.02788	0.146995	1.3871	0.0869195	0.247856	0.148362	0.19418	0.855604
Q9BVV7;J3QRI1;J3KRJ3	Q9BVV7;J3QRI1	Mitochondrial import inner membrane translocase subunit Tim21	TIMM21	3	10	10	10	1.43189	0.758571	0.538201	2.08854	0.836426	0.746699	0.988278	1.32292	1.60352	0.109054	0.205128	1.70757	0.488506	2.07799	0.263243	0.0825973	0.372118	0.883701	0.439221	0.759019	0.71526	0.464353	0.730156	0.737072	0.0615627	1.37195	1.1458	1.17647	0.957193
Q9BW91;Q9BW91-2;D6RAW2;H7C386;D6R8Z6	Q9BW91;Q9BW91-2;D6RAW2;H7C386	ADP-ribose pyrophosphatase, mitochondrial	NUDT9	5	8	8	8	0.161518	0.231162	0.990654	1.14828	1.19806	0.156876	0.121682	0.28333	0.199922	0.408821	0.125894	0.260072	0.128957	0.885152	0.0886307	0.0319399	0.0704717	0.194518	0.160637	0.256553	0.269805	0.27009	0.021191	0.230774	0.0187064	0.232211	0.0713778	0.308968	0.239508
Q9BYD2;Q5SZR1	Q9BYD2;Q5SZR1	39S ribosomal protein L9, mitochondrial	MRPL9	2	13	13	13	2.9365	2.01407	3.46832	3.9445	3.24194	1.08606	2.36803	4.51308	1.51155	2.57636	2.23992	1.77974	1.10355	3.01898	0.650499	0.684717	0.858304	1.44213	0.999638	1.60592	0.829352	0.376536	0.80921	2.13574	0.179047	1.93813	1.13077	2.47132	1.89303
Q9BYT8;E9PCB6;H0YAK4;H0YAF7	Q9BYT8;E9PCB6;H0YAK4	Neurolysin, mitochondrial	NLN	4	24	24	24	0.235594	0.58621	0.893121	1.41608	1.25003	0.276519	0.374954	0.7676	0.449369	0.168465	0.227608	1.10789	0.109174	1.17371	0.16225	0.0696335	0.0365244	0.483641	0.0477544	0.284145	0.14187	0.592656	0.214976	0.2431	0.0579317	0.513923	0.126771	1.29599	0.351402
Q9BZD2;Q9BZD2-2	Q9BZD2;Q9BZD2-2	Equilibrative nucleoside transporter 3	SLC29A3	2	4	4	4	0.168798	0.0242318	0.0247678	0.326312	0.0190361	0	0.105043	0.277781	0.0371313	0	0	0.0401211	0.0155928	0	0	0	0	0	0	0	0	0.00720714	0.012111	0.0101873	0.00475949	0.0171854	0.0197614	0.073154	0.0159356
Q9BZL4-3;K7EL81;K7ER83	Q9BZL4-3;K7EL81	Protein phosphatase 1 regulatory subunit 12C	PPP1R12C	3	26	26	2	0.350914	0.270727	0.127724	0.0944254	0.0620251	0.348163	0.33041	0.486354	0.425923	0.0204606	0.0634708	0.0823814	0.496443	0.0580684	0.663165	1.11354	0.960959	0.808884	0.693255	0.843668	0.606281	0.624271	0.317377	0.272973	1.04134	0.674976	0.261045	0.49196	0.584393
Q9BZQ6;Q9BZQ6-2;H0Y498	Q9BZQ6;Q9BZQ6-2	ER degradation-enhancing alpha-mannosidase-like protein 3	EDEM3	3	18	18	18	0.200441	0.246045	0.38922	0.540133	0.710088	0.0377231	0.109816	0.157959	0.044305	0.0665246	0.00849686	0.189495	0.00693442	0.445061	0.00103534	0.0211181	0.00893267	0	0.0536002	0.0404537	0.00489483	0.00556861	0.0897549	0.0855108	0.109035	0.0330035	0.0347926	0.114858	0.195075
Q9BZV1;Q9BZV1-2;K7EP32;K7ELN1;K7EJ02	Q9BZV1;Q9BZV1-2;K7EP32	UBX domain-containing protein 6	UBXN6	5	12	12	12	0.27294	1.03159	0.648128	0.379525	1.0925	1.03432	0.962529	1.07471	0.391314	0.388991	0.0828022	0.38814	0.499725	0.694628	1.40826	1.00329	1.77041	0.986925	1.03597	1.46959	0.987436	1.24837	0.82408	0.492026	1.02902	0.850696	0.505543	1.20504	1.01739
Q9GZL7	Q9GZL7	Ribosome biogenesis protein WDR12	WDR12	1	24	24	24	0.487585	0.976684	6.66793	0.165827	8.30096	1.74134	0.133298	0.353761	0.46634	2.88814	3.55908	1.13094	0.851772	6.96691	0.732495	0.338436	0.552661	1.29465	1.1375	0.960935	1.42048	0.711655	0.491231	1.4365	0.142185	0.528938	0.200993	0.310624	0.77575
Q9GZM5;E7EQR8;D6RFI3;D6RGY8;H0Y9A1;D6RBQ1;D6RA04;D6RAY4	Q9GZM5;E7EQR8;D6RFI3	Protein YIPF3;Protein YIPF3, 36 kDa form III	YIPF3	8	11	11	11	0.338839	0.184062	0.83512	0.223231	0.790311	0.248187	0.182802	0.178529	0.185636	0.274546	0.273435	0.628557	0.142246	0.495968	0.251566	0.159867	0.144467	0.307233	0.160948	0.381377	0.14059	0.155873	0.337634	0.228342	0.187525	0.353092	0.17389	0.277833	0.27099
Q9GZT3;Q9GZT3-2;A0A087WUN7;G3V4X6;G3V2S9;H0YJ40;H0YJW7;H0YJ07;H0YJU7;H0YJI1	Q9GZT3;Q9GZT3-2;A0A087WUN7;G3V4X6;G3V2S9;H0YJ40;H0YJW7	SRA stem-loop-interacting RNA-binding protein, mitochondrial	SLIRP	10	10	10	10	18.162	11.1335	13.5388	17.1353	25.4506	9.14179	5.80227	16.9307	8.57108	5.57048	8.06759	7.72998	1.89314	9.95595	1.96426	1.79907	3.39225	7.35659	3.42861	8.11604	8.75418	2.59999	3.56144	9.69025	2.50041	6.33623	3.23985	12.4382	5.56635
Q9H098;Q9H098-2;C9J6N5;C9JQ40;C9JW51;C9J3Q3;X6RET8;C9JP05;C9JYP1;C9J6Y8;F8WCJ2	Q9H098;Q9H098-2;C9J6N5;C9JQ40;C9JW51;C9J3Q3;X6RET8;C9JP05	Protein FAM107B	FAM107B	11	9	9	9	2.49173	4.28503	3.4483	1.28855	0.196596	10.8011	1.77786	5.297	4.84551	0.808157	0.124421	0.0386157	0.416309	0.241218	23.6688	15.0874	20.8025	23.2989	17.2873	15.6578	16.8976	27.9234	7.03881	5.2717	14.0024	13.871	6.66884	1.91248	8.62665
Q9H0H5;F8VRD2;F8VWY4;F8VVE5;F8VZ66;F8VV47;F8VUW9;F8VV39;F8VS54;F8W0L1;F8VV37;F8W1E5;F8VQZ5;F8W1T4;H0YIK5;F8VYH6;F8VVY0;F8VXH1;F8VQF5;F8VZ41	Q9H0H5;F8VRD2;F8VWY4;F8VVE5	Rac GTPase-activating protein 1	RACGAP1	20	18	18	11	0.204335	0.0745378	0.384628	0.185971	0.42835	0.0358573	0.28107	0.125565	0.0334114	0.0150401	0.0152066	1.14688	0.00301605	0.77552	0.0405555	0	0.0440729	0.0587201	0	0.00503735	0.170943	0.0261491	0.0423967	0.0397352	0.0160877	0.110525	0.0576514	0.139911	0.0140803
Q9H2Y7;H3BS99;A0A0C4DGM5;Q9H2Y7-2;H3BRD4;H3BSS6;H3BNX5;O95455;U3KQH7;H3BNJ4	Q9H2Y7;H3BS99;A0A0C4DGM5;Q9H2Y7-2	Zinc finger protein 106	ZNF106	10	7	7	7	0	0.0867639	0.00694797	0.0999872	0.0321464	0.00955311	0.0246258	0.0305899	0.0140794	0	0.00350628	0.182587	0.029772	0.0300322	0.00414784	0.00891349	0.016913	0.0296127	0.00146549	0.057544	0.0134858	0.010406	0.0102636	0	0.0164239	0.0324893	0.0176882	0.022721	0.0499113
Q9H3G5;H7C0X5;H7C218;A0A087WVP6;A0A087WXJ9;C9JLV0;C9JVI2;C9JZ94;C9J6L4;C9JI22	Q9H3G5;H7C0X5	Probable serine carboxypeptidase CPVL	CPVL	10	13	13	13	0.407211	2.23092	0.65842	0.991723	0.798408	1.31683	0.416332	2.75221	1.01963	0.817709	0.869807	0.397451	0.406045	0.603853	0.0945038	0.0823195	0.0274039	0	0	0.177059	0.192784	0.289082	0.358839	0.0852352	0.0914386	0	0.320194	0.557484	0.159263
Q9H490;Q9H490-2	Q9H490;Q9H490-2	Phosphatidylinositol glycan anchor biosynthesis class U protein	PIGU	2	5	5	5	0.648693	0.428124	0.730716	0.580574	0.656683	0.251194	0.308931	0.437742	0.33345	0.371489	0.601346	1.64781	0.194685	0.0886017	0.170652	0.111048	0.140844	0.306381	0.145705	0.405503	0.227433	0.143039	0.315423	0.418651	0.137498	0.327155	0.240239	0.368996	0.482334
Q9H583;Q5T3Q7;Q6P664	Q9H583;Q5T3Q7	HEAT repeat-containing protein 1;HEAT repeat-containing protein 1, N-terminally processed	HEATR1	3	82	82	82	0.784165	0.486437	2.08111	0.149667	2.18478	0.669681	0.260583	0.217694	0.296687	1.43373	2.474	0.732485	0.641619	2.13806	0.262381	0.204513	0.215804	0.47584	0.332867	0.509697	0.474722	0.375158	0.151658	1.11648	0.117011	0.25564	0.138609	0.234268	0.492611
Q9H9Y2	Q9H9Y2	Ribosome production factor 1	RPF1	1	9	9	9	0.319092	0.33876	0.647297	0.16351	0.657199	0.296601	0.20994	0.228796	0.227171	0.823587	0.683588	0.395289	0.532833	0.459174	0.189644	0.138573	0.153705	0.306611	0.198628	0.173642	0.277843	0.211948	0.0824108	0.618135	0.0584563	0.158181	0.116168	0.125257	0.325512
Q9HBG7;Q5VYH9;Q9HBG7-3;Q9HBG7-2;Q9HBG7-4;A0A0C4DFU4	Q9HBG7;Q5VYH9;Q9HBG7-3;Q9HBG7-2;Q9HBG7-4;A0A0C4DFU4	T-lymphocyte surface antigen Ly-9	LY9	6	4	4	4	0.348944	0.0651018	0	0.0704247	0	0.142092	0.171158	0.436712	0.685509	0.0581048	0.0776988	0.0456122	0.727879	0	0.158607	0.149864	0.157975	0.193324	0.0836637	0.129353	0.121755	0.115195	0.410223	0.189135	0.387954	0.304225	0.361599	0.257068	0.0799041
Q9HC07;V9GY93;Q9HC07-2;V9GYC8;D6RBL0;D6RD79	Q9HC07;V9GY93;Q9HC07-2	Transmembrane protein 165	TMEM165	6	6	6	6	0.282969	0.230733	1.10507	0.917435	1.49085	1.11186	0.781645	0.440446	0.618807	0.461828	0.762713	1.68183	0.834654	1.37705	0.936151	0.556599	0.73642	0.942323	0.499865	1.06894	0.85067	1.17949	0.911697	0.883759	0.414981	1.24552	0.780251	0.970406	1.05033
Q9HC36;I3L443;I3L0T6	Q9HC36;I3L443	rRNA methyltransferase 3, mitochondrial	RNMTL1	3	12	12	12	1.20842	0.677002	0.413726	1.24153	0.365285	0.553155	0.417622	0.896166	0.394635	0.896113	0.508793	0.94576	0.133647	0.493992	0.0846311	0.230382	0.164396	0.110773	0.278629	0.860314	0.300592	0.0671202	0.228795	0.873538	0.105578	0.7869	0.219268	1.04038	0.589216
Q9NQE9	Q9NQE9	Histidine triad nucleotide-binding protein 3	HINT3	1	4	4	4	0.294472	0.273788	1.86877	0.675368	1.58044	0.449252	0	0.594443	0.357893	0.368087	0.244641	2.13466	0.171398	0.538515	1.03854	0.674845	0.870602	0.641266	0.684793	0.88097	0.803067	0.741591	0.553172	0.402048	1.19756	0.615989	0.986547	0.809165	0.560752
Q9NR30;Q9NR30-2	Q9NR30;Q9NR30-2	Nucleolar RNA helicase 2	DDX21	2	40	40	37	2.4701	2.39488	9.88207	1.03753	10.239	9.60283	1.29349	0.907868	1.82423	4.45546	7.31307	7.69334	3.82256	9.99669	1.91186	1.78769	2.6849	3.54469	2.46908	2.55624	4.54739	2.72714	0.647453	5.83268	0.379745	1.1488	0.440787	1.72058	2.73156
Q9NR77;F5H4N4;F5GXM0;F5GZF7;A0A087X249	Q9NR77;F5H4N4;F5GXM0	Peroxisomal membrane protein 2	PXMP2	5	4	4	4	0.897402	0.202146	1.4825	0.639851	1.74135	0.280264	0.916225	0.613939	0.389766	0.245107	0.188434	3.79002	0.0115462	0.0366951	0.143017	0.129186	0.597008	0.309922	0.175348	0.958314	0.812914	0.298873	0.121172	0.814225	0.341729	0.285492	0.714762	0.684059	0.303949
Q9NRF8;H0Y5S6	Q9NRF8	CTP synthase 2	CTPS2	2	27	27	25	0.667578	0.375164	1.19316	0.19078	1.37201	0.167636	0.355337	0.307642	0.393234	0.42136	0.198283	2.12803	1.03376	1.72842	0.949843	0.645244	0.795806	0.739101	0.457866	0.539449	0.623682	2.06471	0.165554	0.187733	0.406888	0.243066	0.177718	0.681014	1.08227
Q9NRG9;F8VZ44;Q9NRG9-2;H3BU82;F8VUB6	Q9NRG9;F8VZ44;Q9NRG9-2;H3BU82	Aladin	AAAS	5	14	14	14	2.35035	1.34903	1.66931	1.00824	1.88915	0.605852	2.88514	1.53168	1.63909	1.22779	1.5325	0.845874	0.446632	0.078276	0.306343	0.401433	0.293499	0.461468	0.308837	0.980856	1.30098	0.234768	0.349678	1.43162	0.151442	0.332324	0.123517	0.295413	0.520625
Q9NRZ9;A0A0B4J1V9;Q9NRZ9-2;F6XU50;Q9NRZ9-5;Q9NRZ9-3;A0A087WSW7;Q9NRZ9-4;Q9NRZ9-6;Q9NW36;Q9NRZ9-7;Q9NRZ9-8;B1ALG6;Q9NRZ9-9	Q9NRZ9;A0A0B4J1V9;Q9NRZ9-2;F6XU50;Q9NRZ9-5;Q9NRZ9-3;A0A087WSW7;Q9NRZ9-4;Q9NRZ9-6	Lymphoid-specific helicase	HELLS	14	26	26	26	0.0685382	0.00535559	0.248259	0.366979	0.282616	0.0998985	0.181665	0.0253942	0.139583	0.0495046	0.0220926	0.171816	0.0376066	0.289712	0.203505	0.0389495	0.0171768	0.114648	0.0222374	0.0886195	0.535029	0.0345848	0.0283492	0.41385	0.00631893	0.0128158	0	0.0438532	0.0382116
Q9NS73;S4R3N2;A0A087X1L0;S4R2X9;Q9NS73-2;Q9NS73-5;Q9NS73-3;S4R3P6	Q9NS73;S4R3N2;A0A087X1L0;S4R2X9;Q9NS73-2;Q9NS73-5;Q9NS73-3;S4R3P6	MAP3K12-binding inhibitory protein 1	MBIP	8	8	8	6	0.105648	0.233681	0.106227	0.145779	0.168889	0.096333	0	0.0274744	0	0	0.171413	0.0744201	0	0.0447772	0.00673477	0	0	0	0	0.11882	0.111025	0.0463121	0	0.0666259	0	0.00723376	0	0.00943799	0.0551184
Q9NSP4;Q9NSP4-4;Q9NSP4-2;B1AHQ7;B1AHQ6	Q9NSP4;Q9NSP4-4;Q9NSP4-2;B1AHQ7;B1AHQ6	Centromere protein M	CENPM	5	4	4	4	0.0676662	0	0.132119	0	0.130295	0.440469	0	0.0399086	0	0	0	0.0763801	0.00915211	0.169258	0.00639892	0	0.0911113	0	0	0.174103	0.57158	0	0.0119894	0.360452	0.0548702	0.0325486	0	0	0.0841673
Q9NTJ3;E9PD53;Q9NTJ3-2;C9JR83;C9J9E4;C9JVD8;C9J578;C9JWF0;C9IYK2;C9JJ64	Q9NTJ3;E9PD53;Q9NTJ3-2	Structural maintenance of chromosomes protein 4;Structural maintenance of chromosomes protein	SMC4	10	58	58	58	1.27673	0.0735766	2.88522	0.226422	3.47596	1.18332	1.37912	0.792457	0.380882	0.184752	0.180256	1.62427	0.648576	3.45188	1.20844	0.895735	0.740535	0.624948	0.651829	0.591251	2.20829	1.68789	0.345685	2.10767	0.338774	0.471346	0.439633	0.921675	0.646238
Q9NTX5;Q9NTX5-6;Q9NTX5-2;H0Y5L2;H0YCS9	Q9NTX5;Q9NTX5-6;Q9NTX5-2;H0Y5L2	Ethylmalonyl-CoA decarboxylase	ECHDC1	5	16	16	0	1.84619	3.06362	2.34006	3.32871	1.11253	3.76745	2.00449	3.8473	2.58512	2.11857	1.55721	0.707117	2.17222	1.04951	3.96586	4.88444	3.12645	2.64675	5.87905	1.72391	1.32892	2.40523	1.28201	1.4614	1.87293	1.83117	1.07382	2.08128	2.84276
Q9NUU6	Q9NUU6	Inactive ubiquitin thioesterase FAM105A	FAM105A	1	13	13	13	0.433071	1.28141	1.3121	1.69711	0.195934	0.551417	0.155397	0.70046	0.399557	1.38764	2.89712	0.101798	0.807132	0.0705011	0.223526	0.0251222	0	0.0400185	0.0460631	0	0	0.0285219	0.098797	0.112877	0	0	0	0.323168	0.129846
Q9NV06;A0A087WT20;B3KME9;A0A087X1F8;E5RHM4;Q9NV06-2	Q9NV06;A0A087WT20	DDB1- and CUL4-associated factor 13	DCAF13	6	20	20	20	0.567001	3.88521	2.92595	1.63967	2.54788	0.845126	0.206318	0.246878	0.262782	1.27281	2.45927	0.59483	0.884198	1.8856	0.304001	0.261747	0.362944	0.917434	0.164954	0.730179	0.351892	0.30711	0.352946	1.01613	0.0881216	0.443543	0.185139	0.170545	1.89581
Q9NVP1;H7C452	Q9NVP1	ATP-dependent RNA helicase DDX18	DDX18	2	26	26	26	1.91078	3.4798	5.73402	0.676206	4.51548	3.19593	0.772066	0.801429	1.62547	4.46125	5.60846	2.20403	2.6599	7.74163	1.68706	2.0448	0.906471	0.840341	1.46239	1.43295	1.90028	2.68067	0.648011	3.20167	0.933376	0.812362	0.63657	0.875707	1.95088
Q9NXC5;Q9NXC5-2;C9JAQ1;C9JTV2;C9JUE6	Q9NXC5;Q9NXC5-2	WD repeat-containing protein mio	MIOS	5	32	32	32	0.765073	1.21289	0.789838	0.37849	0.64806	1.66888	0.973367	1.08973	0.96984	4.24823	2.02397	0.341357	2.79056	0.396642	0.487445	0.828785	1.18072	1.04577	0.905717	1.3823	1.16712	0.703242	0.748698	1.82231	2.23226	1.12316	1.86031	0.822979	1.44099
Q9NXR7;Q9NXR7-4;Q9NXR7-3;Q9NXR7-1;F8W733;C9J2G0;A0A075B7D2	Q9NXR7;Q9NXR7-4;Q9NXR7-3;Q9NXR7-1;F8W733	BRCA1-A complex subunit BRE	BRE	7	11	11	11	0.338609	0.352136	0.359087	0.149395	0.145242	0.638088	0.0384045	0.216212	0.19339	0.309695	0.610876	0.432927	0.813722	0.501199	0.384099	0.804252	1.05089	0.697878	0.911821	1.12216	0.658848	0.785724	0.247283	0.530782	0.479311	0.247824	0.290704	0.864586	0.420193
Q9NXW2;J3KPS0;Q9NXW2-2;V9GYN7;V9GY70	Q9NXW2;J3KPS0;Q9NXW2-2;V9GYN7	DnaJ homolog subfamily B member 12	DNAJB12	5	12	12	12	0.0156967	14.6783	4.91904	1.34892	1.73076	0.220108	0.0257879	0	0.0745211	0.108524	0.257336	0.645823	0.0966115	2.50004	0.373164	0.0829881	0.0275068	0.0745503	0.0108742	0.220141	0.16149	0.337602	0.166473	0.380019	0.311346	0.114786	0.132744	1.06884	1.64477
Q9NYH9;J3KRR8	Q9NYH9	U3 small nucleolar RNA-associated protein 6 homolog	UTP6	2	25	25	25	0.248071	0.304765	1.25095	0.107549	0.950869	0.617482	0.0893399	0.368761	0.142785	0.883184	1.80293	0.567907	0.251249	1.05468	0.308762	0.0942215	0.201687	0.278806	0.185762	0.315647	0.276722	0.5008	0.162003	0.695384	0.063993	0.166796	0.19943	0.187579	0.381476
Q9NYL4;F8VU90;Q9NYL4-2;E9PAR0;H0YHM7	Q9NYL4;F8VU90;Q9NYL4-2	Peptidyl-prolyl cis-trans isomerase FKBP11;Peptidyl-prolyl cis-trans isomerase	FKBP11	5	7	7	7	7.42597	0.988954	0.993382	24.0877	0.858803	1.2083	3.88493	5.59286	3.03372	1.07487	2.31139	2.20277	0.870712	0.733832	0.133429	0	0.0813142	0.374003	0.201739	0.19078	0.864781	0.143485	0.180753	3.20132	0.0540222	0.110434	0.151861	1.36117	0.337282
Q9NYY8;Q9NYY8-2	Q9NYY8;Q9NYY8-2	FAST kinase domain-containing protein 2	FASTKD2	2	15	15	15	0.187648	0.211942	0.494214	0.437361	0.459628	0.24656	0.208835	0.241502	0.325098	0.180966	0.323823	0.296977	0.0795829	0.534496	0.0490112	0.0260816	0.055604	0.20695	0.0509575	0.244889	0.120613	0.038754	0.101468	0.280519	0.0389561	0.349337	0.217879	0.412563	0.247663
Q9NZ01;M0QXM3;M0R3C3;Q9NZ01-2;M0R329;B4DR74	Q9NZ01	Very-long-chain enoyl-CoA reductase	TECR	6	14	14	14	13.5944	15.9309	13.7973	31.3733	19.4592	9.26601	8.32932	10.4909	9.39831	17.6874	19.5645	12.9281	11.7684	12.8007	3.34893	3.37181	4.19772	5.59963	6.53781	10.6953	4.62149	2.36297	7.67024	8.85054	3.98131	5.5058	4.96362	9.39553	10.5515
Q9NZD2;F5H0U5;F5GZ49	Q9NZD2;F5H0U5	Glycolipid transfer protein	GLTP	3	6	6	3	0.160798	0.278184	0.271461	0.191027	0.0322689	1.02786	0.202043	0.282369	0	0.0434176	0.235658	0.0882784	0.0787677	0.289453	0.434576	1.16823	1.67838	4.58916	1.41052	0.980901	1.21625	0.551472	0.221195	0.195991	0.493689	0.752434	0.112053	0.398067	0.755675
Q9NZK5;B4E3Q4;A0A087X0I3;Q9NZK5-2;C9IZA8;F5H7J3	Q9NZK5;B4E3Q4;A0A087X0I3;Q9NZK5-2	Adenosine deaminase CECR1	CECR1	6	19	19	19	0.217714	0.458343	0.189785	0.844634	0.146452	0.325259	0.168071	0.550337	0.489458	0.51909	0.458421	0.27984	0.184799	0.0825451	0.0534537	0.0568144	0.0629846	0.0834307	0.147437	0.0883084	0.210442	0.0284034	0.0832512	0.186687	0.117801	0.0407435	0.0668895	0.237085	0.0709172
Q9P253;H0YMC9	Q9P253	Vacuolar protein sorting-associated protein 18 homolog	VPS18	2	29	29	27	0.610131	0.499614	0.754754	0.447295	0.751038	0.457653	0.489068	0.40806	0.241478	0.376557	0.199664	0.770168	1.26985	0.586273	0.785384	0.598026	0.674895	0.927856	0.674916	0.866341	0.699842	0.99211	0.540784	0.594046	0.697664	0.674783	0.773484	1.65616	0.976727
Q9P2A4;Q9P2A4-2;I3L3W4;I3L1X2	Q9P2A4;Q9P2A4-2	ABI gene family member 3	ABI3	4	10	10	10	1.23449	0.816544	0.305947	0.734807	0	1.06868	1.05009	1.56438	0.293598	0.135696	0.479322	0.298476	1.2661	0.107495	0.34911	2.27816	1.51887	1.57984	2.22721	1.71714	1.28738	0.912673	0.424992	0.293362	3.33923	1.46897	0.422794	1.13146	2.01539
Q9P2T1;H0YMB3;H0YLV5;A0A087WWM4;F8WAN9;Q9P2T1-2;H0YNJ6;Q9P2T1-3;H0YK13;H0YK71;H0YN22;H0YMW6;H0YMR9;H0YMV5;H0YNH0;A0A0B4J281;H0YMG3;H0YKK3;H0YN74;H0YLB8;H0YL68;H0YNS9	Q9P2T1;H0YMB3;H0YLV5;A0A087WWM4;F8WAN9;Q9P2T1-2;H0YNJ6;Q9P2T1-3;H0YK13;H0YK71	GMP reductase 2;GMP reductase	GMPR2	22	9	9	8	0.572286	0.663034	0.373731	0.571743	0.367996	0.890585	0.693037	0.72474	0.316642	0.19242	0.0582965	0.170526	0.247041	0.62682	1.50272	1.93616	2.45207	2.09196	2.84406	1.23032	1.03159	1.02944	0.870381	0.425249	1.14977	0.742069	0.254382	1.85743	1.6373
Q9UBU6	Q9UBU6	Protein FAM8A1	FAM8A1	1	6	6	6	0.15446	0.061882	0.166984	0.181657	0.194239	0.0196855	0.0246448	0.131215	0.043812	0.105425	0.0731009	0.163999	0.0349511	0	0.00660554	0	0	0	0.0230702	0.0368143	0.0871644	0.030708	0.038424	0.100459	0.0193312	0.0362117	0.0122989	0.0626394	0.0200891
Q9UBX3;Q9UBX3-2	Q9UBX3;Q9UBX3-2	Mitochondrial dicarboxylate carrier	SLC25A10	2	10	2	0	0.488357	0.446194	0.695158	0.680138	1.86428	0.197652	0.226741	0.394418	0.175778	0.0958755	0.0811613	0.762034	0.0271646	1.20987	0.0781258	0.111439	0.1949	0.603094	0.150598	0.259931	0.557444	0.113244	0.113385	0.222145	0.0750899	0.153562	0.184527	0.367458	0.128692
Q9UDT6-2;Q9UDT6;H7C4L6	Q9UDT6-2;Q9UDT6	CAP-Gly domain-containing linker protein 2	CLIP2	3	39	36	36	0.437072	0.157988	0.0703407	0.242296	0.0537595	0.525566	0.285662	0.185599	0.393169	0.153404	0.181617	0.0809608	0.382184	0.0370674	1.91518	1.61735	3.37551	1.16716	2.94719	0.285934	0.489	2.05944	0.543626	0.234543	1.06872	0.241105	1.82868	0.623553	0.388402
Q9UDX5;B5MC22;H7C417;F8WEN7;Q9UDX5-2	Q9UDX5;B5MC22;H7C417	Mitochondrial fission process protein 1	MTFP1	5	3	3	3	0	0.370768	0.165573	1.0716	0.269219	0	0.420298	0.565255	0.467699	0	0.11456	1.19087	0.03293	0	0.00860518	0.0760441	0	0.248632	0	0.885392	0.236692	0.169028	0.211951	0.522871	0.243565	0.499628	0.16037	1.30544	0.311019
Q9UDY2-3;Q9UDY2;Q9UDY2-7;Q9UDY2-6;Q9UDY2-4;Q9UDY2-2;Q9UDY2-5;B1AN86;U3KQJ2;B1AN85	Q9UDY2-3;Q9UDY2;Q9UDY2-7;Q9UDY2-6;Q9UDY2-4;Q9UDY2-2;Q9UDY2-5	Tight junction protein ZO-2	TJP2	10	42	42	42	0.0754017	0.00455275	1.44695	0.0467292	1.16496	0.0412489	0.00872999	0.0342953	0.0168137	0.0313565	0.0156395	0.98244	0.0467281	1.93074	0.0297766	0.0155607	0.00590038	0.0305202	0.00252191	0.0855153	0.0424477	0.0814708	0.0456096	0.0162207	0	0.0761328	0.143098	0.0108878	0.0176729
Q9UEW3;Q9UEW3-2;C9JKT8	Q9UEW3;Q9UEW3-2;C9JKT8	Macrophage receptor MARCO	MARCO	3	3	3	3	0.0466188	0.0256817	0	0.0253534	0.00269956	0.0383626	0.0378064	0.0678708	0.0529303	0.0391164	0.00667429	0.0225701	0.0994626	0	0	0	0	0	0	0	0	0	0.0937486	0.122772	0.0226305	0.188601	0.14999	0	0
Q9UEW8;Q9UEW8-2	Q9UEW8;Q9UEW8-2	STE20/SPS1-related proline-alanine-rich protein kinase	STK39	2	18	16	16	0.713944	0.260309	2.77424	0.183296	3.33503	0.401233	0.685036	0.372934	0.559259	0.114322	0.128887	0.371053	1.0074	4.14008	2.2079	2.37879	1.53034	1.35093	0.85789	1.86519	1.0892	0.821614	1.49658	0.761242	2.59804	0.919395	1.18286	1.51341	2.51705
Q9UFN0	Q9UFN0	Protein NipSnap homolog 3A	NIPSNAP3A	1	15	15	13	6.0068	11.3804	4.0951	22.8245	3.4771	3.07952	2.65805	5.76823	4.83247	8.08939	7.29364	1.70578	2.94955	1.90685	2.14621	1.72845	0.956827	2.15065	1.053	1.22735	1.30794	1.51417	1.97485	2.39186	1.79276	2.45231	1.1022	6.87318	2.70941
Q9UGH3;H0Y544;Q9UGH3-2	Q9UGH3;H0Y544;Q9UGH3-2	Solute carrier family 23 member 2	SLC23A2	3	2	2	2	0.00687778	0	0.0139503	0.0224614	0.0166189	0	0	0.0139501	0.00775146	0	0	0.00814332	0	0.0212221	0.00992007	0	0	0	0	0	0	0.0187623	0.0110641	0.00346299	0.00487155	0.0222993	0.0282564	0.0330147	0
Q9UGP8;A6PVC9	Q9UGP8	Translocation protein SEC63 homolog	SEC63	2	39	39	39	1.15681	1.91939	3.11718	3.95263	4.22175	1.5411	1.01583	2.20647	1.66838	1.39102	3.446	5.621	1.27924	4.46127	0.929509	0.30598	0.462066	0.992712	0.770586	0.827301	0.615234	1.14247	1.04096	1.95856	0.417726	1.78177	1.21664	1.40675	1.07697
Q9UGQ3;Q9UGQ3-2;F2Z2F6	Q9UGQ3;Q9UGQ3-2	Solute carrier family 2, facilitated glucose transporter member 6	SLC2A6	3	5	5	4	0.201478	0.174359	0.0160764	0.149633	0.0177027	0.102499	0.0567981	0.174918	0.0982601	0.0294518	0	0.00984248	0.0527486	0.00367296	0.0259032	0.0142531	0.0474855	0.0458957	0.0108681	0.0668885	0.00564676	0.024372	0.0175707	0.0348918	0.154698	0.0300322	0.0422099	0.25288	0.0732154
Q9UHQ9;H7C0R7	Q9UHQ9;H7C0R7	NADH-cytochrome b5 reductase 1	CYB5R1	2	22	22	22	10.9024	14.3745	3.07347	27.9246	1.06863	6.82087	6.7403	10.3615	7.60782	12.4625	14.6575	6.83285	6.6756	1.76425	6.65494	5.12124	4.47581	13.7646	11.203	10.2171	7.20719	10.448	11.1139	17.294	4.82229	24.723	8.80987	12.6961	9.24279
Q9UHW9-4;Q9UHW9;Q9UHW9-2;Q9UHW9-6;Q9UHW9-5;Q9UHW9-3;B3KXX3;H0YKQ8;H0YMQ9;J3QSF2;H0YNJ5;H0YKE6	Q9UHW9-4;Q9UHW9;Q9UHW9-2;Q9UHW9-6;Q9UHW9-5;Q9UHW9-3;B3KXX3;H0YKQ8;H0YMQ9	Solute carrier family 12 member 6	SLC12A6	12	19	17	10	0.130581	0.191889	0.203716	0.0738147	0.293528	0.242936	0.105274	0.110973	0.225144	0.0413816	0.0782967	0.136438	0.128721	0.373117	0.0236278	0.0306146	0.0136157	0.0566379	0.0274329	0.0233681	0.0237373	0.0238994	0.0696584	0.0145213	0.0730122	0.107177	0.077059	0.0979697	0.0369154
Q9UI08;Q9UI08-2;Q9UI08-3;H0YJN0;G3V5F7;G3V3G2;G3V535;A0A087WYI2;H0YJL6;G3V2K5	Q9UI08;Q9UI08-2;Q9UI08-3;H0YJN0	Ena/VASP-like protein	EVL	10	26	26	17	5.44523	5.87519	3.25723	3.80483	0.482193	7.73344	4.1833	9.81419	8.22684	2.79566	1.8207	0.369538	4.23031	0.0768106	19.2633	8.67728	15.2753	6.00788	9.15481	4.47762	3.73043	14.3489	9.01168	2.19098	12.7234	9.05218	6.52771	11.424	6.16068
Q9UIF9;J3KPG5;F8VU39;Q9UIF9-2;Q9UIF9-3;A0A0C4DGI9;H0YII3;H0YHL2;H0YHQ7	Q9UIF9;J3KPG5;F8VU39;Q9UIF9-2;Q9UIF9-3	Bromodomain adjacent to zinc finger domain protein 2A	BAZ2A	9	33	33	33	0.0894615	0.0713922	0.354464	0.0441429	0.327041	0.175071	0.107665	0.113292	0.0928937	0.149112	0.46281	0.141239	0.0900245	0.1543	0.0185372	0.0186432	0.0276775	0.266489	0.0914167	0.090156	0.161762	0.0106778	0.0112928	0.134961	0.0128448	0.0293904	0.0121566	0.0654318	0.0762188
Q9UIQ6;Q9UIQ6-3;Q9UIQ6-2	Q9UIQ6;Q9UIQ6-3;Q9UIQ6-2	Leucyl-cystinyl aminopeptidase;Leucyl-cystinyl aminopeptidase, pregnancy serum form	LNPEP	3	37	37	37	2.89895	2.90697	1.87352	2.14224	0.83447	3.28728	4.3258	5.2432	4.01511	2.39763	1.48092	0.974322	4.67645	0.726985	6.91701	3.90791	6.53835	1.62775	2.84812	6.91854	6.61217	10.4475	4.22583	6.57917	6.07978	4.54225	16.6975	4.92051	5.53777
Q9UJJ9;H0YEA7;A0A087WWA2;E9PQQ5	Q9UJJ9	N-acetylglucosamine-1-phosphotransferase subunit gamma	GNPTG	4	5	5	5	0.0354949	0.0230465	0.0763968	0.071755	0.155358	0	0.0564259	0.147312	0.104307	0.0189051	0.202669	0.275087	0.105713	0.125266	0.0157199	0	0	0.0150614	0	0	0	0.0110433	0.024627	0.0180197	0	0.017242	0.0408676	0.0415753	0.019816
Q9UKL0;J3KN32	Q9UKL0;J3KN32	REST corepressor 1	RCOR1	2	13	13	9	0.113638	0.12485	1.34832	0.0157112	1.26433	0.401718	0.0852172	0.119304	0.0896478	0.729812	0.940657	0.466534	0.453863	1.50983	0.147221	0.144569	0.192284	0.150303	0.359467	0.0829051	0.111196	0.345912	0.13431	0.29439	0.0713575	0.0747047	0.00337925	0.0781146	0.125989
Q9UKY1	Q9UKY1	Zinc fingers and homeoboxes protein 1	ZHX1	1	3	3	3	0	0	0	0	0.0197162	0.0120718	0	0.00708011	0.0216974	0.00643139	0.0129394	0	0	0	0.0478166	0.0256678	0.0264088	0.0221257	0.0378455	0.015575	0	0.0275713	0.0176489	0.0125455	0.013561	0.0122932	0.00704979	0	0
Q9ULS5;G3V207	Q9ULS5;G3V207	Transmembrane and coiled-coil domains protein 3	TMCC3	2	6	5	5	0.209923	0.138337	0.124225	0.144478	0.258581	0.0520577	0.233366	0.251901	0.134219	0.26379	0.0501193	0.243844	0.1912	0.115217	0.053391	0	0.0141557	0.055843	0	0	0	0.051954	0.119723	0.280608	0.0801966	0.244613	0.0923461	0.165431	0.143523
Q9ULV4;Q9ULV4-2;Q9ULV4-3;B4E3S0;H0YHL7;F8W1H8;F8VUX3;F8VSA4;F8VRE9;F8VTT6;F8VVB7;F8VV53	Q9ULV4;Q9ULV4-2;Q9ULV4-3;B4E3S0	Coronin-1C;Coronin	CORO1C	12	18	18	18	2.45652	2.92065	1.38292	2.06841	1.23778	1.0679	1.34529	3.32766	1.99868	1.11932	0.831612	2.65656	1.11144	2.48866	0.964066	0.130942	0.477986	0.291036	0.0476768	0.167919	0.159793	3.33071	0.940895	0.300266	0.325029	0.637987	0.672811	1.71958	0.557412
Q9ULZ2	Q9ULZ2	Signal-transducing adaptor protein 1	STAP1	1	13	13	13	0.835199	0.300277	0.592817	0.172181	0.0251661	2.29231	0.269608	0.657689	0.245668	0.191883	0.140768	0.0094356	0.290897	0.0212975	6.41016	2.5843	3.71705	2.69816	3.50928	1.07904	2.25031	4.06334	1.85201	1.87106	2.63845	1.49975	1.55843	1.43135	1.90146
Q9UMX5	Q9UMX5	Neudesin	NENF	1	5	5	5	0.21453	0.391667	0.660162	0.729729	1.26762	0.456562	0.142982	0.480452	0.191806	0.798218	1.90896	0.861398	0.313063	1.2132	0	0.187479	0.374009	0.6315	0.156439	0.486499	0.22486	0.124871	0.247318	0.335249	0.0964906	0.24857	0.248651	0.316489	0.204625
Q9UNH7;A0A0A0MRI2;Q9UNH7-2;G3V5X9;H0YJF8;G3V4Z5;G3V2U1;G3V5U2;Q86XE0;Q86XE0-2	Q9UNH7;A0A0A0MRI2;Q9UNH7-2	Sorting nexin-6;Sorting nexin-6, N-terminally processed	SNX6	10	18	17	17	1.68187	2.92924	2.90516	1.60218	2.72828	3.12689	2.33143	2.14175	1.46024	0.655158	0.557292	1.49973	1.26059	3.42346	3.88797	3.14827	3.52384	2.99063	4.6261	2.64191	2.87879	5.75205	1.84138	1.65529	2.68212	2.92964	2.32337	4.37967	2.94002
Q9UNX4;Q6PDA5	Q9UNX4	WD repeat-containing protein 3	WDR3	2	42	42	42	0.705689	0.559308	2.06217	0.0686644	2.60297	1.00652	0.105427	0.284729	0.306333	1.11114	2.44603	0.688322	1.49069	2.23842	0.30391	0.23715	0.357073	0.908669	0.305644	0.58427	0.443569	0.457122	0.148619	1.10222	0.0955379	0.439182	0.0713182	0.144305	0.66112
Q9Y289;E7EW78;E7ENN0;E7EMX0;E7EW41;E7ERE1;E7ENG0	Q9Y289	Sodium-dependent multivitamin transporter	SLC5A6	7	7	7	7	0.387011	0.40013	0.0968416	0.185547	0.017526	0.0271104	0.376845	0.19536	0.136761	0.0397913	0.0375165	2.83459	0.0741929	0.0405799	0.0875685	0.0914851	0.0358103	0.039621	0.0110251	0.0578068	0.0278807	0.0771014	0.0963007	0.0584432	0.19854	0.0840113	0.0770281	0.132885	0.0873488
Q9Y2G2-5;Q9Y2G2;Q9Y2G2-4;Q9Y2G2-3;F8W6F7;Q9Y2G2-2;E5RFV9;H0YB90;E5RFI5;E5RIN1;E5RHZ3;H0YBW7;E5RGG3;E5RHJ3	Q9Y2G2-5;Q9Y2G2;Q9Y2G2-4;Q9Y2G2-3	Caspase recruitment domain-containing protein 8	CARD8	14	10	10	10	0.0330097	0.038112	0	0.0211574	0	0.306973	0.0142638	0.0425643	0.0110145	0.0108411	0.178239	0.00383941	0.192842	0.00808984	0.1573	0.164924	0.182697	0.0562871	0.187036	0.132734	0.077837	0.102155	0.074128	0.0712258	0.0673758	0.0589023	0.018883	0.156094	0.0167834
Q9Y2R9;J3QLS3;J3QQS1;J3KSI8;J3QKW2	Q9Y2R9;J3QLS3;J3QQS1;J3KSI8;J3QKW2	28S ribosomal protein S7, mitochondrial	MRPS7	5	13	13	13	3.86045	3.8305	3.74207	5.39874	3.93144	2.02175	2.92833	5.71638	3.9202	2.28652	3.4178	2.83313	1.52148	4.88222	1.12706	0.950486	0.72453	2.54561	1.10957	3.89086	1.98639	1.52542	2.14428	3.62054	1.07803	4.95121	2.38666	4.88349	3.27714
Q9Y2S7;B4DEM9	Q9Y2S7;B4DEM9	Polymerase delta-interacting protein 2	POLDIP2	2	13	13	13	3.80794	1.61106	2.64891	5.58647	2.61239	1.03974	3.06382	3.07859	1.2729	2.26958	1.60296	4.08228	0.54617	1.43573	0.913933	0.380595	0.57848	1.46654	0.446412	2.41119	1.16509	0.948981	0.863288	2.05704	0.709656	1.9533	0.967594	3.1545	2.81378
Q9Y2Y0;Q9Y2Y0-2;H3BU49;H3BM52	Q9Y2Y0;Q9Y2Y0-2;H3BU49;H3BM52	ADP-ribosylation factor-like protein 2-binding protein	ARL2BP	4	7	7	7	0.577837	0	0.30582	0.509343	0.150509	0.0814772	0.189313	0.375884	0.0233096	0	0	0.302427	0.155501	0.187564	0.512173	0.666211	0.911506	0.724179	1.03799	1.18136	0.654093	0.489293	0.897479	0.0882159	0.898512	0.197641	0.307962	0.73331	0.455352
Q9Y371;A0A087WW40;Q9Y371-2;Q9Y371-3	Q9Y371;A0A087WW40;Q9Y371-2	Endophilin-B1	SH3GLB1	4	13	12	12	1.25973	0.984393	0.326728	0.925346	0.154937	1.64239	1.60737	1.85039	0.846085	0.208404	0.226697	0.878225	0.917753	0.231552	2.03515	1.9032	2.14456	2.08038	2.82944	2.68554	2.51025	4.01076	1.1059	0.685403	2.73837	2.1152	1.93059	2.93458	2.59737
Q9Y394;A0A087X0Z7;H0YJ66;H0YJE4;H0YJR8;G3V5J0	Q9Y394;A0A087X0Z7;H0YJ66	Dehydrogenase/reductase SDR family member 7	DHRS7	6	13	13	1	2.8374	7.84199	8.84496	9.09424	7.5646	2.96914	2.71219	3.74293	4.38474	6.61098	8.01079	2.46129	5.84917	5.26945	1.24506	1.41702	1.43103	1.21587	1.40705	2.62827	1.71054	1.95485	1.70121	2.0772	1.01777	1.9975	2.61651	4.00494	4.17799
Q9Y3D9	Q9Y3D9	28S ribosomal protein S23, mitochondrial	MRPS23	1	12	12	2	5.27564	4.59056	4.82467	9.79564	4.98574	2.95594	5.06773	5.00936	4.26526	2.98175	3.19328	3.69682	2.05291	4.06036	1.40788	1.3577	1.41157	2.75206	0.704224	4.36708	1.0488	2.53117	2.59233	3.56993	1.38093	4.89372	4.36605	6.65462	4.69468
Q9Y3L5	Q9Y3L5	Ras-related protein Rap-2c	RAP2C	1	10	6	0	2.1655	2.29834	0.356124	2.14826	1.03531	2.11654	12.0539	2.60081	3.47935	1.24008	1.11604	1.11772	2.39147	0.889741	2.49003	1.84057	2.99883	4.36268	2.46375	3.95363	2.55225	2.36151	2.58669	1.8831	2.82374	5.50405	4.74794	2.72749	1.50839
Q9Y3Q3;G3V1J9;F5H4M7;Q9Y3Q3-2	Q9Y3Q3	Transmembrane emp24 domain-containing protein 3	TMED3	4	9	9	9	0.507456	0.85225	4.81981	1.41841	3.46738	0.947265	0.746375	0.684046	0.644511	0.956646	2.2689	3.94361	0.274411	1.10104	0.22785	0.241292	0.363884	0.862499	0.0749247	1.18665	0.820576	0.271802	0.332851	0.778613	0.207708	0.327442	0.202282	1.17594	0.905131
Q9Y3Q8;Q9Y3Q8-2;H7BZ77	Q9Y3Q8	TSC22 domain family protein 4	TSC22D4	3	8	8	7	0.863177	0.145759	0	0.129425	0	0.994725	0.159003	0.508163	0.202215	0.195039	0.142205	0.0525174	0.59912	0.10394	0.641704	0.995449	1.82478	0.95738	1.25864	0.764636	0.855316	0.531684	0.302258	0.453651	0.901731	0.496066	0.0679935	0.844092	0.417197
Q9Y3T9	Q9Y3T9	Nucleolar complex protein 2 homolog	NOC2L	1	24	24	24	0.416936	0.531346	2.27478	0.36598	2.55539	1.06501	0.39288	0.407269	0.239244	1.51128	1.69749	0.98996	1.33798	3.61175	0.562176	0.364089	0.543551	0.895668	0.550523	0.50883	0.581675	0.871687	0.264015	1.15462	0.126463	0.302919	0.105191	0.358131	0.813879
Q9Y5J1;J3KSR7;J3QR85;J3QRG0	Q9Y5J1	U3 small nucleolar RNA-associated protein 18 homolog	UTP18	4	20	20	18	0.339543	0.253901	1.17497	0	0.964448	0.264121	0	0.0992837	0.0885148	0.519838	1.5543	0.440015	0.401473	1.21124	0.0719281	0.0712527	0.0771597	0.202285	0.137288	0.240579	0.269582	0.19676	0.034915	0.597656	0.0476534	0.188239	0.0376819	0.287117	0.34171
Q9Y5X3;Q5QPE5;Q5QPE4;A0A087WUY5;U3KQL0;U3KQP5	Q9Y5X3;Q5QPE5;Q5QPE4	Sorting nexin-5	SNX5	6	26	26	23	4.72195	3.71543	3.04176	2.24235	1.25012	5.82856	3.55403	3.77015	3.36955	1.30909	0.906033	2.37364	1.90396	2.57699	11.9454	8.37903	7.81362	3.99753	8.42215	4.07366	3.86978	8.82359	3.41122	2.93809	5.91261	3.51766	2.88403	5.19418	4.66016
Q9Y6I9;A0A087WTU3;C9JXQ7;C9JHH5;C9JL43;C9JUC3;C9J7N0	Q9Y6I9;A0A087WTU3;C9JXQ7;C9JHH5	Testis-expressed sequence 264 protein	TEX264	7	9	9	9	0.494775	0.411248	0.632965	0.542571	0.45425	0.517494	0.339902	0.364537	0.224144	0.652949	1.21461	0.758594	0.211784	0.070872	0.139345	0.201126	0.297172	0.293314	0.298158	0.952591	0.157399	0.135734	0.196397	0.270575	0.195038	0.227094	0.422919	0.607847	1.76116
Q9Y6W8;Q9Y6W8-2	Q9Y6W8;Q9Y6W8-2	Inducible T-cell costimulator	ICOS	2	1	1	1	0.0665044	0	0	0	0	0	0	0	0	0.0403326	0	0.0233653	0	0	0.149698	0.0234868	0.333284	0	0.0673297	0.150159	0.0535976	0.0115099	0.538921	0.0487343	0.0233779	0.103384	0.341122	0.156453	0
S4R3N1;Q9Y3A3-2;B4DM50	S4R3N1		HSPE1-MOB4	3	18	8	0	0.741145	1.02499	0.902654	0.344328	2.79094	1.76351	0	0.185331	0.9826	2.17384	2.03503	3.57536	3.75525	1.50315	0.477617	0.615298	0.363311	0.673098	2.01818	0.725656	0.612684	1.57725	1.46886	0.562309	0.267387	0.461532	0.458192	0.78563	0.988007
U3KPS2;P24158	U3KPS2;P24158	Myeloblastin	PRTN3	2	5	5	5	1.16833	0.426546	0.0890516	2.40323	0.180821	0.078485	1.24964	0.0749256	1.06209	0.658529	0.444803	0.224949	0.0310814	0.00899232	0.103295	0.0661355	0.0496082	0.154756	0	0.0104691	0	0.205766	0.364394	0.0881072	0.108078	0.378038	0.0876151	0.0635534	0.204078
A0A024R6I7;A0A0G2JRN3;G3V2B9;P20848;A0A0G2JPK4	A0A024R6I7;A0A0G2JRN3		SERPINA1	5	20	20	1	6.80401	7.04672	5.50788	21.3054	7.22697	3.39159	4.59045	5.85801	7.7159	5.4157	6.17862	19.1047	2.93753	20.1974	2.37547	3.78306	1.34972	9.41567	1.46893	11.7188	2.82833	3.42232	4.02835	3.32263	6.39176	11.914	2.87647	5.75159	8.86104
A0A024RAC6;Q14241	A0A024RAC6;Q14241	Transcription elongation factor B polypeptide 3	TCEB3	2	16	16	16	0.0889672	0.0660976	0.0316603	0.0503729	0.0756909	0.523421	0.274388	0.0177394	0.182393	0.123327	0.0880426	0.0392453	0.228807	0.0462079	0.11656	0.183878	0.163225	0.253137	0.408269	0.149273	0.306413	0.0966179	0.0157649	0.190778	0.0560202	0.0273172	0.0845045	0.0763118	0.138583
A0A067XG54;Q8NB49-3;Q8NB49;Q8NB49-2;Q8NB49-4;H7C0E8	A0A067XG54;Q8NB49-3;Q8NB49;Q8NB49-2;Q8NB49-4	Phospholipid-transporting ATPase;Phospholipid-transporting ATPase IG	ATP11C	6	23	21	21	0.33606	0.209237	0.174187	0.47379	0.182558	0.0604545	0.124721	0.327595	0.190534	0.0273042	0.0423877	0.027326	0.102524	0.223073	0.0555865	0.0704354	0.0331906	0.104012	0.030831	0.0483803	0.0294498	0.128725	0.355845	0.0549598	0.395326	0.417843	0.523905	0.260997	0.0682838
A0A075B6I5;P01702;P06316;P06888	A0A075B6I5;P01702;P06316;P06888	Ig lambda chain V-I region NIG-64;Ig lambda chain V-I region BL2;Ig lambda chain V-I region EPS	IGLV1-51	4	2	2	2	5.41529	2.83883	2.10053	9.34452	0.630422	2.25073	3.94501	6.87586	10.4952	1.61627	0.154822	4.82156	0.473984	1.79235	0.155798	0.698219	0	0.810955	0.126673	1.25936	0.495646	0.149607	0.794257	0.408285	0.533289	0.838183	0.812132	0.20112	0.456648
A0A075B6J4	A0A075B6J4		IGLV3-25	1	3	3	1	4.95426	0.360759	0.556022	8.37018	0.177775	0.619563	6.04537	5.35425	1.16724	2.59681	0.859433	3.13118	0	0.512528	0	0	0	0.10064	0	0.352189	0.0249699	0	0.0406787	0	0	0	0.193587	0	0.348941
A0A075B6J5;P01705	A0A075B6J5;P01705	Ig lambda chain V-II region NEI	IGLV2-23	2	1	1	1	0.932565	0.0757388	0.188427	1.0184	0.434762	1.0552	0.0723365	0.351228	0.585908	0.248037	0.137876	0.57467	0.158771	0.71978	0	0.205344	0.427068	0.138341	0	0	0	0	0.0550732	0.0845894	0	0.0450256	0.0621543	0	0.0433143
A0A075B6J8	A0A075B6J8		IGLV3-19	1	4	2	2	1.04844	0.22149	0.164624	0.473893	0.601181	0.0195394	0.268704	0.65597	0.209165	0.391602	0	0.0520842	0	0.407042	0	0	0	0	0	0.0252442	0	0	0	0.0189118	0	0	0	0	0
A0A075B6K9;P0CG05;A0A075B6L0;P0CG06;P0CF74	A0A075B6K9;P0CG05;A0A075B6L0;P0CG06;P0CF74	Ig lambda-2 chain C regions;Ig lambda-3 chain C regions;Ig lambda-6 chain C region	IGLC2;IGLC3;IGLC6	5	8	8	3	23.273	7.9338	8.07787	35.9327	9.20429	5.83998	12.5604	22.3185	31.6266	28.7256	31.7788	20.8359	6.53683	13.402	0.991719	1.83608	0	0.611243	1.21179	8.42476	16.7739	4.80822	2.53257	49.8996	9.50489	1.16531	1.00206	5.87634	8.02577
A0A075B6S3;P06310;A0A075B6S6	A0A075B6S3;P06310;A0A075B6S6	Ig kappa chain V-II region RPMI 6410	IGKV2-30;IGKV2D-30	3	4	4	3	12.3525	1.07229	0.261567	9.6841	0.429786	3.77822	0.978388	4.13061	13.432	3.73041	1.42392	5.93213	0.125605	0.142973	0.0851626	0	0	0	0	3.04785	0	0.263482	0.0596172	0.083881	0	0	0	1.04507	0.878483
A0A075B730;A0A087X1U6	A0A075B730;A0A087X1U6		EPPK1	2	70	63	6	0.0274382	0.0589357	0.251656	0.0279675	0.326677	0.0074031	0.0826461	0.0213866	0.133982	0.0555628	0.027424	0.744161	0.0735101	0.134109	0.0315314	0.0303066	0.00932779	0.0247329	0.0036763	0.00893943	0.0241054	0.0248854	0.0138926	0.00328674	0.0221826	0.0480027	0.03332	0.029903	0.0087084
A0A075B738;A0A075B727;A0A075B728;A0A075B737	A0A075B738		PECAM1	4	25	2	2	0.0255213	0.182707	0.17307	0	0.327072	0.0399613	0.0498488	0.0953852	0.173769	0.051062	0.0474372	0	0.138032	0.19615	0	0	0	0	0	0.0150374	0	0	0.0441223	0.0455567	0	0.017984	0	0.0714673	0.0192029
A0A087WTJ2;Q96F15;Q96F15-2;A0A0D9SFP0	A0A087WTJ2;Q96F15;Q96F15-2	GTPase IMAP family member 5	GIMAP1-GIMAP5;GIMAP5	4	22	22	16	5.17845	2.70627	1.5236	3.42265	0.568074	3.73788	6.16264	6.63351	4.66256	8.32119	10.0392	0.439779	5.9504	0.188115	1.13962	0.443188	0.566404	0.397209	0.141929	0.539208	1.58367	0.582406	2.00153	1.73792	0.084681	0.167557	0.57086	2.90567	0.813275
A0A087WUB1;Q6ZRS4;Q6ZRS4-2;Q6ZRS4-3;Q6ZRS4-4	A0A087WUB1;Q6ZRS4;Q6ZRS4-2;Q6ZRS4-3;Q6ZRS4-4	Coiled-coil domain-containing protein 129	CCDC129	5	2	2	2	0.11858	0.247801	0.0513975	0.0230993	0.0244618	0.0689402	0.425037	0.0840187	0.0818199	0	0	0.00658053	0.0535841	0.0258837	0.145951	0.244204	0.303111	0.0343185	0	0.114852	0.109699	0.0472751	0.190708	0	0.00309971	0.00765806	0.244369	0.0795407	0.0897145
A0A087WUF0;A0A087WVG9;A0A087WUC9	A0A087WUF0		CYP4F3	3	12	1	0	0.110241	0.00250207	0.00475004	0	0	0	0.0135303	0.0187363	0.00325582	0.03219	0.0059158	0.00181802	0.00524961	0	0.00627891	0.0339992	0.0115679	0.014325	0	0.0191883	0.0360835	0.00680903	0.00995074	0.0482244	0.00807724	0.00429974	0.00261669	0.00365982	0.0238048
A0A087WUM0;P57105;A0A087X1F5;A0A087WTA2	A0A087WUM0;P57105;A0A087X1F5	Synaptojanin-2-binding protein	SYNJ2BP-COX16;SYNJ2BP	4	8	1	1	0.666282	2.33556	0.677076	4.52674	0.342801	0	0.721834	0.76032	0.392909	0.362076	0.281109	0.820363	0	0	0.0304393	0.309241	0.91136	0.265997	0.229196	3.14329	0.493518	0.20973	0.422841	0.973685	0.47177	0	0.0200428	3.20845	2.42686
A0A087WV47;A0A087WYE1;P01857;A0A0A0MS07;A0A0B4J1U8	A0A087WV47;A0A087WYE1;P01857;A0A0A0MS07	Ig gamma-1 chain C region	IGHG1	5	27	24	3	46.8506	16.3845	7.31227	81.2986	7.04776	10.5838	28.2187	16.3893	29.2559	24.7931	13.6607	26.3447	6.26332	12.299	1.74523	0.892756	0.641161	4.91007	6.35033	4.1214	0.751128	2.85961	4.30868	1.81966	4.51641	9.9898	5.16811	3.99272	3.78059
A0A087WVS8;Q70IA6;Q70IA6-3;Q70IA6-2	A0A087WVS8;Q70IA6;Q70IA6-3;Q70IA6-2	MOB kinase activator 2	MOB2	4	5	5	5	1.76128	0.275159	0.661406	3.65337	0.912778	0.0543048	1.19589	1.03957	0.2885	0	0.0260185	0.701072	0.578829	0.185182	0.139786	0.177132	0.314163	0.222156	0.244903	0.446806	0.18699	0.288662	0.79991	0.484601	0.317796	0.155867	0.113879	0.176414	0.0519618
A0A087WW58;Q9C0D9;C9JAG1	A0A087WW58;Q9C0D9;C9JAG1	Ethanolaminephosphotransferase 1	EPT1	3	3	3	3	0.0220943	0	0.300413	0.0576386	0.394467	0.0368747	0.0261556	0.0446155	0.0620313	0.041897	0.0649358	0.499456	0.0312943	0.676116	0.0457169	0.0264702	0.0222066	0.0513937	0	0.0588597	0.0421413	0.0699126	0	0.186447	0.0366409	0.152147	0.0543378	0.0533701	0.039529
A0A087WWA3;Q4R9M9;O60333-4;O60333	A0A087WWA3;Q4R9M9;O60333-4;O60333	Kinesin-like protein;Kinesin-like protein KIF1B	KIF1B;KIF1Bbeta	4	21	13	2	0.0993654	0.0139496	0.0698748	0.00740199	0.08805	0.0245552	0.0288545	0.00219655	0.0227345	0	0	0.0714093	0.00146309	0.0533337	0.00277275	0.0243719	0.0196619	0.0121446	0.0158556	0.0116026	0.0123663	0.0114242	0	0.00511236	0.0137593	0	0	0	0
A0A087WWF1;Q8WWX9	A0A087WWF1;Q8WWX9	Selenoprotein M	SELM	2	5	5	5	0.225118	0.354837	0.139212	1.21797	0.390375	0.336989	0.0539708	0.442587	0.0406712	0.136077	0	0.0645961	0.0186631	0	0	0.374793	0.185733	0.40322	0.421793	0.283598	0.182793	0	0.0405301	0.0134579	0.0214842	0.0908617	0	0.353072	0.13941
A0A087WWG8;A0A087WXW5;A0JD32;A0A0B4J264	A0A087WWG8;A0A087WXW5		TRAC	4	5	5	1	0.219164	0.100241	0.0632766	0.104322	0.020699	0.199748	0	0.20278	0.122698	0.18391	0.55738	0.947811	0.151964	0.0680785	0.134034	0	0	0	0	0.0351309	0	0.0741371	0.608147	0.162784	0.0379299	0.0207059	0.17284	0.261267	0
A0A087WWK8;Q6DN90;Q6DN90-2;Q5JU85;Q5JU85-2;Q5JU85-3	A0A087WWK8;Q6DN90;Q6DN90-2	IQ motif and SEC7 domain-containing protein 1	IQSEC1	6	28	28	1	0.122722	0.296662	0.419368	0.253068	0.403728	0.401681	0.187564	0.273372	0.110026	0.0554634	0.0830337	0.0802779	0.175841	0.0381987	0.0763043	0.363168	0.134925	0.733686	0.0780266	0.32671	0.530896	0.0908732	0.248184	0.442279	0.21395	0.573043	0.0378434	0.518932	0.207068
A0A087WWL9	A0A087WWL9		HLA-C	1	26	4	0	8.15568	0.987624	0.455497	0.428239	0.507149	1.92356	3.89983	1.56889	5.67977	1.81154	2.7982	2.19402	4.52696	0.298181	0.148276	2.47779	2.053	0.021184	1.39939	1.6696	3.18967	0.35956	4.99371	2.84364	3.77379	0.479171	1.30014	3.81079	1.17739
A0A087WWM1;P15941;P15941-4;P15941-3;P15941-2;A0A0C4DGW3;A0A087X2A4;A0A087WVJ0;A0A0A0MSH4;P15941-7;P15941-17;P15941-11;P15941-8;B1AVQ7;A0A0A0MRB3;P15941-6;A0A087X0L2;P15941-13;P15941-15;A0A087X061;A0A087WZZ6;Q7Z536;A6ZIE4;A6ZIE3;P15941-12;P15941-16;P15941-9;P15941-10;P15941-5	A0A087WWM1;P15941;P15941-4;P15941-3;P15941-2;A0A0C4DGW3;A0A087X2A4;A0A087WVJ0;A0A0A0MSH4;P15941-7;P15941-17;P15941-11;P15941-8	Mucin-1;Mucin-1 subunit alpha;Mucin-1 subunit beta	MUC1	29	9	9	9	0.046604	0.0130032	0.216022	0.12473	0.41536	0	0.00920694	0	0.00466847	0.0109654	0	0.0258468	0.00267771	0.132247	0.00240804	0	0.00232507	0	0.00600607	0	0	0.0230165	0.0286809	0.0174381	0	0.0362305	0.013497	0.016401	0.0252596
A0A087WWP8;Q5VWQ0;A0A0C4DGT8;A0A0C4DH79;Q5VWQ0-4	A0A087WWP8;Q5VWQ0;A0A0C4DGT8	Round spermatid basic protein 1	RSBN1	5	18	18	17	0.0837145	0.181029	0.108957	0.0340719	0.0722427	0.364092	0.176043	0.104683	0.506296	0.0975161	0.181138	0.00394836	0.357259	0.0730234	0.154944	0.423896	0.125055	0.166649	0.346041	0.0414106	0.137027	0.0799633	0.0629664	0.151055	0.00739178	0.0884274	0.0122735	0.032295	0.0958404
A0A087WX69;A0A087WZF0	A0A087WX69;A0A087WZF0		PYCR2	2	6	2	2	0.134095	0.738335	1.36083	2.10367	1.11199	0.517964	0.540211	0.435348	0.79991	0	0	0.531032	0.165329	2.28455	0	0.360333	0.282493	0.681046	0.203399	1.14889	0.447831	0	0.222413	0.212828	0	0.441455	0.446144	1.14171	2.85522
A0A087WXL6;Q9H270;B7Z879;A0A0G2JS92;A0A087X2J4	A0A087WXL6;Q9H270;B7Z879	Vacuolar protein sorting-associated protein 11 homolog	VPS11	5	31	31	31	0.515585	0.585906	0.587482	0.257942	0.559368	0.469861	0.409043	0.398221	0.267225	0.113375	0.226934	0.471292	1.14442	0.593362	0.489859	0.852318	0.595487	0.567271	1.00616	0.673449	0.518291	0.492472	0.48955	0.257233	0.612195	0.71093	0.538672	0.756383	0.716677
A0A087WXL8;A0A075B6N8;A0A087WVW2;P01860;A0A0C4DH29	A0A087WXL8;A0A075B6N8;A0A087WVW2;P01860	Ig gamma-3 chain C region	IGHG3	5	19	10	8	5.19942	1.02636	1.59966	11.4733	1.73288	0.953059	2.65653	4.05099	5.13359	2.40956	4.62671	3.90583	0.389536	2.79415	0.222023	0.39085	0.115273	0.393438	2.12774	0.19299	0	0.439209	0.526256	0.141485	0.673426	0.33346	0.211523	2.61796	0.14391
A0A087WYL9;A0A087WWV8;A0A0C4DH67;A0A0C4DH69	A0A087WYL9;A0A087WWV8		IGKC;IGKV1-8	4	12	12	2	32.3601	12.0319	7.91375	53.8162	10.9579	9.48771	29.6078	24.7718	113.086	34.6157	19.4245	22.8917	10.0017	16.4934	3.31164	2.23433	4.59442	7.40458	8.39732	7.70784	1.08914	4.13704	18.2171	1.25188	8.2406	11.8973	13.9118	12.3377	5.61586
A0A087WYR4;B9A064;A0A0B4J231;A0A087WU42;A0A087X2A1;A0A075B6K8;P0CG04;A0A087WZW9	A0A087WYR4;B9A064;A0A0B4J231;A0A087WU42;A0A087X2A1;A0A075B6K8;P0CG04	Immunoglobulin lambda-like polypeptide 5;Ig lambda-1 chain C regions	IGLL5;IGLC1	8	8	4	1	7.71782	4.52193	1.13515	13.5234	1.69745	2.561	6.133	5.05035	15.4737	2.19679	0.670875	5.77196	1.2708	3.0646	0.556889	0.462814	0.176612	0.430329	0.238215	1.2022	0.30312	20.0669	0.286572	0.167994	0.347513	0.971365	0.806777	1.24938	0.384055
A0A087WYV9;Q9P0S2;A0A087WX56	A0A087WYV9		SYNJ2BP-COX16	3	9	9	2	4.02696	3.97894	1.38576	9.98765	0.776368	0.971986	2.95963	3.79041	3.34333	2.99863	3.33431	4.34976	1.46487	1.17097	1.36918	0.532642	1.0249	0.813511	1.0898	4.19225	1.93272	1.91964	2.21919	1.48889	0.864152	1.35056	4.11167	4.9009	2.94246
A0A087WZ13;E9PAU2;Q8IY67-2;Q8IY67;K7EKR9;Q8IY67-3;K7EQG2	A0A087WZ13;E9PAU2;Q8IY67-2;Q8IY67	Ribonucleoprotein PTB-binding 1	RAVER1	7	21	21	21	0.705858	0.670815	1.4219	0.500723	0.834191	1.72399	0.242135	0.194219	0.730243	0.934494	1.07106	0.235316	1.0339	0.619288	0.887342	1.90646	1.46801	1.66297	3.17997	1.42123	2.95709	0.818396	0.464262	2.37747	0.323897	0.262047	0.291819	0.753404	1.89166
A0A087WZ32;A8K727;Q9HB19;A0A087X038;E5RHB5;E5RGP3	A0A087WZ32;A8K727;Q9HB19;A0A087X038	Pleckstrin homology domain-containing family A member 2	PLEKHA2	6	18	18	18	2.21262	1.11063	2.03784	0.846548	0.264066	5.01901	1.15639	2.70894	3.20921	5.18312	5.05671	0.522737	7.28891	1.31257	3.16897	6.09952	2.38667	2.91887	6.30027	2.39777	3.67509	3.06374	3.09151	3.46209	2.10202	2.06197	1.05263	1.21427	2.51462
A0A087WZH9;A0A0B4J1U0	A0A087WZH9;A0A0B4J1U0		IGKV1D-33	2	2	1	0	1.407	0.0486548	0.104231	2.98717	0.060044	0.0523816	0.411695	0.551609	0.282258	0.499673	0.0392526	0.266542	0	0	0	0	0	0	0	0.219327	0	0	0	0.0980594	0.0820624	0.0401881	0.0637996	0	0.168454
A0A087WZU4	A0A087WZU4		REV3L	1	1	1	1	0	0.82839	0.376963	0.436655	0.266982	0.265665	0	0.689393	0	0.216657	1.0379	0	0.139343	0.369407	0.159112	0.0449922	0.126097	0.451547	0.247213	0.206079	0	0.217352	0.169495	1.12437	0	0.392395	0.15283	0.0807321	0.400208
A0A087WZW8;A0A087WUS2;A0A0A0MRZ8;P04433	A0A087WZW8		IGKV3-11	4	12	3	2	5.17588	0.916347	1.17493	7.67416	0.301238	0.332295	4.58353	4.0921	4.1514	4.155	0.0329164	0.970868	0.605552	0.0608175	0.0875884	0	0	0	0.00558254	0.353241	0.0725954	0.12144	0.208204	0.132548	0.391681	0.139933	0.126402	0	0.590338
A0A087X0Q3	A0A087X0Q3		MED25	1	3	1	1	0.109685	0	0	0.22507	0.0807358	0	0.16532	0.0845268	0.176132	0	0	0.423836	0.181382	0.498969	0.391676	0	0	0.509254	0	0.725399	0	0.689768	0.197194	0.102772	0.21435	0.412681	0.246435	0.372878	0.0450075
A0A087X0W7;P49753;A0A087WT95;G3V4F2;P49753-2	A0A087X0W7;P49753;A0A087WT95;G3V4F2;P49753-2	Acyl-coenzyme A thioesterase 2, mitochondrial	ACOT2;ACOT1	5	22	22	1	3.92694	7.17365	1.61643	9.63503	1.179	2.75449	4.81222	5.33619	2.97909	4.03557	3.41215	1.0148	1.8377	1.27414	1.2081	0.882034	0.847033	1.84708	0.786621	2.8553	2.15648	0.939082	2.37575	2.62373	1.34737	1.66464	0.591176	4.13463	2.27636
A0A087X130;A0A075B6H7;P04434	A0A087X130		IGKC	3	10	2	0	0.282763	0.0282574	0.84871	0.568529	0.070126	0.434644	0.099118	0.133473	0.13763	0.160402	0.0417994	0.0697534	0.116491	0	0	0	0	0	0	0.270919	0	0	0	0	0	0	0	0.663489	0.351413
A0A087X1K9;E5RJ48	A0A087X1K9		LYPLA1	2	5	5	1	2.9127	3.54629	2.59089	4.10873	2.23219	5.26819	5.01169	5.22152	3.31776	1.22262	1.73825	5.20254	1.94138	2.00962	5.76142	18.7614	16.5732	10.8018	19.4797	7.05632	6.9242	10.5206	8.90795	4.19487	5.7405	3.69387	6.45572	7.50557	11.8548
A0A087X1U4;A0A087WVW7	A0A087X1U4;A0A087WVW7		MECP2	2	23	1	1	0.562521	2.71749	0.39639	0.124406	0.090747	0.351167	0.424085	0	1.21534	3.3432	4.2524	0.21413	5.37357	0.0866388	1.11734	0.054791	0.0533475	0.28609	0.791794	0.134941	0.21217	0.338964	0.013864	0.0221838	0.103426	0	0	0.1361	0.037189
A0A087X2C0;A0A0G2JQL4;A0A075B6N9;P01871;P01871-2;A0A0C4DH37;A0A075B7F0;A0A0C4DH32	A0A087X2C0;A0A0G2JQL4;A0A075B6N9;P01871;P01871-2	Ig mu chain C region	IGHM	8	29	29	0	22.7078	3.38254	7.18192	16.6366	7.55851	5.57108	13.427	19.8646	60.2807	5.55619	4.02951	1.22745	1.85528	7.34874	2.37568	5.74313	1.58606	17.5569	0.687003	13.3327	1.1516	9.97977	15.9388	0.938944	6.31136	27.6298	0.406801	24.8849	12.6607
A0A096LP75;C4AMC7;Q6VEQ5;A0A096LP26;A8K0Z3;A0A096LNU2;A8MWX3	A0A096LP75;C4AMC7;Q6VEQ5;A0A096LP26;A8K0Z3;A0A096LNU2	Putative WAS protein family homolog 3;WAS protein family homolog 2;WAS protein family homolog 1	WASH3P;WASH2P;WASH1	7	10	10	4	0.0836831	0.383577	0.23457	0.180989	0.199303	0.42238	0.437994	0.357568	0.115158	0	0.00811153	0.145811	0.0478329	0.319118	0.766325	0.501826	0.840391	0.959523	0.822504	0.886251	0.530142	0.624686	0.257589	0.0480352	0.37509	0.389778	0.32062	0.405768	0.441548
A0A096LPB2;A0A096LP01	A0A096LPB2;A0A096LP01		LINC00493	2	4	4	3	0	0	0	0	0	0	0.137393	0.52516	0.0670703	0	0	0.339557	0	0	0	0	0	0	0.222822	0.215122	0.280916	0.0295012	0.105729	0	0	0.177202	0.202904	0.12326	0
A0A096LPE2;P35542;E9PR14;G3V1D9;P0DJI9-2	A0A096LPE2;P35542	Serum amyloid A-4 protein	SAA2-SAA4;SAA4	5	8	8	2	4.49634	0.335607	0.832318	1.24478	1.41406	0.287393	0.0910355	0.411728	0.788855	0.255154	0.222723	1.5775	0.431867	0.849451	0	0.234018	0.0917534	1.6737	0.17601	0.081881	0.0507556	0.0463532	0.201892	0.0649971	0.381316	0.777105	0.783749	0.14772	0.0201242
A0A096LPI6;P30042;A0A0B4J2D5;A0A096LNH5;H7C1F6;H7C2G3;A0A0B4J2H4;P30042-2;A0A096LP73;F2Z2Q0;H7BYH1;A0A096LP12;A0A096LNJ1	A0A096LPI6;P30042;A0A0B4J2D5;A0A096LNH5;H7C1F6;H7C2G3;A0A0B4J2H4;P30042-2	ES1 protein homolog, mitochondrial	C21orf33	13	19	16	16	25.0356	43.3321	18.6484	53.616	18.122	29.0776	20.5112	31.4029	43.0444	52.6834	45.7354	13.991	21.5225	25.0481	18.0551	14.7515	21.7416	18.396	25.354	46.3337	22.5839	10.5448	23.1334	28.2983	13.1256	15.454	20.56	30.9421	47.834
A0A0A0MQS0;A8MW92;A8MW92-4;F8W9L8;A8MW92-2;E9PM57;A8MUE8;A8MXR8;A0A0D9SG14;E5RK91;H0YDF7	A0A0A0MQS0;A8MW92;A8MW92-4;F8W9L8;A8MW92-2;E9PM57;A8MUE8;A8MXR8	PHD finger protein 20-like protein 1	PHF20L1	11	13	13	13	0.0346672	0.00939418	0.0646293	0.0283542	0.0685768	0.0322383	0.0607746	0.0351799	0.0553585	0.0670121	0.117004	0.0355978	0.0247326	0.0255701	0.0104072	0.00729678	0	0.0288572	0.0476658	0.00572171	0.0336739	0.0494971	0.0300752	0.0352929	0.0276716	0.00161431	0.0156292	0.0247925	0.0282407
A0A0A0MQS8;Q02094;A0A087WZZ4	A0A0A0MQS8;Q02094;A0A087WZZ4	Ammonium transporter Rh type A	RHAG	3	3	3	3	0.0384684	0.498091	0	0.0520908	0	0	0.0856527	0.0855705	0.550967	0.656642	0	0.0442984	0.325454	0.0317609	1.88366	5.72406	0.769276	0.101172	0.14303	0.0048932	0	2.24805	13.985	0.132551	19.6996	0.559562	14.1573	0.00497497	1.17274
A0A0A0MR05;Q9BVC4;H3BM50;H3BPU5;H3BPT1;H3BN58;Q9BVC4-4;H3BR25;H3BSZ4;Q9BVC4-5;H3BR38;H3BQ74;I3L2E7;Q9BVC4-3	A0A0A0MR05;Q9BVC4;H3BM50;H3BPU5;H3BPT1;H3BN58;Q9BVC4-4;H3BR25;H3BSZ4;Q9BVC4-5	Target of rapamycin complex subunit LST8	MLST8	14	5	5	5	0.127397	0.190372	0.16434	0.15634	0.178249	0.330532	0.138958	0.132271	0.148315	0.0391203	0.181163	0.648194	0.177865	0	0.0584115	0.0646897	0.119385	0.156666	0.109936	0.360522	0.21624	0.0223744	0.129863	0.139797	0.0852539	0.149536	0.108453	0.17329	0.187369
A0A0A0MR39;Q9P2K5;A0A087WUT0	A0A0A0MR39;Q9P2K5;A0A087WUT0	Myelin expression factor 2	MYEF2	3	18	18	1	0.16097	0.49019	1.23721	0.0604461	1.55579	0.270429	0.208039	0.04833	0.0995645	0.252673	0.216536	1.24698	0.170004	1.17032	0.36363	0.417351	0.779922	0.0829963	1.33787	0.80992	0.53964	0.398713	0.328459	0.587396	0.710575	0.0402509	0.0970821	0.173065	0.637945
A0A0A0MR66;P98175;P98175-2;P98175-3;P98175-4	A0A0A0MR66;P98175;P98175-2;P98175-3;P98175-4	RNA-binding protein 10	RBM10	5	23	23	22	0.278159	0.280655	1.2096	0.11896	0.613502	0.768063	0.182564	0.116053	0.430435	0.262361	0.258888	0.287299	0.555308	0.445068	0.249072	0.917422	0.62936	0.963777	1.13856	0.30506	1.06796	0.249795	0.124972	0.520683	0.0344939	0.122776	0.0240729	0.216535	0.56824
A0A0A0MR88;A0A096LPC5;Q9Y4E1;Q9Y4E1-6;Q9Y4E1-2;Q9Y4E1-4;J3KP36;Q9Y4E1-3;Q9Y4E1-5;A0A0A0MT65;Q5SRD0;B1AP61	A0A0A0MR88;A0A096LPC5;Q9Y4E1;Q9Y4E1-6;Q9Y4E1-2;Q9Y4E1-4;J3KP36;Q9Y4E1-3;Q9Y4E1-5	WASH complex subunit FAM21C	FAM21C	12	37	37	7	0.170076	0.241515	0.267495	0.102022	0.104611	0.55595	0.265323	0.26625	0.212695	0.125269	0.085736	0.252806	0.559553	0.255741	0.922192	0.507385	0.698171	0.698853	0.756135	0.576186	0.143158	0.599067	0.36214	0.172977	0.618138	0.721815	0.19024	0.640137	0.501387
A0A0A0MS09;A0A087WUS7;P01880-2;P01880	A0A0A0MS09;A0A087WUS7;P01880-2;P01880	Ig delta chain C region	IGHD	4	12	12	12	0.996545	0.239932	0.0522933	0.663991	0.0415395	1.2718	1.15839	1.88954	2.21151	1.28421	0.410296	0.31494	0.481402	0.0382457	0.102655	0.748574	0.210098	0.46133	0.177072	1.24108	0.579254	0.421859	0.597067	0.09132	0.980446	0.129663	0.0880472	0.0395557	0.771993
A0A0A0MS41;Q9BWM7;S4R3N9	A0A0A0MS41;Q9BWM7;S4R3N9	Sideroflexin;Sideroflexin-3	SFXN3	3	17	17	17	5.81643	4.56715	1.32541	18.0413	0.974697	2.6619	4.34126	11.2235	4.91304	5.11609	4.68258	2.38467	2.71663	0.251508	0.737237	0.922185	0.848237	2.83243	0.813734	3.73578	1.4765	0.698685	2.08719	1.69714	1.42376	1.2743	2.42406	6.04956	1.71299
A0A0A0MS42;P54803-4;P54803;A0A0A0MQV0;A0A087WX10;E7EPA4;P54803-5;P54803-3;G3V4M2;G3V5E8;G3V255	A0A0A0MS42;P54803-4;P54803;A0A0A0MQV0;A0A087WX10;E7EPA4;P54803-5;P54803-3	Galactocerebrosidase	GALC	11	4	4	4	0.0207554	0.135058	0	0.0555401	0.00760671	0	0.0135071	0.0842851	0.0330362	0.0161832	0.073485	0.0174707	0.0292178	0.0182267	0	0	0	0	0	0.00629523	0	0	0.0131303	0.00812886	0.021147	0.00666513	0.0458427	0.039634	0.0197646
A0A0A0MSA7;O43432;O43432-3;O43432-4;O43432-2;Q68DC6	A0A0A0MSA7;O43432;O43432-3;O43432-4	Eukaryotic translation initiation factor 4 gamma 3	EIF4G3	6	34	29	28	0.115154	0.0336866	0.0543411	0.149601	0.0805183	0.0657723	0.0899443	0.101036	0.0635508	0.0159718	0.0457572	0.219478	0.032813	0.0960394	0.268914	0.151485	0.214432	0.0843428	0.262613	0.168484	0.162476	0.196383	0.211825	0.104699	0.248376	0.135106	0.174607	0.188399	0.156408
A0A0A0MSA9;A0A0C4DG49;P15151;P15151-3;P15151-2;P15151-4;K7EMC6	A0A0A0MSA9;A0A0C4DG49;P15151;P15151-3;P15151-2;P15151-4	Poliovirus receptor	PVR	7	7	7	7	0.25395	0	0.21431	0.0827085	0.134249	0.0144925	0.017637	0.311003	0.0321446	0.0537911	0.0316627	0.937145	0.0930712	0.0180205	0	0	0	0	0.0630484	0	0.0584453	0	0.0927169	0.100596	0	0.0402509	0	0	0
A0A0A0MSQ8;Q9ULE0;Q9ULE0-2;D6R9P8	A0A0A0MSQ8;Q9ULE0	Protein WWC3	WWC3	4	16	16	15	0.130912	0.07873	0.0666431	0.246085	0.0534246	0.353215	0.0469134	0.050789	0.0731042	0.0076809	0.18999	0.174078	0.0631365	0	0.174909	0.0389008	0.0109409	0.0288977	0.513893	0.433784	0.357263	0.0864686	0.0822475	0.172773	0.0978799	0.172513	0.0878345	0.113014	0.1784
A0A0A0MTR7;A0A0A0MTC1;Q63HN8;Q63HN8-4;Q63HN8-6;Q63HN8-5;I3L3H9	A0A0A0MTR7;A0A0A0MTC1;Q63HN8;Q63HN8-4	E3 ubiquitin-protein ligase RNF213	RNF213	7	178	178	178	0.465644	0.894993	1.27181	0.650195	1.43349	1.45424	0.684936	0.621599	0.387099	0.3487	0.284046	1.56158	1.44381	1.10057	0.527587	0.433583	0.451655	0.442366	0.390108	0.613422	0.475443	0.466048	0.53117	0.362708	0.471368	0.29748	0.293978	1.43248	0.570206
A0A0A6YYH1;Q7Z6K5-2;Q7Z6K5;H0YMP5;H0YMK0;H0YL85;H0YL03	A0A0A6YYH1;Q7Z6K5-2	Arpin	C15orf38-AP3S2;ARPIN	7	7	7	3	0.0419141	0.0399808	0.515433	0.00700775	0.316596	0.165164	0	0.544335	0	0	0.052938	0.0884236	0	0.243712	0.788751	0.0611145	0.0821044	0.281353	0.156092	0.361435	0.177215	0.0993393	0.243502	0.019495	0.163981	0.322947	0.014827	0.131882	0.220727
A0A0A6YYJ8;Q96HJ9-2;A0A0A6YYC3;Q9Y383-3;Q9Y383-2	A0A0A6YYJ8;Q96HJ9-2;A0A0A6YYC3;Q9Y383-3;Q9Y383-2	UPF0562 protein C7orf55;Putative RNA-binding protein Luc7-like 2	LUC7L2;C7orf55;C7orf55-LUC7L2	5	17	17	0	2.44523	3.9814	7.72639	1.25222	8.32564	6.13521	0.933926	2.3863	4.19261	2.28831	1.00723	1.62807	5.74061	6.94225	4.32613	3.94062	4.10489	4.16644	7.80724	2.44936	6.89376	3.3075	1.25774	5.40324	0.694048	1.45004	1.27158	3.13653	3.18808
A0A0A6YYK7;P04436	A0A0A6YYK7;P04436	T-cell receptor alpha chain V region HPB-MLT	TRAV19	2	3	3	3	0.251827	0.104847	0.0745298	0.206739	0.0612353	0	0.333201	0.401109	0.346695	0	0.541264	0.600006	0.269417	0.124006	0	0	0	0	0	0	0	0	0.0923585	0.0710851	0	0	0	0.081101	0.0554
A0A0A6YYL2;P0DMN0;P0DMM9;P0DMM9-3;P0DMM9-2;H3BPL6;H3BNY7;H3BRT0	A0A0A6YYL2;P0DMN0;P0DMM9;P0DMM9-3;P0DMM9-2;H3BPL6	Sulfotransferase;Sulfotransferase 1A4;Sulfotransferase 1A3	SULT1A4;SULT1A3	8	14	14	8	0.11507	3.0265	0.868817	1.2803	0.65876	0.213014	0.186501	1.05353	0.385522	0.0943864	0.255159	0.114443	4.92105	0.698853	0.113037	0.272918	0.0690311	0.0398856	0.154271	0.484108	0.0321053	0.11447	0.101812	0.0500345	0	0.0170027	0.0150301	0.647062	1.7863
A0A0A6YYL4;P57737-3;Q9Y3D7;I3L0X9;I3L3T0;I3L1U7;A0A0B4J298	A0A0A6YYL4;P57737-3	Coronin;Coronin-7	CORO7-PAM16;CORO7	7	35	35	7	1.1125	0.95232	1.83589	0.810991	2.16195	1.29515	1.88447	1.2093	0.72078	0.373927	0.944497	0.964772	1.10168	2.00152	1.18744	1.85548	1.02415	0.759981	1.24814	4.10486	1.77067	1.0798	0.770737	0.877343	1.6046	0.748146	0.856386	0.760464	2.22341
A0A0B4J1R6	A0A0B4J1R6		TKT	1	28	2	2	0.012509	0.083275	0.231507	0.177751	0.293376	0.206042	0.0374313	0	0	0.043257	0	0.13047	0	0.80645	0.0258211	0.463916	0.437177	0.409323	0.25623	0.44232	0.905099	0.0521527	0	0.0223043	0	0	0	0.121404	0.553103
A0A0B4J1V0	A0A0B4J1V0		IGHV3-15	1	4	4	3	9.0887	2.28452	2.10965	7.99668	3.02792	1.79209	2.61598	3.28614	4.09018	2.15163	0.497229	1.49769	0.359272	5.68155	0.204178	0.721232	0.281145	0.083368	0.248529	0.511246	0.236399	7.11568	0.285365	0.144087	0.265873	0.0696407	0.0954651	1.40247	0.231294
A0A0B4J1V5	A0A0B4J1V5		IGHV1-69	1	3	3	2	1.36463	5.03919	0	7.3663	0	0.274564	0.277178	0.554118	1.48512	0.813552	0	0.0278914	0.774402	0.382744	0.16083	0	0	0	0	0.227987	0.1765	0.0703771	0.588282	0	0	0.644652	0	0	0.133516
A0A0B4J1V8;Q9NQ55;A0A0A6YYI3;Q9NQ55-2;Q9NQ55-3;A8MV53;C9J3W3;H7C446;C9JHF7;Q96G91	A0A0B4J1V8;Q9NQ55;A0A0A6YYI3;Q9NQ55-2;Q9NQ55-3;A8MV53	Suppressor of SWI4 1 homolog	PPAN-P2RY11;PPAN	10	16	16	16	1.63058	0.273087	1.01537	0.124304	1.09366	1.01284	0.151023	1.17534	0.130731	0.410596	0.785601	0.214781	0.146251	0.61814	0.106119	0.191473	0.100653	0.40596	0.168164	0.301556	0.678294	0.174477	0.119278	0.467232	0.16547	0.271638	0.0625525	0.124985	0.172823
A0A0B4J220;E9PLD3;E9PRG8	A0A0B4J220;E9PLD3;E9PRG8	Uncharacterized protein C11orf98	C11orf98	3	6	6	6	0.550587	0.488329	1.17488	0.660662	0.088643	1.6528	0.285096	0.28145	0.721919	0.498139	0.183665	0.341426	0.137042	0.320084	0.557074	1.5234	0.0622715	1.10101	2.08215	0.185169	0.997283	0.31278	0	1.24819	0.328915	0	0.188908	1.13115	1.56229
A0A0B4J233;P82980;F5H2Q2	A0A0B4J233;P82980	Retinol-binding protein 5	RBP5	3	5	5	5	2.18615	0.409143	0.098611	2.7914	0.0755707	0.0536442	0.140092	0.914019	0.334651	0.82488	0.650751	0.0106658	0.0590186	0	0	0.0867041	0.215977	0.159259	0	0.0219751	0.0878618	0.0110425	0	0.0710752	0	0.405302	0	0.369234	0
A0A0B4J2E8;Q96D31-2;A0A087WTK9	A0A0B4J2E8;Q96D31-2	Calcium release-activated calcium channel protein 1	ORAI1	3	4	4	1	0.39604	0	0.00475942	0	0.0192355	0.00903992	0.0838792	0.107088	0.287804	0.03195	0.0573818	0.00335554	0.0579898	0	0.0148415	0	0.169292	0.147023	0	0.0300106	0	0.107091	0.1206	0	0.0507261	0.150828	0.112943	0.0392483	0.0267737
A0A0B4J2G4;Q15345;A0A087X0S7;Q15345-3;A0A087WTU1;A0A0C4DH00	A0A0B4J2G4;Q15345;A0A087X0S7;Q15345-3;A0A087WTU1	Leucine-rich repeat-containing protein 41	LRRC41	6	11	11	11	0.0114287	0.0290131	0.091854	0.00856337	0.0592103	0.17244	0	0	0.00460047	0.00879811	0.0211217	0.0102689	0.0703622	0.042629	0.128529	0.013917	0.133449	0.0320578	0.2231	0.171558	0.190144	0.0290551	0.0112439	0.0725949	0.00924101	0.00713797	0.00643097	0.0732626	0.104561
A0A0C4DFN1;Q8IWA4;Q8IWA4-3;Q8IWA4-2;H7C5H5;C9JXQ1;C9JQT7	A0A0C4DFN1;Q8IWA4;Q8IWA4-3;Q8IWA4-2;H7C5H5	Mitofusin-1	MFN1	7	26	25	25	0.480069	0.387945	1.04406	1.55629	1.01309	0.222405	0.329696	0.82751	0.424106	0.307392	0.154512	1.08075	0.214535	0.970141	0.405194	0.129697	0.102642	0.412228	0.897223	0.366623	0.109023	0.385865	0.409588	0.424386	0.264217	0.588115	0.488513	0.781119	0.674534
A0A0C4DFZ2;P15289;P15289-2	A0A0C4DFZ2;P15289;P15289-2	Arylsulfatase A;Arylsulfatase A component B;Arylsulfatase A component C	ARSA	3	7	7	6	0.332891	0.11216	0.367608	0.146899	0.703989	0.0411385	0.189588	0.359908	0.302124	0.554959	0.187035	0.215604	0.209862	0.0511192	0.0489849	0.0346657	0.111064	0.0264425	0.0485371	0.0984859	0.0112016	0.00709812	0.0868726	0.178664	0.0158406	0.0244154	0.0913157	0.0473754	0.06243
A0A0C4DG33;O43933;O43933-2;H7BZH3	A0A0C4DG33;O43933;O43933-2	Peroxisome biogenesis factor 1	PEX1	4	27	27	27	0.0838996	0.0479337	0.277887	0.141628	0.424588	0.0365088	0.0724664	0.140896	0.0599859	0.0487685	0.124923	0.198563	0.0348159	0.37226	0.0658313	0.0615765	0.0484652	0.142469	0.0399139	0.148906	0.0745768	0.0960075	0.0764838	0.135146	0.0727886	0.26285	0.0886154	0.16405	0.181363
A0A0C4DGB5;P20810-9;P20810-10;P20810-7;P20810-6;P20810-5;P20810;E7ES10;B7Z574;P20810-4;P20810-8;E9PCH5;P20810-2;P20810-3;E9PDE4;F8W7E0;H0Y7F0;E9PSG1;E7EQ12;E7EQA0;H0Y944;H0YA91;D6RBR1;A0A0C4DGD1;D6RGF7;E7EN75	A0A0C4DGB5;P20810-9;P20810-10;P20810-7;P20810-6;P20810-5;P20810;E7ES10;B7Z574;P20810-4;P20810-8;E9PCH5;P20810-2;P20810-3;E9PDE4;F8W7E0;H0Y7F0	Calpastatin	CAST	26	26	26	4	0.749934	1.76776	0.824584	0.871794	0.191782	2.04671	0.8269	1.80803	0.811349	0.697077	0.187038	0.52932	1.51343	0.31369	2.94477	1.82488	0.895909	0.843786	1.74404	0.527244	0.227548	1.36281	0.383202	0.484374	1.92973	0.635958	0.131232	3.1794	1.65297
A0A0C4DGB9	A0A0C4DGB9		PPA2	1	4	3	3	0.449912	0.792568	0.273572	2.83749	0.34693	1.45073	0.338075	1.11709	0.594262	0.431813	3.6278	0.697737	0.365183	0.261722	0.509274	1.61391	1.81623	1.52415	4.06162	4.01749	1.81743	0.179011	0.528333	0.0403282	0.514983	0.509502	0	1.11026	1.44547
A0A0C4DGJ8;Q6IPR1;G3V521;G3V4R2;G3V332;G3V427	A0A0C4DGJ8;Q6IPR1	LYR motif-containing protein 5	LYRM5	6	5	5	5	1.40319	1.44968	0.155501	2.22471	0.296323	0.35263	0.117112	1.154	1.68465	1.6647	0.408189	0.42126	1.19745	0.669624	0	0.170066	0.114922	0.0854586	1.09562	0.0977518	0	0.124084	0.156982	0.0878462	0	2.35846	0.0384279	0.238119	0.146285
A0A0C4DGS0;P56556;R4GN43	A0A0C4DGS0;P56556;R4GN43	NADH dehydrogenase [ubiquinone] 1 alpha subcomplex subunit 6	NDUFA6	3	12	12	12	26.325	21.3098	17.6866	72.1616	17.8125	15.0531	27.1021	46.4062	35.2303	19.5672	16.4522	10.7303	15.318	14.1888	8.33812	5.61384	9.12295	10.1542	10.1932	29.0023	10.189	9.57273	23.0149	33.5203	8.55933	21.1641	38.1477	27.5889	22.8454
A0A0C4DGZ0;P24928;A0A087WWE2;P24928-2	A0A0C4DGZ0;P24928;A0A087WWE2	DNA-directed RNA polymerase;DNA-directed RNA polymerase II subunit RPB1	POLR2A	4	75	75	75	0.644741	0.877395	1.42749	0.171591	1.32901	1.73716	0.31037	0.306388	0.299237	2.61297	4.00825	0.372619	1.56854	1.39984	0.654609	0.534071	0.568775	0.696073	1.0594	0.609082	0.840745	0.550225	0.474286	1.2569	0.233244	0.183502	0.0743818	0.86665	0.607397
A0A0C4DH34	A0A0C4DH34		IGHV4-28	1	2	2	2	1.38499	0.0869068	0.199267	2.54473	0.148397	0.272706	0.404425	0.210232	0.29733	0.65965	0.145862	0.235311	0.45463	0.139205	0.59864	0.367486	0.113516	0.2319	0.566752	0.123677	0.216876	0.574482	0.28197	0.153224	0	0.131733	0.0645313	0.16795	0.195433
A0A0C4DH38;A0A0G2JP91	A0A0C4DH38;A0A0G2JP91		IGHV5-51	2	4	4	4	1.50444	0	0.177158	3.71903	0.181662	0.102819	0.442366	1.22871	0.149432	0.246286	0.5067	0.205534	0	0	0	0	0	0	0	0	0.167367	0.183779	0	0	0	0	0	0.066223	0.0541409
A0A0C4DH68;A0A075B6R9	A0A0C4DH68;A0A075B6R9		IGKV2-24;IGKV2D-24	2	4	4	3	1.40874	1.42257	0.504433	1.20526	0.721815	0.891963	3.53393	2.99869	28.583	1.04854	0.227986	0.259734	0.0639761	0	0.0461503	0.285021	0.197609	0	0.030989	0.366531	0	0.0766323	0.191903	0	0.0439377	0.0865786	0	1.10171	0
A0A0D9SEI0;Q9P0P8	A0A0D9SEI0;Q9P0P8	Uncharacterized protein C6orf203	C6orf203	2	7	7	7	1.22893	2.95487	0.917451	2.54288	0.809259	0.625316	0.450069	0.706218	0.972634	3.87823	3.22016	0.87789	0.726267	1.07877	0.667263	1.00971	1.09018	1.94597	0.893052	1.1013	1.10876	0.891311	1.34947	1.52571	0.0980351	0.595146	0.018584	1.5155	2.07208
A0A0D9SFW8	A0A0D9SFW8		HLA-F	1	5	1	1	0.657015	0.487402	0	0.0758993	0	0.039375	1.90499	0.131966	0.52773	0.00725762	0.0350532	0.0548321	0.111305	0	0.0328037	0.134313	0.289261	0.046795	0	0	0.0774515	0.0135908	0.171624	0.0120251	0.0492559	0.0128798	0.0933004	0.702616	0.145662
A0A0G2JIW1;P0DMV9;P0DMV8;P0DMV8-2;V9GZ37	A0A0G2JIW1;P0DMV9;P0DMV8;P0DMV8-2;V9GZ37	Heat shock 70 kDa protein 1B;Heat shock 70 kDa protein 1A	HSPA1B;HSPA1A	5	39	32	21	7.15041	10.0368	14.0751	5.80309	20.6473	6.03277	3.30439	9.0308	6.62848	10.5674	8.08507	20.7508	7.2371	25.3672	5.05929	2.09142	9.47312	2.29457	4.96885	5.1284	1.47396	6.46453	3.47396	2.37658	2.05396	2.48854	4.41332	4.63156	4.69735
A0A0G2JJL1	A0A0G2JJL1			1	11	2	2	0	0	0.0942723	0	0.0827095	0.182345	0	0.0473987	0	0.261245	0.247247	0	0.202366	0.0764483	0.0486187	0	0	0.0727886	0.0512663	0.0605618	0.099138	0.104893	0	0.185285	0	0.0731166	0.0219301	0	0
A0A0G2JKW5;B4DJG1	A0A0G2JKW5;B4DJG1			2	10	2	2	0.267621	0	0.366308	1.10557	0.0209537	0.731176	0.424196	2.75244	2.70456	0.0229661	0.923413	0.188694	0.106099	0	0.155681	0	0	0.198002	0.218729	0.132782	0.221097	0	0.0806677	0.464923	0.122988	0.0284249	0.236773	1.14984	0.0170406
A0A0G2JM55	A0A0G2JM55			1	14	3	1	0	0.536752	0.16837	0.832108	0	0.0544267	0	2.69278	0	0	0.949445	0	0.312478	0.0304736	0.581323	0.629789	0.594692	0.5623	0	1.80247	0	0	0.860255	0.0307453	2.93137	0.638305	0.130515	0.228203	3.99469
A0A0G2JMB2;P01877;A0A075B6N7	A0A0G2JMB2;P01877;A0A075B6N7	Ig alpha-2 chain C region	IGHA2	3	15	1	1	0.841651	0.154912	0.0391938	1.87576	0.0267882	0.0482806	0.295494	0.0296855	2.86195	1.06494	0.0833771	0.315925	0.0300346	0	0.233005	0	0.622206	0	0	0	0	0	0	0	0.0485909	0.0128318	1.12472	0	0
A0A0G2JMR0;A0A0G2JMW2	A0A0G2JMR0;A0A0G2JMW2			2	15	2	0	0	1.70139	0.780885	2.95913	0.248022	2.9963	7.46176	8.14762	4.49383	0	0.905427	0	0.936532	0.0251016	2.89575	5.18974	0	3.09728	0	6.44784	0	0	6.88902	0	7.0355	3.08001	0	6.59176	6.79574
A0A0G2JNB1;A0A0G2JNT7;Q7Z3B3;A0A0G2JQF4;I3L4J3;A0A0G2JQF5;Q7Z3B3-2;I3L233;I3L243	A0A0G2JNB1;A0A0G2JNT7;Q7Z3B3;A0A0G2JQF4;I3L4J3;A0A0G2JQF5;Q7Z3B3-2	KAT8 regulatory NSL complex subunit 1	KANSL1	9	10	10	10	0.0185648	0.0863563	0.0203252	0.0874768	0.0466133	0.0268021	0	0	0	0.0451949	0.152978	0.00607146	0.07432	0.0748853	0	0	0	0.020216	0.0246005	0.0131393	0	0.0283284	0	0.0271017	0.00671519	0	0	0.0819788	0.0344782
A0A0G2JPD4;P01861	A0A0G2JPD4;P01861	Ig gamma-4 chain C region	IGHG4	2	12	5	5	0.418381	3.42826	0.0214694	7.1772	0.130976	0	0.122214	0.0719346	2.11091	1.63177	0.662297	0.280997	0	0.218954	0.0585892	0.0121475	0	0.0145827	0	0	1.17111	0.0584333	0.518934	3.26482	0.104058	0.356277	0.239563	0.0575887	0.0156388
A0A0G2JPN2;P01906	A0A0G2JPN2			2	8	7	4	1.21066	0	2.18166	5.01012	1.61311	3.63408	3.47266	6.50863	10.0345	0.0539448	1.17454	0	0.0849263	0.95262	3.60792	6.17774	4.34085	0.965215	0.282754	13.1845	1.19504	1.66986	17.3103	7.27207	6.83404	1.52335	1.65123	4.60775	7.07571
A0A0G2JPT2	A0A0G2JPT2			1	2	1	1	7.54394	6.12494	0	4.23007	0	1.77929	12.2893	6.6251	2.66248	2.35849	2.23771	0.931934	3.79474	0.417298	1.26816	2.98794	2.58818	0	0	0	0	1.77478	1.07067	0.582407	0.706047	0	4.46086	5.5767	2.16415
A0AV96;B7Z8Z7;A0AV96-2;D6R9D6;D6RBS9;D6REZ6;D6R9M7;D6RFL5;Q9NQ94;D6RBP6;D6RA49;Q5T0W7;F8W9F8;Q9NQ94-5;Q9NQ94-6;Q9NQ94-3;Q9NQ94-2;Q9NQ94-4	A0AV96;B7Z8Z7;A0AV96-2;D6R9D6;D6RBS9;D6REZ6	RNA-binding protein 47	RBM47	18	10	10	9	0.0499788	0.0410117	0.337349	0.0662804	0.538362	0.567214	0.00873606	0.0138048	0	0.0121862	0.01133	0.0796492	0.00882828	0.163818	0.0310742	0	0	0	0	0.0205638	0	0	0.0384601	0.00447687	0	0	0	0.0155405	0.0146429
A0AVT1;A0AVT1-2;A0AVT1-3;H0Y8S8;A0AVT1-4;H0Y9U5	A0AVT1;A0AVT1-2	Ubiquitin-like modifier-activating enzyme 6	UBA6	6	39	39	39	1.02705	1.0036	2.53936	0.448169	2.98993	1.7671	0.467659	1.04296	0.519904	0.761594	0.985471	1.8087	2.42577	3.63166	1.87962	2.29562	1.79822	1.87007	3.45451	2.15783	3.0392	2.07255	0.75493	1.47572	1.25706	1.22097	0.290625	0.977181	1.33789
A0MZ66;A0MZ66-3;A0MZ66-4;A0MZ66-6;A0MZ66-5;A0MZ66-2;A0MZ66-8;A0MZ66-7	A0MZ66;A0MZ66-3;A0MZ66-4;A0MZ66-6;A0MZ66-5;A0MZ66-2;A0MZ66-8	Shootin-1	KIAA1598	8	26	26	26	0.0480257	0.456716	0.138553	0.191824	0.399256	0.0319844	0.00944121	0.162056	0.153299	0.0601475	0.0916573	3.93687	0.250399	1.74106	0.219103	0.118289	0.054781	0	0.0570109	0.0246754	0.096887	0.226769	0.123049	0.0412698	0.151736	0.0125731	0.0158847	0.169377	0.0161927
A0PJW6;G5EA27;H0YCK4	A0PJW6	Transmembrane protein 223	TMEM223	3	5	5	5	0.199829	0.672583	0.449293	1.30983	0.406015	0.0955655	0.133402	0.622122	0.28226	0.278955	0.263254	0.247013	0.0806396	0	0.050799	0.0643997	0	0	0.0509498	0	0	0.0723006	0.218205	0.16458	0.0287486	0.165555	0.122004	0.284145	0.520066
A1A5B4;A1A5B4-3;A1A5B4-2	A1A5B4;A1A5B4-3	Anoctamin-9	ANO9	3	11	11	11	0.442359	0.201218	0.102852	0.519185	0.104695	0.0712969	0.445336	0.265031	0.213357	0.15053	0.0791526	0	0.0376432	0.11489	0	0	0	0.0495349	0.127959	0.0177228	0.105898	0.0267224	0.0548522	0.032717	0.0356014	0.0288965	0.00204071	0.0731468	0.0843988
A1KZ92;A1KZ92-2	A1KZ92;A1KZ92-2	Peroxidasin-like protein	PXDNL	2	1	1	1	0.0150545	0.00645524	0.0212572	0.00461617	0.0303379	0.00275295	0.02491	0.0172299	0.00810509	0.00356781	0.00872864	0.0209666	0.0167632	0.000602316	0.0190231	0.00736617	0.00281921	0.00277739	0	0.00822772	0.00291241	0.0160034	0.0149202	0.0346905	0.0288531	0.0153943	0	0.0135984	0.0116009
A1L390;A1L390-3;G3V3I3;G3V278;G3V311;A1L390-2	A1L390;A1L390-3	Pleckstrin homology domain-containing family G member 3	PLEKHG3	6	5	5	5	0.156191	0.021364	0.0448885	0.0313155	0.0921288	0.101039	0.0693065	0.201755	0.0573174	0.0857405	0.0384406	0.088376	0.168281	0.0352013	0.0888226	0.0657351	0.0337008	0.0240654	0.0216098	0.0332153	0.0613724	0.0511209	0.0414766	0.0974759	0.100067	0.0191974	0.0125061	0.00344938	0.0336413
A2A3N6	A2A3N6	Putative PIP5K1A and PSMD4-like protein	PIPSL	1	11	3	0	2.27289	0.112577	0.165078	0.00526776	0.333231	0.178976	0.117477	0.178245	0.128948	0.0588761	0.0254417	0.985258	0.089659	0.42072	2.49317	0.285173	0.312135	0.227475	0.23615	0.239455	0.22337	0.267771	3.36524	0.112289	0.890074	0.240495	1.43331	0.328255	0.250235
A2ACR1;A0A0G2JJA7;P28065-2;A2ACR0;A0A0G2JJQ0	A2ACR1;A0A0G2JJA7;P28065-2;A2ACR0;A0A0G2JJQ0	Proteasome subunit beta type;Proteasome subunit beta type-9	PSMB9	5	11	11	2	12.4262	5.10126	1.32974	2.24396	0.487726	9.92059	14.389	9.81288	3.09774	4.58194	1.77304	3.75325	0.38831	0.176999	3.19042	13.9676	13.964	7.63242	7.5473	10.0418	17.7858	4.86303	2.84915	5.71394	5.26811	1.3882	0.982686	10.9409	11.4372
A2RRP1;A2RRP1-2;H0Y5G7;H7BZR3;H7C007;C9JCM7;H7C1U4;H7BZU5;H7C1Y9	A2RRP1;A2RRP1-2;H0Y5G7	Neuroblastoma-amplified sequence	NBAS	9	74	74	74	0.562923	0.561322	0.56164	0.840703	0.391165	0.385859	0.487306	0.732517	0.577236	1.73502	0.86242	0.455514	0.520753	0.368666	0.605241	0.647078	0.523567	0.925614	0.754529	1.20977	0.59709	0.413739	0.57435	0.710738	0.705277	1.09816	1.16805	0.588606	1.10529
A2RTX5;A2RTX5-2;B7ZLP8;H0YKB9	A2RTX5;A2RTX5-2;B7ZLP8	Probable threonine--tRNA ligase 2, cytoplasmic	TARSL2	4	16	12	12	0.100162	0.146148	0.144591	0.0181425	0.15953	0.0130276	0.0365136	0.108213	0.0252768	0.0319491	0.0181962	0.22789	0.0416344	0.206661	0.147912	0.0918492	0.078387	0.0178171	0.176228	0.16094	0.0420681	0.137225	0.0554872	0.0228985	0.277415	0.04069	0.057998	0.154852	0.36946
A2VDJ0;A2VDJ0-5;A2VDJ0-6;A2VDJ0-2;A2VDJ0-3;H0Y2M0	A2VDJ0;A2VDJ0-5;A2VDJ0-6;A2VDJ0-2;A2VDJ0-3;H0Y2M0	Transmembrane protein 131-like	KIAA0922	6	19	19	19	0.0907902	0.00702617	0.0420606	0.0319497	0.0645551	0.0885272	0.0858747	0.116223	0.0461009	0.0535105	0.0544351	0.00886815	0.019896	0.011645	0.0721314	0.0149894	0.0185523	0.10438	0.050837	0.120078	0.0996637	0.0396256	0.0323529	0.184661	0.0263378	0.140186	0.0552317	0.024225	0.0605213
A3KMH1;A3KMH1-3;A3KMH1-2	A3KMH1;A3KMH1-3;A3KMH1-2	von Willebrand factor A domain-containing protein 8	VWA8	3	81	81	81	0.639775	1.22833	0.697064	2.14663	0.700969	0.733451	1.56876	0.801241	1.14852	0.657608	0.959731	0.934346	0.533001	0.598853	0.417974	0.292106	0.1691	0.690848	0.227533	2.01932	0.615248	0.555037	0.306972	0.98614	0.482221	1.44183	0.395362	0.850124	1.56211
A3KN83;A3KN83-3;A3KN83-2;A3KN83-4	A3KN83;A3KN83-3;A3KN83-2;A3KN83-4	Protein strawberry notch homolog 1	SBNO1	4	31	31	26	0.101177	0.0896856	0.647494	0.0302292	1.02806	0.15886	0.067018	0.0426834	0.0337793	0.0395505	0.121688	0.348561	0.150196	0.83307	0.0786534	0.0709538	0.0662475	0.02867	0.21653	0.11373	0.167984	0.136254	0.0502415	0.141045	0.0279998	0.0708335	0	0.020433	0.0873363
A4D1P6;C9J1X0;A4D1P6-3	A4D1P6;C9J1X0;A4D1P6-3	WD repeat-containing protein 91	WDR91	3	23	23	2	0.488423	0.773923	0.52953	0.509493	0.334129	0.317339	0.411808	0.811454	0.253896	0.258449	0.279016	0.221216	1.24908	0.201244	0.622533	0.454495	0.676948	0.211123	0.477123	0.989983	0.463636	0.128644	0.718363	0.47402	0.919784	0.369519	0.680186	1.32568	1.05029
A4D1U4;C9J7X6	A4D1U4;C9J7X6	Protein LCHN	LCHN;KIAA1147	2	14	14	14	0.17209	0.148044	0.169943	0.150643	0.213433	0.118686	0.0714303	0.160589	0.0644161	0.174504	0.208952	0.241398	0.21741	0.11158	0.0519181	0.162333	0.186482	0.0786628	0.106384	0.125605	0.0151273	0.221389	0.0429003	0.098512	0.284333	0.155906	0.105301	0.0681296	0.104815
A5A3E0	A5A3E0	POTE ankyrin domain family member F	POTEF	1	15	1	1	0.0335595	0.120395	0.0945907	0.0773655	0.129427	0.0296824	0	0.593006	0.12704	0.444566	0.244701	0.333613	0.00808256	0	0.717361	0.114207	0.179155	0.176684	0.0326841	0.0925849	0.0354738	0.399945	0.690486	0.0433564	0.53733	0.679433	2.91561	0	0
A5PLL7;A5PLL7-2;Q5TGE2	A5PLL7;A5PLL7-2;Q5TGE2	Transmembrane protein 189	TMEM189	3	5	2	2	0.0329784	0	0.395025	0.0757109	0.421509	0	0	0.00677151	0.0138021	0	0	0.553087	0.0142108	0	0.00994632	0	0.0398226	0.0101514	0.0521434	0.0608459	0	0	0.0119093	0.0141934	0	0.00837686	0	0.0415568	0.05195
A5PLN9;A5PLN9-2;A5PLN9-4;A5PLN9-5;A5PLN9-7;D6RB83	A5PLN9;A5PLN9-2;A5PLN9-4;A5PLN9-5;A5PLN9-7	Trafficking protein particle complex subunit 13	TRAPPC13	6	6	6	6	0.143149	0.195395	0.139152	0.148381	0.30576	0.424657	0.653203	0.215276	0.139387	0.0199109	0.016343	0.118853	0.299528	0.067833	0.197215	0.357354	0.310946	0.223356	0.231335	0.377256	0.420922	0.269696	0.176198	0.181469	0.322888	0.302219	0.0277757	0.602827	0.31164
A5YKK6;A5YKK6-2;A5YKK6-3;A5YKK6-4;B5MDN3;H3BVC9;H3BR89;H3BMH0;H3BTH2;H3BT18;H3BU44;A0A0E3D6M3;H3BPF1	A5YKK6;A5YKK6-2;A5YKK6-3;A5YKK6-4	CCR4-NOT transcription complex subunit 1	CNOT1	13	79	79	62	0.890496	0.545334	1.33512	0.480884	1.15889	0.799732	1.10026	0.880057	0.513217	0.133966	0.270235	1.32772	0.714887	0.988306	0.888982	1.0847	1.36665	1.36626	0.887059	1.81103	1.35559	1.02694	0.797183	0.78828	1.07974	1.45003	0.674734	1.14061	1.37657
A6NC98;A6NC98-4;A6NC98-2;A6NC98-5;H7BY33;A6NC98-3;A6NC98-6	A6NC98;A6NC98-4;A6NC98-2	Coiled-coil domain-containing protein 88B	CCDC88B	7	40	40	40	0.260177	0.151691	0.0247004	0.116056	0.0582428	0.734388	0.538371	0.283008	0.376179	0.15606	0.275103	0.175214	0.242999	0.00801424	0.468748	0.229803	0.869903	0.360602	0.363788	0.570776	0.20585	0.358738	0.162365	0.243362	0.115428	0.227603	0.417396	0.425014	0.164481
A6NDG6;H3BV17	A6NDG6	Phosphoglycolate phosphatase	PGP	2	6	6	6	0.00862669	0.141755	0.16877	0.106728	0.174848	0.312203	0.231979	0.140866	0.0304217	0.0179319	0.0408116	0.750051	0	0.226388	0.147446	0.97246	1.29937	0.806071	0.595539	0.970068	0.477745	0.169473	0.108608	0.121603	0.248709	0.118751	0.0554542	0.210646	0.540938
A6NDU8;A0A0C4DGW6	A6NDU8;A0A0C4DGW6	UPF0600 protein C5orf51	C5orf51	2	5	5	5	0	0.053274	0.121374	0.0946681	0	0	0.0437337	0.0194798	0	0	0	0.336191	0.0611957	0.174837	0.213753	0.0932667	0.275234	0.0721795	0.0810693	0.264216	0.0756678	0.105709	0	0	0.0616261	0	0	0.0263649	0.0679978
A6NED2;G3V2I3;G3V3Q4	A6NED2;G3V2I3	RCC1 domain-containing protein 1	RCCD1	3	6	6	6	0.0408114	0	0.055204	0.00403186	0.0182573	0.0209978	0.0501142	0.176229	0.120672	0	0	0.21778	0.00215024	0.00503994	0	0.0281938	0.216388	0.0391265	0.0303499	0.189107	0.131468	0.0772467	0	0.0244949	0	0	0.0520702	0	0.114082
A6NFI3	A6NFI3	Zinc finger protein 316	ZNF316	1	6	6	6	0.0241609	0	0.0374128	0.011929	0.0207603	0.549743	0	0	0	0.0240774	0.0389996	0.0056701	0.0118895	0.00121752	0.00789253	0	0.0159558	0.156417	0.757291	0.192154	0.492302	0.0105895	0.0254564	0.0709881	0.00430992	0.0194033	0	0.024291	0.021426
A6NFQ2;A6NFQ2-2;A6NFQ2-3;H0YC74	A6NFQ2;A6NFQ2-2;A6NFQ2-3;H0YC74	TRPM8 channel-associated factor 2	TCAF2	4	17	17	17	0.0238167	0.1405	0.0991224	0.00588216	0.227403	0.0892167	0.148917	0.0289223	0.0992196	0.0187884	0.0401071	0.0389681	0.0635439	0.508203	0.0475019	0.0198566	0.0907257	0.0381436	0	0.177267	0.114696	0.0418008	0.034224	0.0242961	0.0153593	0.0150173	0.00633253	0.0505318	0.0717019
A6NFY4;A6NFY4-2;C9J4F2	A6NFY4	Transmembrane protein 194B	TMEM194B	3	9	9	9	0.0416025	0.16047	0.0380315	0.14303	0.0304113	0.0934955	0.0523569	0.0302046	0.01742	0.115447	0.281754	0.0134236	0.137912	0.108331	0.0275859	0.189651	0.0663411	0.0355909	0.0955813	0.233596	0.128011	0	0.0822717	0.0893309	0.0558573	0	0	0.086857	0.134931
A6NFY7	A6NFY7	Succinate dehydrogenase assembly factor 1, mitochondrial	SDHAF1	1	2	2	2	1.06209	0.190149	0.0634311	0.315874	0.361262	0.114082	0.911579	0.609441	0.0744184	0.264693	0.0950055	0.00831073	0.077345	0	0.0140291	0.0925224	0.35903	0.0499191	0	0.822547	0.150649	0.0125392	0.00338184	0.0621621	0.0235754	0.0677124	0.00302629	0.434831	0.441743
A6NHL2;A6NHL2-2	A6NHL2;A6NHL2-2	Tubulin alpha chain-like 3	TUBAL3	2	4	1	1	1.28391	0.118766	0.440501	0.128482	0.506113	0.104946	1.28607	0.922509	0.332695	0.287376	0.662407	2.87675	1.65433	0.00197048	1.41859	0.367117	0.51511	0.0356644	0.0265655	0.246212	0.136696	1.3181	0.548435	1.1218	0.988629	0.54052	0.346112	0.183874	0.110331
A6NHQ2	A6NHQ2	rRNA/tRNA 2-O-methyltransferase fibrillarin-like protein 1	FBLL1	1	5	2	2	4.46156	3.05971	5.45704	0.682761	3.49565	4.00012	2.62594	1.31384	2.6328	4.93659	7.46474	1.3883	3.17377	0	0.878389	1.38923	0.691709	2.32879	1.148	3.07819	2.4958	1.02563	0.668167	3.22945	0.159373	0.906143	0.255062	0.676148	3.84077
A6NHR9;A6NHR9-2;J3KTL8;A6NHR9-3;J3KTK7;J3KRK8	A6NHR9;A6NHR9-2;J3KTL8	Structural maintenance of chromosomes flexible hinge domain-containing protein 1	SMCHD1	6	91	91	83	0.872213	1.55492	1.7427	0.273865	1.43347	2.87134	0.484944	0.339351	0.731092	1.97301	2.99021	0.612481	2.65423	1.39973	1.00694	0.971227	1.0428	1.02334	2.18842	0.792076	1.84335	0.686107	0.470648	1.82043	0.157956	0.425425	0.0833564	0.447818	0.723265
A6NI79;H0YBY5;H0YB32	A6NI79;H0YBY5	Coiled-coil domain-containing protein 69	CCDC69	3	8	8	8	0.652743	0	0.0499175	0.164264	0	0.0284784	0.242028	0.515115	0.60376	0.203788	0.116647	0	0	0	1.4715	0.0888601	0.160443	0.619876	0.401284	0.175906	0.22088	0.353574	0.708291	0.640555	0.905226	2.92332	1.45962	0.805206	0.385212
A6NIH7	A6NIH7	Protein unc-119 homolog B	UNC119B	1	8	8	7	0.0520694	0.137021	0.406499	0.0384409	0.995941	0.0270213	0.114017	0.0286064	0.112083	0.0294077	0.0869237	0.615016	0.0383455	0.913334	0.444653	0.542458	0.195404	0.168865	0.807487	0.356165	0.375474	0.613972	0.209438	0.319007	0.346686	0.22182	0.0433736	0.230916	0.707129
A6NJ78;A6NJ78-2;A6NJ78-4;P0C7V9;B5MC64;F8WD83;A6NJ78-3	A6NJ78	Probable methyltransferase-like protein 15	METTL15	7	11	11	11	0.325204	0.2259	0.261191	0.51712	0.273073	0.224229	0.158805	0.425001	0.157584	0.246564	0.362899	0.217527	0.132011	0.156033	0.0166228	0.0489838	0.110233	0.270314	0.261782	0.92695	0.255411	0.129147	0.0918841	0.28915	0.100731	0.335583	0.262096	0.26166	0.705862
A6NJG2	A6NJG2	Ankyrin repeat domain-containing protein SOWAHD	SOWAHD	1	3	3	3	0.0299721	0.0325355	0.019951	0.0179228	0.0349581	0.131892	0.0584584	0.0963025	0.0610729	0.029473	0.0404919	0.272766	0.0462902	0	0.00780596	0.0621254	0	0	0.112178	0.0187091	0.0586689	0.00645328	0	0.0186113	0.0580572	0.0293327	0	0.0615704	0.0406203
A6NK58;H0YD50;H0YC96	A6NK58	Putative lipoyltransferase 2, mitochondrial	LIPT2	3	4	4	4	0.307016	0.952374	0.119414	1.10362	0.030864	0	0.481573	0.746994	0.205042	0.672319	0.45692	0.0218179	0.0710842	0.00136516	0.189564	0.309348	0.282582	0.229108	0.157395	0.334916	0.0503442	0.0957592	0.090607	1.10116	0.0830735	0.655357	0.0493135	0.0883314	0.184726
A6NKT7;J3KNE0	A6NKT7;J3KNE0	RanBP2-like and GRIP domain-containing protein 3	RGPD3	2	49	3	0	0.00597022	0	0.0734401	0.0254896	0.0732276	0.123401	0.0492018	0	0.01382	0.211088	0.277649	0.0675003	0.147	0	0.0933383	0.0244097	0.00489448	0.0798103	0.0783923	0.0439011	0.100367	0.0548655	0.0676363	0.161972	0.00586038	0.0552336	0.0453632	0.0164924	0.0312178
A6NLH6;Q9P003	A6NLH6;Q9P003	Protein cornichon homolog 4	CNIH4	2	1	1	1	1.11683	0.783959	3.15329	1.77469	3.28846	0.0395995	0.436882	0.512086	0.304969	1.23696	1.03921	2.04546	0.478713	0	0.0698056	0.629607	0	0.667274	0.113041	1.43435	0.164611	0.156128	0.837081	1.11052	0.355823	0.765385	0.38237	1.22986	0.985153
A6NM71	A6NM71			1	6	2	0	0.820242	0.140641	0.125399	0.420402	0.056279	0.359782	0.368782	0.292907	0.572055	0.13453	0	0.281262	0.165249	0.507537	0.87479	0.738327	0.628655	0.458653	0.572322	0.048114	1.07396	0.379717	0.465498	0.153111	0.0578913	0.30207	0.15219	0.540316	0.28891
A6PVN5;Q15257-2;Q15257;Q15257-3;F6WIT2;A6PVN9;Q5T949;Q5T948;Q15257-4;Q68CR8;A6PVN6;A6PVN8;B7ZBQ0;C9IZ76;B7ZBP9;A6PVN7;B7ZBP7;B4DDQ6;H0Y6E5	A6PVN5;Q15257-2;Q15257;Q15257-3;F6WIT2;A6PVN9;Q5T949;Q5T948;Q15257-4	Serine/threonine-protein phosphatase 2A activator	PPP2R4	19	16	16	16	0.46718	0.675918	1.68301	0.517918	1.30872	2.10015	1.10853	1.48371	0.411453	0.434569	0.8093	0.916867	0.308538	1.63848	2.08515	4.79693	3.37304	2.28203	3.19965	3.26961	2.28177	3.45551	1.19354	1.66314	3.19814	1.73491	1.24927	1.10422	2.94683
A7E2V4;S4R3H3;S4R393;S4R410;A7E2V4-5;A7E2V4-3;A7E2V4-4;A7E2V4-2;H7BZ52;S4R3B3;H7C453;H0YCW2;S4R3U7	A7E2V4;S4R3H3;S4R393;S4R410;A7E2V4-5;A7E2V4-3;A7E2V4-4;A7E2V4-2;H7BZ52;S4R3B3;H7C453	Zinc finger SWIM domain-containing protein 8	ZSWIM8	13	13	13	13	0.0289694	0.0164053	0.0099517	0.0737218	0.049472	0.0276929	0.0251526	0.00962617	0	0.0179107	0.00045541	0.0404125	0.0262222	0.00313473	0.0133979	0.0362172	0.107861	0.0736537	0.11025	0.06338	0.159673	0.0274967	0.0694077	0.0270651	0.0131434	0.0120885	0.00439185	0.0726552	0.0155409
A7KAX9;A7KAX9-2;G3V174;A7KAX9-3	A7KAX9;A7KAX9-2;G3V174;A7KAX9-3	Rho GTPase-activating protein 32	ARHGAP32	4	12	11	11	0.0249984	0	0	0	0.00115933	0.00229583	0.032935	0.0337595	0.0453722	0.0257141	0.0328427	0.0724303	0.0350478	0	0.0155884	0.0582073	0.0127381	0.00596441	0	0.0557448	0.0111206	0.00829526	0.020294	0.0612221	0.00671836	0.0135277	0.0282694	0	0.0087574
A8CG34;A0A075B7F8;A0A087WY75;A8CG34-2;Q6PJE2;C9JER0;C9J370;Q6PJE2-5;C9JFL1;A8MY32	A8CG34;A0A075B7F8;A0A087WY75;A8CG34-2	Nuclear envelope pore membrane protein POM 121C	POM121C	10	19	7	6	0.0938775	0.0652702	0.0870615	0.00343795	0.0535771	0.209071	0.0100106	0.0663752	0.0453854	0.210746	0.66434	0.03389	0.223989	0.0175509	0.0589331	0.0818274	0.0409308	0.0736537	0.125067	0.0807583	0.131974	0.0739454	0.0894015	0.159706	0.0208925	0.0361018	0.00289378	0.00262106	0.0666457
A8K2U0;H0YGG5;A8K2U0-2;H0YH14	A8K2U0;H0YGG5;A8K2U0-2	Alpha-2-macroglobulin-like protein 1	A2ML1	4	19	19	17	0	0.141262	0.301557	0.157644	0.481942	0.222743	0.0588812	0.0984647	0.178795	0.241827	0.014153	0.0413847	0.0282291	0.205163	0.170005	0.162278	0.263059	0.235404	0.16498	0.248324	0.676352	0.124567	0.0133826	0.0865855	0.0144685	0.0188849	0.0128389	0.0780675	0.0361012
A8K7Q2	A8K7Q2		HSPA8	1	36	1	1	0.010212	0.176337	0.109822	0.120048	0.329376	0.116229	0.0776435	0.0302598	0.0546696	0	0	0.113337	0.0386741	0.325774	0	0.324916	0.441937	0.184585	0.206751	0.0609768	0.267365	0.0423459	0	0	0.0722702	0.052801	0.0330874	0.12159	0.0834811
A8MPS7;A8MPS7-3;A8MPS7-2	A8MPS7;A8MPS7-3;A8MPS7-2	Carbohydrate deacetylase	YDJC	3	2	2	2	0	0	0.104744	0	0.0969166	0.103827	39.4068	8.6137	12.0841	0	4.91969	4.83432	10.7356	0.00441756	3.84351	0.10333	0.11302	0.110833	7.57753	0.152825	13.5544	4.70498	4.76523	3.87011	5.22908	5.78311	5.63432	0.0531047	0.0638918
A8MTT3	A8MTT3	Protein CEBPZOS	CEBPZOS	1	3	3	3	0	0.55381	0.0376334	0.992237	0.108131	0	0.128624	0.236491	0.123855	0	0	1.00161	0.124248	0.629072	0.0314149	0.294242	0.129666	0.210018	0.290001	0.241641	0.0617876	0.226111	0.30323	0	0.105455	0.143206	0.291429	1.19068	0.366835
A8MX21;Q9UKI3	A8MX21;Q9UKI3	Pre-B lymphocyte protein 3	VPREB3	2	2	2	2	2.86606	0.480235	0.358062	0.664929	0	0.243811	0.798701	1.72107	0.329993	1.07844	0.157594	0	0.0874091	0	0.0168415	0.627177	0.0695974	0.311418	0.227925	17.0411	0.463726	0.109702	0.291009	2.52795	1.76828	0.314532	0.303365	0.699954	46.5093
A8MXP9;P43243;D6REM6;D6R991;H0Y8T4;B3KM87;P43243-2;Q68E03;D6RBK5;D6RBI2;D6RE02;D6RAM9;D6RAY2;D6R8Z5;D6RB45;D6R9F3;D6RBS2;D6RCM3;D6REK4	A8MXP9;P43243;D6REM6;D6R991	Matrin-3	MATR3	19	47	47	43	6.07598	3.4388	7.83251	1.51197	6.27687	7.70171	3.35931	1.47758	2.88091	4.43113	3.47544	4.93461	5.55995	5.32958	3.08035	7.29625	7.34586	5.36417	9.67355	6.90566	10.8018	3.30368	2.21496	10.7143	1.64935	1.4136	1.4015	2.33554	6.65833
A8MXV4	A8MXV4	Nucleoside diphosphate-linked moiety X motif 19, mitochondrial	NUDT19	1	15	15	15	2.39249	1.41257	4.31749	3.79896	3.89539	2.51083	1.96143	2.33296	1.17258	2.74623	1.40828	1.6511	0.558155	0.285458	1.2628	0.909611	1.37945	1.7931	1.22683	1.59623	5.69947	0.236723	0.918314	0.825628	0.796031	1.10735	1.37299	1.66638	1.30456
A9UHW6;J3QRZ6;J3QLJ5;A9UHW6-2;A9UHW6-3;J3KSB8;J3QLD1;J3KSU6;J3QKW3;J3QLN4	A9UHW6;J3QRZ6;J3QLJ5;A9UHW6-2;A9UHW6-3;J3KSB8;J3QLD1;J3KSU6;J3QKW3	MIF4G domain-containing protein	MIF4GD	10	5	5	5	0.212909	0.24443	0.166576	0.0979509	0.129951	0.0947897	0.195827	0	0.00901704	0	0	0.175379	0	0	0.165771	0.237963	0.92932	0.231533	0	0.273772	0.28823	0.397401	0.0839134	0.0839895	0.0357584	0.12925	0.00662791	0.219575	0.148736
B0I1T2;B0I1T2-4;B0I1T2-3;F8WEW9;B0I1T2-2;F8WAS7	B0I1T2;B0I1T2-4	Unconventional myosin-Ig;Minor histocompatibility antigen HA-2	MYO1G	6	56	56	54	12.9468	7.91538	3.00615	3.66094	0.564701	7.53141	18.5491	13.8991	16.0588	8.71757	10.4257	0.716406	8.78939	0.602416	5.96241	4.92836	3.27614	9.91509	2.12925	1.21358	6.60439	5.94135	6.44491	6.02082	10.3712	19.3608	7.64144	6.20367	1.9485
B0QYS7;P19484;B0QYS6;B1AKB5;P19484-2;B1AKB4;B1AKB2;B1AKB1;O14948;O14948-3;O14948-4;O14948-2	B0QYS7;P19484;B0QYS6;B1AKB5;P19484-2;B1AKB4	Transcription factor EB	TFEB	12	17	17	14	0.286872	0.230357	0.210119	0.0868512	0.071936	0.69452	0.0607354	0.316338	0.125505	0.462146	0.65437	0.100892	0.142295	0.0183682	1.49062	0.896972	1.03081	1.83555	0.562089	0.614014	1.18433	1.19204	0.655205	2.38428	0.828462	2.91515	0.569066	0.454625	0.563885
B1AH87;P30536	B1AH87;P30536	Translocator protein	TSPO	2	3	3	3	55.319	68.6618	48.9772	51.6593	55.2883	13.9458	43.3511	32.7955	28.309	17.9122	18.2572	10.4612	26.4044	7.5757	5.38486	7.18768	5.50843	6.37608	6.7628	9.21036	8.94813	4.32304	14.3024	9.66918	1.9612	6.73006	6.60586	60.3451	8.96015
B1AJY7;B1AJY5;B1AJY6	B1AJY7;B1AJY5		PSMD10	3	8	1	1	1.03612	2.27966	4.56986	0.154634	1.85367	5.81919	0	0.306189	0	2.27132	0.641004	1.12055	1.04515	3.4268	1.25417	2.49372	1.16342	1.63632	5.92412	1.90023	2.83867	1.75283	0.675991	5.58973	0.887466	0	0	1.54557	2.02942
B1AK87;B1AK88	B1AK87;B1AK88		CAPZB	2	23	1	1	0.0221385	0.152512	0.0414313	0.018869	0.0158584	0.102688	0.104077	0.0290908	0.0209082	0	0	0	0.0194088	0.0551325	0	0.329741	0.443347	0.265209	0.100218	0.174051	0.25852	0.098984	0.0742117	0	0	0.066494	0.0811008	0.161367	0.0755363
B1ANH0;Q16774-2;B1ANG9;Q16774-3	B1ANH0;Q16774-2;B1ANG9;Q16774-3	Guanylate kinase	GUK1	4	12	12	2	1.36162	1.23262	1.73492	0.702535	2.16492	1.46705	1.09991	0.758813	0.792849	0.289945	0.409211	0.243007	0.374444	3.08053	0.4803	0.72306	1.04862	2.56685	2.38045	2.146	3.00235	0.604595	0.398227	0.414569	0.0820243	1.54361	0.346982	1.32237	0.646047
B2RTY4;B2RTY4-2;B2RTY4-4;H3BRD5;B2RTY4-5;H3BMM1;H3BV44;B2RTY4-3;H3BU05;H3BP49;H3BSU8;H3BMS3	B2RTY4;B2RTY4-2;B2RTY4-4;H3BRD5;B2RTY4-5;H3BMM1	Unconventional myosin-IXa	MYO9A	12	37	33	33	0.0386403	0.0329764	0.0493746	0.0184551	0.0731293	0.0116586	0.0386305	0.0326845	0.0126771	0.0511105	0.0046922	0.0341615	0.0386108	0.0050022	0.0551287	0.0256802	0.00873009	0.0153665	0.0105046	0.0589186	0.00770138	0.0897446	0.0057358	0.0216358	0.065955	0.00860321	0.0109775	0.0802884	0.0251192
B2RUZ4;H3BS66	B2RUZ4;H3BS66	Small integral membrane protein 1	SMIM1	2	2	2	2	0	0.0396024	0	0.18901	0	0	0.0352967	0.0612469	0	0.0836253	0.124034	0.818247	0.0535916	0	0.099099	1.21803	0.269157	0.2066	0.276639	0.118997	0.115071	0.0995959	3.18821	0.0280174	5.4324	0.0437061	1.45182	0.0386704	0.0784229
B3KVN2;E9PPM9	B3KVN2;E9PPM9		FNTA	2	12	2	2	0.0327468	0.0515944	0.110748	0	0.207463	0.100901	0	0	0	0	0	0.042852	0	0.113044	0	0	0	0.125271	0.155069	0	0.0545267	0.159473	0	0	0.0275031	0	0	0.0488988	0.0665994
B4DLN1;F6QW41	B4DLN1			2	13	13	0	4.96281	5.74766	12.539	8.0552	15.7923	4.58437	39.5363	10.666	14.7175	12.5959	12.3046	9.30618	9.3896	13.3124	1.39739	2.59702	5.53369	6.21661	2.77482	7.02142	5.8308	1.13581	3.77597	9.27495	2.05205	7.45776	7.01956	7.26138	6.7494
B4E107;F5GXE4;O95260-2	B4E107;F5GXE4;O95260-2	Arginyl-tRNA--protein transferase 1	ATE1	3	8	8	2	0.0319481	0.153243	0.146945	0.00782728	0.085001	0.199927	0.0678459	0.0841847	0.0900903	0.0666485	0	0.288379	0.0787534	0.463524	0.110515	0.127694	0.110398	0.017701	0.823368	0.119851	0.195957	0.120768	0.0421952	0.0497021	0.0926218	0.06307	0.0971075	0.0943817	0.225848
B4E1Z4;E7ETN3;P00751;H7C5H1;A0A0G2JH38;P00751-2;H7C526;C9JRT3;A0A0G2JHM4;A0A0G2JJ82	B4E1Z4;E7ETN3;P00751	Complement factor B;Complement factor B Ba fragment;Complement factor B Bb fragment	CFB	10	23	23	15	0.136352	0.0286472	0.0551718	0.298682	0.102481	0.0268026	0.195753	0.17012	0.225935	0.218834	0.353192	0.258192	0.0854858	0.149805	0.267453	0.0418305	0.0179765	0.0563467	0.0237768	0.0151398	0.00491726	0.34508	0.17212	0.134378	0.155646	0.227954	0.103077	0.0902	0.0713081
B4E2Q0;P98194;P98194-7;P98194-2;P98194-4;P98194-5;P98194-9;P98194-6;P98194-8;P98194-3;H0Y9V7;H0Y9S7;H0Y8X9;D6REJ1;D6RHV9;D6RGE9;H0YAH2	B4E2Q0;P98194;P98194-7;P98194-2;P98194-4;P98194-5;P98194-9;P98194-6;P98194-8;P98194-3;H0Y9V7	Calcium-transporting ATPase;Calcium-transporting ATPase type 2C member 1	ATP2C1	17	28	28	28	0.155196	0.0381299	1.56009	0.124239	2.35756	0.14889	0.0916626	0.364381	0.338001	0.172831	0.204527	0.256436	0.177931	2.41404	0.168739	0.0691443	0.0695776	0.0691974	0.100762	0.527568	0.0405592	0.249623	0.366762	0.224295	0.0135702	0.339795	0.0779447	0.16661	0.44635
B5MC27;G5E9P4;C9J4B6;Q8N755-2;Q8N755	B5MC27;G5E9P4;C9J4B6;Q8N755-2;Q8N755	PQ-loop repeat-containing protein 3	PQLC3	5	1	1	1	0.207159	0.197652	0.0766229	0.36095	0.0255372	0.222277	0.0763936	0.141106	0.0733776	0.489463	0.750588	0.141239	0.0986521	0	0.0426719	0.193486	0	0.115862	0.249372	0.0816388	0.0308618	0.0356641	0.0508448	0.0663158	0.188633	0.0484308	0.0133198	0.168466	0.0929408
B5MC51;P53671-3;P53671;P53671-2;F5GXC4;F5H2U0	B5MC51;P53671-3;P53671;P53671-2	LIM domain kinase 2	LIMK2	6	9	8	7	0	0.114754	0.0546509	0	0.0656931	0.0282116	0.016141	0	0.0232374	0.0546827	0.0426331	0.067446	0	0.0807142	0.00829667	0.034782	0.0902427	0	0	0.00786593	0.0500318	0	0.0324905	0.0556015	0.0490305	0.0876197	0.00178512	0.0193215	0.0351857
B5MC53;B5MCF8;P39210;G5E9F5;E7EX18;B5MC10;A8MPV4;H0Y6M5	B5MC53;B5MCF8;P39210;G5E9F5;E7EX18	Protein Mpv17	MPV17	8	3	3	1	2.48307	2.07206	0.358198	7.04468	0.632724	1.63436	1.61437	5.2443	4.70695	0.594299	0.225985	2.15365	0.444025	1.12357	0.502798	3.66811	1.32999	4.15076	2.03088	5.46934	2.66225	2.10579	1.11473	0.77017	1.49114	1.33144	1.85286	5.08791	2.09268
B5MCR8;Q6NXT4;Q6NXT4-4;Q6NXT4-2;Q6NXT4-3;C9JZR9	B5MCR8;Q6NXT4;Q6NXT4-4;Q6NXT4-2;Q6NXT4-3	Zinc transporter 6	SLC30A6	6	8	8	8	0.567854	0.20778	0.553019	0.130547	1.00533	0.778647	0.197499	0.554939	0.298646	0.0773035	0.266982	0.325891	0.161407	1.22078	1.03686	0.49171	0.375931	1.41362	0.682717	0.493675	0.846365	1.23546	0.314845	0.45436	0.21269	0.378982	0.330794	0.637518	0.582303
B5ME25;Q9H825-2;Q9H825;C9JE69;C9J3F1;C9J6U8	B5ME25;Q9H825-2;Q9H825	Methyltransferase-like protein 8	METTL8	6	5	5	1	0.0574486	0	0.0260336	0	0.010534	0.0606638	0	0	0	0	0	0.0367743	0	0.0719378	0.0709547	0.190077	0.0516692	0	0	0.0723909	0	0	0.044999	0.028591	0.0124677	0.0265607	0.035797	0.028776	0
B7Z2E6	B7Z2E6		YWHAZ	1	15	1	1	0.0535123	0.579215	0.84239	0.388136	0.519962	1.91414	0	0.0955975	0	0	0	0.550651	0	0.340191	0.0563547	1.19544	0	0.154251	2.53727	0.127283	0	0.650846	0	0	0.541247	0	0.462782	0.500172	0.941747
B7ZAQ6;B7ZAQ6-3;P0CG08;B7ZAQ6-2;A6NKF9;U3KPV2;E9PKY3;A0A087WW82;A0A087WW78	B7ZAQ6;B7ZAQ6-3;P0CG08;B7ZAQ6-2;A6NKF9;U3KPV2;E9PKY3	Golgi pH regulator A;Golgi pH regulator B;Putative Golgi pH regulator C	GPR89A;GPR89B;GPR89C	9	12	12	12	0.501718	0.472468	1.15394	0.647936	1.02878	0.163078	0.609983	0.798133	0.611628	0.690623	1.24563	1.3505	0.769609	0.167493	0.185026	0.490222	0.400616	0.859974	0.504256	0.204905	0.781873	0.183166	0.396502	1.26783	0.328513	0.415636	0.343343	0.0932142	0.361062
B7ZL14;Q96RU3-4	B7ZL14;Q96RU3-4	Formin-binding protein 1	FNBP1	2	25	2	2	0.081895	0.0521037	0.0122499	0.0253544	0.0185333	0.191334	0.1417	0.103842	0.0995349	1.16622	0.0256497	0	0.125712	0	0.260533	0.0396911	0.173782	0.0527023	0.240893	0.0361815	0.198727	0.415069	0.0555417	0.0893241	0.174191	0.182411	0	0.266188	0.15491
B7ZM99;Q6UB35;A0A087WVM4;H0Y327;Q6UB35-2;Q5JYA8;Q5JYA3;Q4VXM0;Q4VXM1;Q4VXV2	B7ZM99;Q6UB35;A0A087WVM4	Monofunctional C1-tetrahydrofolate synthase, mitochondrial	MTHFD1L	10	36	36	36	3.64397	5.09013	4.77743	3.73152	6.24607	4.38706	5.58784	3.25365	4.77743	0.433114	5.4219	2.79933	10.5094	4.8852	0.709093	3.34127	2.975	4.27003	3.40922	3.24064	4.69877	0.466823	4.28695	1.51881	1.59183	3.93331	2.99243	3.62714	3.49627
B8ZZB8;Q96F85-2;Q96F85	B8ZZB8;Q96F85-2;Q96F85	CB1 cannabinoid receptor-interacting protein 1	CNRIP1	3	4	4	4	3.59107	1.94766	5.0623	2.82237	0	2.40271	4.88615	5.3984	4.44068	1.20004	0	6.20568	1.46612	0	0.503705	3.13867	1.02421	5.71365	3.9714	4.38026	2.4668	0.988163	1.91818	0	0.0178089	2.54955	2.84425	1.08072	11.6025
B8ZZL5;Q8WV92;H7C3Q6;F8WED5	B8ZZL5;Q8WV92;H7C3Q6	MIT domain-containing protein 1	MITD1	4	6	6	6	0.313517	0.0939783	0.110208	0.161686	0.0347558	0.639187	0.646186	0.331158	0.310949	0.141173	0.47655	0.420145	0.126705	0	0.448614	0.243111	0.188185	0.442396	0.239448	0.330534	0.311189	0.482085	0.033201	0.325528	0.317749	0.283455	0.0525752	0.304087	0.231793
C9IYN3;Q8WVV9-4;Q8WVV9;D6W592;B7WPG3;Q8WVV9-5;Q8WVV9-3;H7C464	C9IYN3;Q8WVV9-4;Q8WVV9;D6W592;B7WPG3;Q8WVV9-5;Q8WVV9-3	Heterogeneous nuclear ribonucleoprotein L-like	HNRNPLL;HNRPLL	8	18	18	10	0.215282	0.179021	0.850946	0.237589	0.988083	0.164012	0.0796668	0.247887	0.152627	0.131788	0.0954534	1.32396	0.168184	1.04384	0.449866	0.0412272	0.137736	0.0996454	0.119165	0.28012	0.0810941	0.154171	0.0198418	0.223132	0.0590806	0.196952	0.00297179	0.123307	0.157435
C9J406	C9J406		IMMT	1	62	1	1	0.950765	2.14575	1.08048	2.75148	0.85116	1.17687	1.02863	2.32732	2.51166	1.32173	0.862896	0.988032	1.63071	1.02494	1.48115	0.656936	0.668935	1.17616	1.44362	2.1784	0.894454	1.62777	1.84952	1.78049	0.702939	2.42626	2.12882	2.0204	1.52733
C9J473	C9J473		MPV17	1	2	1	1	0.113157	2.33874	0.506296	4.93601	0.451775	0.408685	0.380354	0.0608259	0.427749	0.228495	0.172421	0.287639	0.0812503	0	0.0563972	1.37584	0.917617	1.50261	0.110258	1.5009	0.630262	0.126543	0.141701	0.113741	0.191782	0.123844	0.104357	2.74206	2.1362
C9J4M6	C9J4M6	DNA-directed RNA polymerase	POLR2B	1	56	56	2	1.15889	1.12405	2.02013	0.366272	2.51782	1.96671	1.69411	1.41884	0.91703	3.06604	4.58311	1.02057	2.55184	1.40341	1.28889	1.28178	1.08486	1.25469	2.06234	1.55442	2.23876	1.14318	0.798964	1.9163	0.61593	0.8645	0.461493	0.94397	1.28892
C9J6N9	C9J6N9		UFD1L	1	4	1	1	0	0.1055	0.181024	0.0573138	0.0999266	0.14166	0.132586	0	0.0422306	0	0.0341776	0.261305	0.0257601	0	0.0750563	0.302401	0.311921	0.107555	0	0.2286	0.0172024	0.132883	0	0.321432	0	0.0789414	0.0218054	0.101957	0.415564
C9J9V6;A0A0C4DG91;O75414;C9JQB1;C9J1J2;O75414-2;C9J867;F2Z2J2;O75414-3	C9J9V6;A0A0C4DG91;O75414;C9JQB1	Nucleoside diphosphate kinase;Nucleoside diphosphate kinase 6	NME6	9	9	9	9	1.30756	1.53313	0.290331	0.754663	0.218038	0.286828	0.877187	0.783964	0.648585	1.04814	0.993015	0.0687695	0.32017	0.0301118	0.0827957	0.13844	0.814862	0.771095	0.852171	1.305	0.519628	0.195671	0.285387	0.506221	0.208866	0.349455	0.337278	1.02502	0.682411
C9JDS9;Q9H853	C9JDS9		TUBA4A	2	13	3	3	3.44574	18.1088	16.4018	4.04808	38.996	6.07959	8.72462	1.74355	2.10227	0.243806	0.253755	4.37212	11.1072	51.8958	11.6042	5.4989	6.38281	3.3109	0.95187	2.53765	5.54863	12.5786	5.0362	2.96806	1.6969	3.20737	2.58063	15.9288	5.72289
C9JF17;P05090;C9JX71;F8WBT9	C9JF17;P05090;C9JX71	Apolipoprotein D	APOD	4	7	7	7	0.747094	7.04693	2.61424	2.28604	3.96937	1.13009	0.948024	2.68846	0.515097	15.603	2.22602	1.61166	1.59506	2.55366	2.3675	1.61168	1.21452	0.921794	0.499469	1.31318	1.27059	1.07203	1.34748	1.94732	0.878698	2.38373	7.19502	0.40336	1.40758
C9JFE4;Q13098-5;Q13098-7;Q13098;Q13098-6	C9JFE4;Q13098-5;Q13098-7;Q13098;Q13098-6	COP9 signalosome complex subunit 1	GPS1	5	17	17	2	0.628012	0.996599	0.777009	0.543748	0.690249	1.54041	1.41129	1.20748	0.510586	0.683363	0.536746	2.28044	0.746348	1.02948	1.80089	1.13312	1.75177	1.24429	1.81751	1.75567	1.32536	0.82775	1.02979	1.50784	1.78297	1.00637	0.527845	1.86811	1.57059
C9JIS1;C9JXA5;C9JZN1	C9JIS1;C9JXA5;C9JZN1		GNB2	3	12	1	1	0	0.665658	0.13057	0.0742082	0.0623964	0.60154	0.1931	0.0901647	0.0519992	0	0	0	0	0.0215313	0.00895739	0.201712	0.109673	0.0980075	0.0690483	0	0	0	0.0270234	0.0111565	0.0355594	0.0411034	0.0415802	0.554337	0.0683729
C9JLW8;I3L2L5;I3L317;I3L4Q0;I3L3A7	C9JLW8;I3L2L5;I3L317;I3L4Q0;I3L3A7	Protein FAM195B	FAM195B	5	5	5	5	0.214394	0.255734	0.205651	0	0.0763316	0.227371	0.108163	0.445495	0.187643	0	0	0	0	0.177075	0.463113	0.724542	0.934349	0.216806	0.636847	0.179727	0.525229	0.319579	0.33577	0.0894019	0.705023	0.139719	0.189751	0.850195	0.447265
C9JME2;Q9Y4F1-2;M0QYB0;M0QXT1;M0R262;H0Y783;Q9Y4F1-3	C9JME2;Q9Y4F1-2	FERM, RhoGEF and pleckstrin domain-containing protein 1	FARP1	7	22	22	1	0.342611	0.181453	0.0318671	0.20194	0.0334137	0.0178494	0.126892	0.199749	0.120002	0.00399112	0	0.247045	0.0745916	0.0957746	0.0289451	0.0410282	0.0657483	0.0520609	0.0252111	0.0361484	0.0584527	0.0308331	0.0347003	0.00282255	0.0456598	0.100293	0.0423349	0.0903923	0.00666261
C9JNU9;Q13107-3	C9JNU9;Q13107-3	Ubiquitin carboxyl-terminal hydrolase 4	USP4	2	10	2	0	0.0596016	0	0	0	0	0.176311	0.0292085	0.0986494	0.0615416	0.0477634	0.0678808	0.00267226	0.00633725	0.00343638	0.170549	0.341021	0.140636	0.179962	0.474904	0.268489	0.269426	0.311588	0.0492528	0.130002	0.0263734	0.0456525	0.0411719	0	0
C9JTN7;P31483-2;H7BY49;F8WE16	C9JTN7;P31483-2;H7BY49	Nucleolysin TIA-1 isoform p40	TIA1	4	8	4	0	0.115742	0.114468	0.526274	0.0412487	0.415701	0.225123	0.0384184	0.0655492	0.135626	0.0701985	0.0761404	0.274217	0.401052	0.41951	0.397913	0.352071	0.219297	0.0820677	0	0.322101	0.163568	0.392545	0.0529699	0.169096	0.291905	0.063157	0.0938003	0.192555	0.667964
C9JW74;Q5EB52-2;Q5EB52;C9JWU9;C9JSW2;Q5EB52-3;C9JRA9;C9JCM6;C9JG66;C9JUD2;R4GN52	C9JW74;Q5EB52-2;Q5EB52;C9JWU9;C9JSW2;Q5EB52-3;C9JRA9;C9JCM6	Mesoderm-specific transcript homolog protein	MEST	11	7	7	7	0	0.376289	0.291026	0.138854	0.638052	0.0209705	0	0.0239145	0.00515172	0	0.0793305	1.03404	0	0	0.169352	0	0.0323473	0.0720028	0.0290851	0.0422318	0.0162451	0.138715	0	0	0	0	0.0648267	0.0364827	0.552153
C9JY04;Q9BU79	C9JY04;Q9BU79	Transmembrane protein 243	TMEM243	2	3	3	3	0	0	0	0	0.0361068	0.897524	0	0.217601	0	0.301927	0	0.010826	0	0	0.523341	0.81734	0.296679	0.405192	2.16915	0.681447	0.212081	0.727771	0.345643	0.621687	0.556276	0	0.159953	0.438496	0.264844
C9JZR7;C9JUM1;C9JTX5;F8WCH0	C9JZR7;C9JUM1;C9JTX5		ACTB	4	18	2	2	31.8687	2.30708	2.26225	1.38332	6.01151	2.33389	95.4587	27.6825	14.4813	2.45639	1.19958	0.0739775	11.0045	1.8886	16.7606	18.5539	50.7151	5.50629	2.22759	3.0843	4.40919	1.07854	2.84897	0.302328	1.91227	5.22382	7.66913	0.285198	6.545
CON__O76015;O76015	CON__O76015;O76015	Keratin, type I cuticular Ha8	KRT38	2	13	9	2	0.501637	2.16514	0.190354	0.179954	0.19387	0.313162	2.39011	1.35515	1.72248	0.641711	0.835928	0.1159	2.87573	0.200944	4.47985	0.595813	1.23361	0.406053	0.0386554	0.0935449	0.182319	0.685062	1.28171	0.266115	0.601569	2.73759	3.30458	0.345375	0.137829
CON__Q8IUT8;O76011;CON__O76011	CON__Q8IUT8;O76011;CON__O76011	Keratin, type I cuticular Ha4	KRT34	3	27	16	10	0.998488	2.64679	0.83024	0.296901	0.775477	0.0200497	0.121772	0.110808	0.0202821	0.00390802	1.93128	0.271849	0.0385011	0.668293	1.09067	0.0303946	0	0	0.0885183	0.00903391	0.284873	0.0898246	0.11263	0.0352169	0.284145	0.323628	0.225514	0.934765	0.880335
D0EV57;A0A0G2JNF2;A0A0G2JPA3;A0A0G2JH66	D0EV57;A0A0G2JNF2;A0A0G2JPA3;A0A0G2JH66		HLA-F	4	16	12	0	2.01209	1.37296	1.13001	1.99801	0.0622916	3.05323	1.46609	0.655817	1.12142	1.04836	1.92967	0.256841	0.896867	0.00517935	0.233228	0.102509	0.365462	0.193449	0.485706	0.744687	0.329744	0.390358	0.512985	0.500542	0.175396	0.183248	0.895524	1.97841	0.867741
D3DSM0;A0A087WX36;E5RHT0;E5RFI0;E5RIE4;A8MVG7;E5RIG7	D3DSM0;A0A087WX36	Integrin beta	ITGB2	7	26	1	1	0.0303721	1.60607	0.651421	1.70888	0.302297	0.742805	1.30574	0.14556	0.144339	0.136707	0.386715	0.007276	0.0248074	0.353523	0.0225477	0.673854	0.926773	0.65631	0.337389	0.563673	0.120328	0.0092569	0.083197	0.0201683	0.0209839	2.84414	2.77788	2.65865	0.662393
D3DTX6	D3DTX6		PPP1R9B	1	38	38	2	0.796944	2.4602	0.509539	0.310019	0.396354	2.78204	0.545357	0.949569	0.617816	0.723599	0.743742	0.690117	0.750237	0.454426	1.863	1.3198	1.22102	1.8119	0.940283	0.806302	1.02111	4.14849	1.76664	0.97058	1.94063	3.93874	1.89654	0.584617	0.784666
D3DVS1;Q5BJH2	D3DVS1;Q5BJH2	Transmembrane protein 128	TMEM128	2	2	2	2	0.168229	0	0.0340302	0.0692722	0	0.102168	0	0.0874335	0	0.0567819	0.100886	0.240324	0	0	0	0.0605168	0.1325	0.0609344	0.102025	0.181008	0.170315	0.0243521	0	0.101184	0.00704285	0.0193125	0.0128001	0.0282846	0.102704
D3DX19;O00501	D3DX19;O00501	Claudin;Claudin-5	CLDN5	2	7	7	7	0.203549	0.980155	0.151825	2.80035	0	0.0484852	0.126412	1.06707	0.39652	0.524723	0.351086	20.1711	0.27213	3.47023	0.0747601	0	0.228582	0	0	0	0.246188	0.0999429	0.134712	0.0370298	0.0297677	0.0682038	0.100092	0.292295	0
D3YTF8;Q9NNW7;D3YTF9;E7ENA2;Q9NNW7-2;A0A096LNN4;A0A096LPK7;Q9NNW7-3;E7EWK1;Q9NNW7-4;A0A096LPD9;A0A096LPH4;A0A096LP96;A0A096LPB7;A0A096LNY7	D3YTF8;Q9NNW7;D3YTF9;E7ENA2;Q9NNW7-2;A0A096LNN4;A0A096LPK7;Q9NNW7-3;E7EWK1;Q9NNW7-4	Thioredoxin reductase 2, mitochondrial	TXNRD2	15	21	21	21	0.974688	1.44886	0.818176	2.84336	0.86107	0.334682	0.424045	1.45014	0.564049	1.18194	2.26125	0.451981	0.264128	0.824643	0.793949	0.16255	0.348775	0.840943	0.450039	0.700672	0.220089	0.642363	0.754202	0.821866	0.511052	0.512346	0.170872	1.0298	0.995124
D6R9B6	D6R9B6		RPS3A	1	16	2	2	0	0.405556	0.483147	0	0.590731	0	0	0	0.0126389	0	0	0.063873	0.0134917	0.698454	0.0160261	0	0	0.0705279	0	0.184468	0	0.0161509	0	0.0160969	0.00841082	0	0.00816011	0.258034	0.200034
D6RAM3;Q7L591;D6RC22;Q7L591-3;D6R951;D6R977;D6RAV2;Q7L591-4;D6RAZ9;Q7L591-2;D6RF29	D6RAM3;Q7L591;D6RC22;Q7L591-3	Docking protein 3	DOK3	11	15	15	15	0.548656	0.528352	0.900644	0.71766	0.694681	1.2248	0.998133	0.669029	0.23298	1.84669	0.883852	0.055149	0.35897	0.00474438	0.381001	0.834178	1.19391	0.971244	2.11553	1.59129	1.22839	0.674163	0.237009	0.656542	4.70937	0.184282	2.54174	1.1295	2.48123
D6RAT0;D6RB09;D6RAS7;D6RGE0	D6RAT0;D6RB09;D6RAS7	40S ribosomal protein S3a	RPS3A	4	26	2	0	0.472063	0.748074	1.5673	0.605599	2.80144	0.411605	0.44503	0.741907	0.357369	0.254078	0.0104553	0.377305	0.225034	2.77877	0.387609	0.218594	0.484559	0.736218	0	1.1479	0.155829	0.60006	0.347333	0.271968	0.493341	0.974696	0.332803	2.49907	1.54605
D6RD67	D6RD67		MCCC2	1	15	2	2	0.146941	0.913594	0	1.06426	0.358765	1.06114	0.696186	0.471636	0.313022	0.472305	0.105012	0.0732568	0.160241	0.348599	0.0376862	0.229591	0.426033	0.0434084	0.219595	1.22792	0.173067	0.158442	0.166272	0.0292594	0.034129	0.207289	0.0997107	0.650844	0.675931
D6RDK6;D6RI08;D6RDK1;D6RIV2	D6RDK6;D6RI08;D6RDK1;D6RIV2		OCIAD1	4	15	2	2	1.52455	1.13021	0.810135	1.48694	0.851402	0.363068	0.613773	2.3925	2.0287	0.664397	0.161172	0.653116	1.004	0.541596	0.302359	1.06782	0.999567	0.977968	0.452855	1.11076	0.496785	0.190772	0.525789	0.294594	0.34808	1.11486	0.619117	0.963601	0.517969
D6REB5;P35475;P35475-2;D6R9D5;H0Y9B3;D6RBD5	D6REB5;P35475;P35475-2	Alpha-L-iduronidase	IDUA	6	8	8	8	0.28372	0.171915	0.114749	0.249729	0	0.307444	0.242546	0.273541	0.17104	0.345	0.176442	0.0404379	0.0233398	0.000807948	0.0601989	0.107584	0.0396639	0.12307	0	0.0794746	0.134075	0.0259623	0.0431886	0.0818558	0	0.19165	0.0105412	0.0741113	0.153769
D6RF23;H0Y9P0	D6RF23;H0Y9P0		GNB2L1	2	8	2	2	0	1.24537	4.2535	0.596067	7.94071	0.65204	0.612614	0	0.472288	0	0	0	0.844472	7.45632	0.413787	0.608326	1.69354	0.427784	0.423608	0.693996	0.70271	0.311972	0.0547477	0	0	0.433841	0.102427	1.42214	1.12213
D6RHJ6;P01591;D6RD17;C9JA05	D6RHJ6;P01591;D6RD17	Immunoglobulin J chain	JCHAIN;IGJ	4	5	5	5	11.3322	6.07706	2.92921	15.4699	2.03981	2.76381	4.68291	12.4817	39.3255	12.511	3.98014	4.59427	1.97454	0.0902202	0.680087	5.34192	2.02259	1.21707	0.381207	7.41496	6.83389	1.61383	1.21568	11.3079	3.52676	1.11363	1.40919	10.2458	8.62005
E5RFI3;E5RHP4	E5RFI3;E5RHP4	Serine/threonine-protein phosphatase	PPP2CB;PPP2CA	2	4	1	1	0.0187497	0.365044	0.319036	0	0.628033	0	0.201571	0	0.0364683	0	0	0.103957	0.130306	0.729728	0.0682379	0.588079	0.444419	0.263972	0.0659798	0.0614589	0	0.07432	0.0398615	0	0.0745137	0	0.215771	0.313452	0.169943
E5RI98	E5RI98		NPM1	1	7	2	2	0	2.85801	3.27529	0.0941687	4.84197	3.84506	1.57973	0.176167	0.295562	0	0	0	1.01483	9.79135	0.728279	3.99656	6.13102	4.51298	2.53263	2.14097	0.424579	1.13424	0.213631	0.293018	0	0	0	2.0467	0.863673
E5RK69;H0YC77	E5RK69	Annexin	ANXA6	2	41	1	1	0.864503	0.202455	0.0610167	0.326102	0	0.664893	1.30788	1.17999	1.24015	0.118655	0.311902	0.16368	0.0663307	0	0.0742137	0.128483	0.431735	0.591712	0.566315	0.535576	1.08388	0.0331864	0.101822	0.26623	0.153477	0.0983308	0.207914	0.670287	0.0897554
E7ENM0;E7EN65;P15502-5;P15502-2;P15502-1;P15502-4;P15502;E9PGX4;E7EQH8;E7EWS8;E7EP82;E7EN51;E7ENW7;E7ETP7;B3KRT8;G5E950;G3V0G6;F8WAH6;P15502-11;P15502-8;P15502-7;P15502-6;P15502-12;P15502-13;P15502-10;P15502-9	E7ENM0;E7EN65;P15502-5;P15502-2;P15502-1;P15502-4;P15502;E9PGX4;E7EQH8;E7EWS8;E7EP82;E7EN51;E7ENW7;E7ETP7;B3KRT8;G5E950;G3V0G6;F8WAH6;P15502-11;P15502-8;P15502-7;P15502-6;P15502-12;P15502-13;P15502-10;P15502-9	Elastin	ELN	26	3	3	3	0.0764828	0.0933077	0.576957	0.0146452	0.751138	1.06734	0.0558047	0.0184824	0.0366488	0	0.0089455	0	0.00562709	0.121248	0.0199844	0.575384	0.956503	0.320542	0.00243805	0.172885	0.0180535	0.00503116	0	0.0125254	0	0	0	0.261348	0.603268
E7ENN3;Q8NF91-8;H0Y326;Q8NF91-11;Q5JV20	E7ENN3;Q8NF91-8	Nesprin-1	SYNE1	5	107	105	1	0.197151	0.162425	0.172556	0.0721869	0.282147	0.383636	0.246578	0.196047	0.348427	0.451354	0.88842	0.200585	0.522695	0.285397	0.366691	0.336498	0.398001	0.185747	0.362324	0.22479	0.254231	0.264692	0.240315	0.389225	0.148651	0.161145	0.125296	0.137885	0.266066
E7ENX8	E7ENX8			1	30	30	0	7.27759	4.59264	6.28178	7.1348	4.59211	8.47005	13.5257	8.07808	5.28578	11.5484	8.40718	3.73179	4.26328	1.79554	2.4655	2.52513	10.1197	3.69837	5.4758	13.6727	9.80986	3.64548	4.70554	6.49426	2.97566	3.87893	11.5317	6.35246	9.31716
E7EPD9;H7BXS2;Q9NRC1-3;Q9NRC1-2;Q9NRC1;E7EPW5;G3XAH9;B7Z4U3;B7Z4L1;Q9NRC1-6;Q9NRC1-5;Q9NRC1-4;E9PCV1;E7ENZ9;C9JU30;Q9NRC1-7;Q8TDW4;Q8TDW4-4;Q8TDW4-6;Q8TDW4-7;Q8TDW4-5;Q8TDW4-3;E9PF01;E7EMS3;H0Y7M0;Q8TDW4-8;Q8TDW4-2	E7EPD9;H7BXS2;Q9NRC1-3;Q9NRC1-2;Q9NRC1;E7EPW5;G3XAH9;B7Z4U3;B7Z4L1;Q9NRC1-6;Q9NRC1-5;Q9NRC1-4;E9PCV1;E7ENZ9;C9JU30;Q9NRC1-7	Suppressor of tumorigenicity 7 protein	ST7	27	6	6	6	0.0923801	0	0.0175689	0.0531302	0.0684855	0	0.0201048	0.0255902	0.0597916	0.0125338	0.0113805	0.0404208	0.0379242	0.00420941	0.0106167	0	0	0.00301528	0	0.0174355	0	0	0.248273	0.00606719	0	0.00575601	0.0268496	0.00843566	0
E7EPN9;Q9Y520-7;Q9Y520-2;H7C5N8;A0A0A0MS30	E7EPN9;Q9Y520-7;Q9Y520-2	Protein PRRC2C	PRRC2C	5	70	70	1	0.268635	0.23544	0.328792	0.168446	0.0977737	0.366781	0.188889	0.256183	0.218315	0.093439	0.025974	0.145338	0.0658177	0.340863	0.761417	0.426171	0.541145	0.490586	0.566882	0.481954	0.39582	0.729248	0.179043	0.449368	0.289581	0.336855	0.220281	0.735263	0.44923
E7ER45;O43451	E7ER45;O43451	Maltase-glucoamylase, intestinal;Maltase;Glucoamylase	MGAM	2	18	16	16	0.00440708	0.00149282	0.0442899	0.0131325	0.0522806	0	0.00478114	0.0025837	0.00207698	0	0	0.00996534	0.00529001	0	0.0045708	0	0	0	0	0.00375477	0	0.00551178	0.00838639	0.0254324	0.0026285	0.00450838	0.00199405	0.00356303	0.068017
E7ERI8;E7EW49;O75122-3	E7ERI8;E7EW49;O75122-3	CLIP-associating protein 2	CLASP2	3	40	40	5	0.247435	0.221801	0.195634	0.115454	0.164701	0.367744	0.0969052	0.187644	0.104394	0.0954954	0.0668492	0.219267	0.196658	0.250231	0.449275	0.602204	0.39149	0.148581	1.2788	0.773179	0.473284	0.649837	0.147484	0.224496	0.582173	0.257271	0.228271	0.199633	0.703252
E7ERZ2;F8WDV1;F8WDS5;Q9Y535-2;Q9Y535	E7ERZ2;F8WDV1;F8WDS5;Q9Y535-2;Q9Y535	DNA-directed RNA polymerase III subunit RPC8	POLR3H	5	1	1	1	0.369946	3.9838	4.16737	1.29022	2.15032	0	0.880658	3.76278	4.35245	1.49174	0.456938	0.469235	0.151471	1.43826	3.71272	0.294737	0	0	0.523017	0.348737	0	3.23482	3.26166	3.33228	2.49077	3.32834	3.03844	1.17644	1.80804
E7ESS2;E7EN19;E7ETN6;C9J338;H7C3Z6;I3L203	E7ESS2;E7EN19		MAP4K4	6	47	47	2	1.26262	0.457	0.146749	0.596597	0.145094	0.667434	1.17832	1.14368	0.965129	0.208023	0.230521	0.469616	0.565151	0.2195	1.49847	1.05111	0.862065	0.679659	0.390939	0.990854	0.688865	2.40967	0.434387	0.692307	1.38564	1.00702	0.926351	1.47242	1.0311
E7ESZ1	E7ESZ1		IPO5	1	4	1	1	0	0.107649	0	0	0	0.191951	0.562972	0	0	0	0	0	0.128577	0	0.208979	0.39538	0.748598	0	0.151392	0.390629	0.522174	0.224551	0.0464183	0.0388027	0.104315	0.198361	0.471138	0.112773	0
E7ETB3;Q9ULA0;E7EMB6;C9JBE1;B9ZVU2;F8WAN0;E7EPX3;C9JRG3;C9J1E2;E5RJ35	E7ETB3;Q9ULA0;E7EMB6	Aspartyl aminopeptidase	DNPEP	10	17	17	17	3.3354	1.94023	2.1908	1.38419	1.65766	6.02448	1.83696	1.54188	1.04762	2.3373	0.541436	1.82639	3.24011	0.552034	0.695693	4.16539	4.54716	4.35908	3.48027	2.00913	1.61047	1.10267	0.655436	0.830846	1.73456	0.924302	0.278426	1.78043	4.52143
E7EUU4;Q04637-8;E7EX73;E9PGM1;Q04637-7;A0A0A0MR52;C9K073;C9J2Z7	E7EUU4;Q04637-8;E7EX73;E9PGM1;Q04637-7;A0A0A0MR52	Eukaryotic translation initiation factor 4 gamma 1	EIF4G1	8	65	65	1	1.95125	0.970274	3.14143	1.1021	3.21502	1.92051	2.17539	2.25228	1.03827	0.375296	0.438371	3.87059	0.487783	3.7204	2.55389	1.57911	2.85614	2.0364	1.2978	3.19893	2.38804	3.34057	1.41269	1.52966	1.12198	1.73755	1.11092	3.66303	2.3811
E7EV54;I3L4P1	E7EV54		PELP1	2	24	1	1	0.092543	0.0407763	0	0.0222532	0.154647	0	0.357655	0.0450476	0.199522	0	0	0.0154567	0.0562339	0.162811	0.228454	0.105822	0.116461	0.147342	0.0902478	0.0881548	0.113385	0.319395	0.0864272	0	0	0.256887	0.00548841	0.0871031	0
E7EVA0;P27816;P27816-6;P27816-2;P27816-4;B5MEG9;H0Y2V1;F8W9U4;H7C456;P27816-7;P27816-3	E7EVA0;P27816;P27816-6;P27816-2	Microtubule-associated protein;Microtubule-associated protein 4	MAP4	11	49	49	25	1.28529	1.66482	1.35141	0.927715	0.596554	2.28165	0.78922	1.28796	0.60851	2.7447	1.72489	0.914117	1.8323	0.482742	1.54489	2.61674	1.38285	1.68632	2.17394	1.93109	1.05092	2.19367	0.852221	1.05162	1.02089	0.981841	0.748493	3.21095	2.4336
E7EVJ5;Q96F07-2;Q96F07;H7C229;E7EW33;A0A087WWZ1;A0A087WTQ3;A0A087X0D6;A0A087WVE1;A0A087WZL7;A0A087WV63;A0A0G2JRF5;A0A087WWY5	E7EVJ5;Q96F07-2;Q96F07;H7C229;E7EW33	Cytoplasmic FMR1-interacting protein 2	CYFIP2	13	56	56	34	3.3706	2.7207	1.95323	2.27859	1.24904	3.18821	5.42706	4.52547	3.12244	1.38205	0.883016	2.44527	3.76484	0.838742	2.51415	4.60883	3.64406	4.68868	4.76131	3.65265	3.73657	3.20657	2.72137	1.91113	5.14919	3.90985	2.48035	5.26265	4.39534
E7EWM1	E7EWM1		NCOA2	1	17	1	1	0.0514926	0.018972	0	0	0	0	0.236461	0.268916	0.122336	0.120712	0.0950888	0.0579482	0.0661777	0	0.0154581	0	0.0263688	0.0549084	0.0522263	0.0464381	0.092396	0.0535142	0.0536202	0.115651	0.0160986	0.10128	0.0184302	0.013816	0
E7EX90;Q14203-3;Q14203-4;Q14203;Q14203-6;Q14203-5;Q14203-2;Q6AWB1;E7EWF7;C9J1B7;C9JZA4;C9JTE5;C9JJN7;C9JJD0;C9JKG6;E9PCY0	E7EX90;Q14203-3;Q14203-4;Q14203;Q14203-6;Q14203-5;Q14203-2;Q6AWB1	Dynactin subunit 1	DCTN1;DKFZp686E0752	16	47	47	47	1.17157	1.19189	1.19938	0.744715	1.32456	0.884378	1.19937	1.72443	0.846699	0.293163	0.59214	1.84518	2.32779	1.57386	1.41622	1.14178	1.58579	1.19579	1.02108	1.76058	1.15307	1.77476	1.23752	0.933527	1.53151	1.54421	1.12654	2.03289	1.70364
E7EXA6;Q8WVB6;Q8WVB6-2;A0A0D9SF58;F8WCC1;Q8WVB6-3;H0Y7D3	E7EXA6;Q8WVB6;Q8WVB6-2;A0A0D9SF58;F8WCC1	Chromosome transmission fidelity protein 18 homolog	CHTF18	7	27	27	27	0.0441052	0.0138025	0.96732	0.0179676	0.907665	0.0563341	0.190211	0.0505608	0.0155335	0.0117023	0.040004	0.225648	0.0724077	0.302625	0.0779148	0.0306101	0.0841311	0.175271	0	0.15673	0.313047	0.105853	0.81902	0.193748	0.00300192	0.136908	0.131356	0.0131991	0.0486924
E9PAV3;F8VZJ2;H0YHX9;Q13765;E9PAV3-2;F8W0W4;F8W1N5;F8VNW4;Q9BZK3;F8VZ58	E9PAV3;F8VZJ2;H0YHX9;Q13765;E9PAV3-2;F8W0W4;F8W1N5;F8VNW4	Nascent polypeptide-associated complex subunit alpha, muscle-specific form;Nascent polypeptide-associated complex subunit alpha	NACA	10	8	8	7	0.898839	0.539673	0.460364	0.469205	0.28659	1.14717	1.2991	1.13724	0.887716	0.267356	0.076882	0.400917	0.0959409	0.430117	1.98656	1.03326	1.65472	1.30985	1.15471	1.18335	0.988094	1.78932	0.522582	0.671077	0.891098	0.508281	1.07268	1.3153	1.14772
E9PB90	E9PB90	Hexokinase	HK2	1	30	24	2	0.357756	0.128821	1.99968	0.976712	2.92701	0.232109	0.166992	0.222387	0.236152	0.0730543	0.0402207	3.34651	0.244907	3.16691	0.182638	0.212308	0.123038	0.210077	0.322548	0.451826	0.140722	0.627021	0.19501	0.411329	0.150123	0.275828	0.146551	0.131674	0.406688
E9PC69;Q7KZI7-16;Q7KZI7-8;Q7KZI7;Q7KZI7-14;Q7KZI7-4;E7ETY4;Q7KZI7-13;Q7KZI7-15;Q7KZI7-9;Q7KZI7-3;Q7KZI7-11;Q7KZI7-7;Q7KZI7-5;Q7KZI7-6;Q7KZI7-2;Q7KZI7-12;Q7KZI7-10;F5H4F6;F5H6N2;K7EK17;K7EKG8;F5H4J8	E9PC69;Q7KZI7-16;Q7KZI7-8;Q7KZI7;Q7KZI7-14;Q7KZI7-4;E7ETY4;Q7KZI7-13;Q7KZI7-15;Q7KZI7-9;Q7KZI7-3;Q7KZI7-11;Q7KZI7-7;Q7KZI7-5;Q7KZI7-6;Q7KZI7-2;Q7KZI7-12;Q7KZI7-10	Serine/threonine-protein kinase MARK2	MARK2	23	30	30	25	0.534032	0.588801	0.442457	0.479699	0.522581	0.946829	0.203994	0.817895	0.306293	0.106541	0.120254	1.07602	0.256924	0.942817	1.1062	0.908255	0.684361	0.811855	1.02228	0.98768	0.883997	1.17931	0.852898	0.664816	1.37468	0.943031	1.08061	1.2656	0.619586
E9PCX7;H0Y8P5;D6RCR6	E9PCX7		NNT	3	43	1	1	0.00536468	0.0377551	0.024252	0.212763	0.0497677	0.0184334	0.0185855	0.035239	0.026324	0	0	0.00971339	0.0522711	0.0217726	0	0.0036412	0.0204801	0.0223436	0.0107851	0.0365191	0.0180226	0	0	0.0053711	0	0.0372185	0.0203035	0.0289111	0.0410418
E9PHY5;O43491-4;E9PK52;E9PII3;O43491-2;I6L9B1;E9PQD2;E9PQN0;E9PRG1;E9PIG0;E9PJP4;E9PPC9	E9PHY5;O43491-4;E9PK52;E9PII3;O43491-2;I6L9B1	Band 4.1-like protein 2	EPB41L2	12	49	1	0	0.136625	0.118832	0.0161835	0.0854888	0	0.080342	0.105583	0.160132	0.129558	0.0735229	0.0162066	0.0171618	0.108475	0	0.0306427	0.514542	0.426033	0.0808279	0.0312944	0.01738	0.045662	0.318241	0.0696197	0.0243849	0.331785	0.0899924	0.353662	0.0855204	0.081137
E9PIE4	E9PIE4		MTCH2	1	10	1	1	0.140743	0.321838	0.295843	0.521851	0.337254	0.179692	0.177843	0.340142	0.479222	0.104922	0.0418086	0.13989	0.131613	0.403345	0.16075	0.0214795	0.136945	0.155421	0	0.216308	0.127872	0.407952	0.145596	0.286235	0.144965	1.03548	0.703927	0.214009	0.246352
E9PIL8	E9PIL8		SF3B2	1	3	1	1	0.810517	0.423635	0.586726	0	0.167991	0.579	0.275085	0.697439	1.27303	1.90454	0	0.229538	1.05308	0.27723	2.30308	0.924248	0.758123	0.292804	1.13404	0.464376	0.329519	0.354423	0	1.92752	0	0.504324	0	0.119263	0.417177
E9PJD7;Q6ZMK1;Q6ZMK1-2;E9PQ42;Q6ZMK1-4	E9PJD7;Q6ZMK1;Q6ZMK1-2;E9PQ42	Cysteine and histidine-rich protein 1	CYHR1	5	7	7	7	0.032417	0.0574748	0.293431	0.103773	0.328839	0.914991	0.0777709	0.048132	0.0671989	0.0489821	0.0161519	0.241262	0.354842	0.0196553	0.126541	1.6486	1.76703	1.14246	0.42896	0.251755	1.20148	0.15482	0.0131524	0.0298876	0.0216308	0.0107356	0	0.0568439	0.205796
E9PJM7	E9PJM7		SWAP70	1	21	2	2	0.0286372	0.0616346	0.312506	0.0373896	0.470525	0	0.0625589	0.0279661	0	0	0	0	0	0.362877	0.08286	0.13476	0.0834261	0.172753	0.0835731	0.113791	0.0499484	0.240301	0.052131	0	0.0781781	0.165031	0.0882654	0.309607	0.291274
E9PJS8;Q9NTX5-5;J3KP84;E9PPG7;E9PRU6;F2Z2D6;E9PLY6;E9PIU8;H0Y525	E9PJS8;Q9NTX5-5;J3KP84;E9PPG7;E9PRU6;F2Z2D6;E9PLY6;E9PIU8	Ethylmalonyl-CoA decarboxylase	ECHDC1	9	8	1	1	0.0591739	0.10349	0.220905	0.0412133	0.0239743	0	0	0	0.00544171	0.352544	0.147421	0	0	0	0.0256066	0.02669	0.302411	0.0853582	0.145208	0.0572674	0	0	0.0290021	0.0372166	0.0163654	0.007536	0.0354808	0.0686291	0.0548327
E9PKF3	E9PKF3		ACAT1	1	3	2	2	0.933726	0.610018	0.438854	2.33564	0.435374	0.408408	2.75738	2.59752	1.46803	1.64414	0.674569	1.13351	0.365598	0	0.175142	0.243471	0.242725	0.652579	1.02677	1.25468	0.545007	0.45686	0.279887	0.489788	0.405108	0.502585	0.186161	0.321355	0.941235
E9PLV1;Q9NQV6-2;Q9NQV6-4;Q9NQV6-6;Q9NQV6;Q9NQV6-1;Q9NQV6-5;Q9NQV6-7;E9PRS0	E9PLV1;Q9NQV6-2;Q9NQV6-4;Q9NQV6-6;Q9NQV6;Q9NQV6-1;Q9NQV6-5;Q9NQV6-7;E9PRS0	PR domain zinc finger protein 10	PRDM10	9	9	9	9	0.0133428	0.0229214	0.0277717	0.00869641	0.0356279	0.0136975	0.00324321	0	0.00100214	0.0791491	0.0621474	0.00171405	0	0.0365589	0.0134437	0.0142117	0	0	0.0273191	0.00338124	0.00990235	0.0173302	0	0.02244	0	0	0	0.0128068	0.00367916
E9PMU7	E9PMU7		PUF60	1	12	1	1	0.153121	0.287366	0.155929	0	0.199197	0.218422	0.1102	0.245607	0	0.292366	0.029452	0.134233	0.385216	0.14354	0.341346	0.180236	0.19375	0	0.124962	0.14153	0.238276	0.471264	0.121492	0.712051	0.0627307	0.21949	0	0.10551	0.330151
E9PMV2	E9PMV2		HLA-DQA1	1	7	5	4	25.2723	13.5864	1.42608	3.96343	0.289631	0.317604	26.359	2.22123	3.7315	17.2734	0.35339	2.14166	7.08944	0.388681	1.13673	12.7844	45.0567	0.435575	11.3106	29.3767	0.107449	29.2682	2.01303	1.50199	21.3741	1.29857	104.129	6.63328	31.4863
E9PN89	E9PN89		HSPA8	1	33	2	2	0.11109	0.320399	0.816806	0.249107	0.388005	0.449752	0.147821	0.168672	0.326275	0.0852576	0.693897	0.489466	0.0626191	0.825087	0.149584	0.592163	0.691314	0.54581	0.550331	0.38453	0.809573	0.424233	0	0.116154	0.188576	0.435625	0.278427	0.659616	0.579377
E9PNT2;Q6ZUM4;E9PIR1;A0A0G2JRG8;A0A0G2JNY3;Q6ZUM4-2;A0A0C4DGE6;Q6ZUM4-3;E9PNX6	E9PNT2;Q6ZUM4;E9PIR1;A0A0G2JRG8;A0A0G2JNY3;Q6ZUM4-2;A0A0C4DGE6;Q6ZUM4-3	Rho GTPase-activating protein 27	ARHGAP27	9	11	11	11	0.151713	0.566898	0.266813	0.123322	0.121305	0.489371	0.208464	0.0818209	0.220865	0.0252321	0.0667352	0.0915233	0.0854306	0.340012	0.198322	0.290222	0.288747	0.338649	0.405836	0.279816	0.216807	0.0960848	0.112221	0.111659	0.32762	0.0947419	0.0135285	0.273598	0.301565
E9PSI1;O15321;E9PL78;E9PJM1;E9PMQ9;O15321-2;E9PQY7;E9PS99;G3V1B9;E9PNW2;E9PJC4	E9PSI1			11	17	17	8	5.44511	2.35372	0.893523	0.704254	0.277778	0.801344	1.6584	0.70554	1.26397	0.814111	1.79166	1.8743	0.470246	0.599161	0.514719	0.823467	1.24301	1.05849	0.612488	0.692448	1.06347	0.638249	0.481329	0.538066	0.622392	1.02874	0.444957	0.741815	0.306682
F5GX51	F5GX51		FAM65B	1	26	26	1	0.490097	0.903634	0.0962964	0.311085	0.0918756	1.05576	0.456961	0.538439	0.513227	0.196629	0.18241	0.0127931	0.998706	0.090699	1.01571	0.893431	0.632534	0.260499	0.567973	0.326356	0.165858	0.551333	0.470403	0.174095	0.992973	0.208195	0.358061	1.08464	0.397815
F5GXC5;Q8TB96;H3BUJ1;H3BQ64	F5GXC5;Q8TB96;H3BUJ1	T-cell immunomodulatory protein	ITFG1	4	4	4	4	0.0489345	0.0336916	0.0748829	0.0201256	0.150487	0	0.0207371	0.0265589	0	0	0	0.14723	0	0.080564	0.0647481	0	0.0571009	0	0	0.0279303	0	0	0.0319674	0	0.0443753	0.0203653	0.0348202	0.00532392	0.0494346
F5GXK8;P0DJ07;A0A0A0MSK2	F5GXK8;P0DJ07;A0A0A0MSK2	Protein PET100 homolog, mitochondrial	DNAJB11;PET100	3	2	2	2	1.98074	2.84773	0.875579	1.42865	0.334711	0.374361	0.0172545	6.03224	5.69642	4.34429	3.17018	0.020005	3.67405	1.42299	0.214047	0.886245	0.784502	0	0.863589	0.621316	0.727593	0.429547	2.66662	0.26819	0.754931	4.53085	1.32428	0.686777	0
F5GZ45;F5H4Z6;E7EU04;J3KR13;P14207;F5GXV3;J3KQP4;P41439;F5H5L8;A0A087WYI3;A0A087WWY2;A0A087WXL1;P41439-2	F5GZ45;F5H4Z6;E7EU04;J3KR13;P14207;F5GXV3;J3KQP4	Folate receptor beta	FOLR2	13	6	6	1	0.0891741	3.41932	0.0522336	1.39656	0	0.118358	0.0686089	0.394288	0.281074	0.150324	0.367125	0.106338	0.601594	0.094319	0.126678	0.105244	0	0.360082	0.12065	0.300216	0.519824	0	0.193595	0.104741	0	0.947327	0.0679903	0.580572	0
F5H136;F5H676;F5H726	F5H136;F5H676;F5H726	T-complex protein 1 subunit alpha	TCP1	3	10	1	1	0.212805	0.385488	0.682455	0.707135	1.25012	1.51556	0.492468	0.451466	0.129529	0.0855396	0.25536	1.17763	0.0197943	2.24817	0.428398	0	0	1.57043	0.798574	6.59194	1.64383	0.530777	0.43373	0.0769373	0.380992	0.4714	0.233928	1.30493	3.76409
F5H2D0;B4DPQ0;P00736;F5H3A3;F5H1V0;F5H6Y3;F5H3N3;H0YFL7	F5H2D0;B4DPQ0;P00736	Complement C1r subcomponent;Complement C1r subcomponent heavy chain;Complement C1r subcomponent light chain	C1R	8	8	8	7	0.268602	0.00802648	0.060844	0.109021	0.194091	0.00439228	0.186936	0.183208	0.0890406	0.0393537	0	0.158425	0.0791105	0.0430671	0.0487795	0	0.0368104	0.0387667	0	0	0	0.0599568	0.133269	0.109153	0.0101994	0.0726792	0.0560135	0.11762	0.0145562
F5H5S0;E9PEP3	F5H5S0;E9PEP3		RFC5	2	6	1	1	0	0.0980344	0.448834	0	0.594561	0.564091	0	0.0714723	0	0.0801958	0.460246	0.148406	0	0	0	0	0	0	0.575742	0	0.735709	0.101503	0	0.112583	0	0	0	0	0.108621
F5H6C1;F5H126;O43581-2;O43581;F5GZC2;F5H1N2;F5H8G7;F5GX00	F5H6C1;F5H126;O43581-2;O43581;F5GZC2;F5H1N2	Synaptotagmin-7	SYT7	8	15	15	15	0.0638809	0.0269069	0.0523634	0.0832594	0.118354	0.143154	0.0130511	0.0186871	0.0449067	0	0.0653735	0.46445	0	0.189107	0.0140706	0.273175	0.368402	0.489105	0.00432451	0.330048	0.0270889	0.00986454	0.17821	0.107463	0.181889	0.00758289	0.0132193	0.0663014	0.0183976
F5H823;B7ZB78	F5H823;B7ZB78		RAP1B	2	9	1	1	0	0.503681	0.0670863	0.181847	0.127554	0.294717	0.458809	0	0.186358	0	0	0.0250896	0	0.635536	0.404475	0.453165	0.61177	0.991018	0.446499	0.172726	0.148104	0.177496	0	0	0.0483074	0.497141	0.452426	0.837302	0.182887
F5H867	F5H867		SLC3A2	1	8	1	1	0.549612	0.422343	0	0.186389	0.161464	0	0.67581	0.50955	0.29674	0	0.43059	6.17356	0.193007	0	0.0714733	0.105283	0.2896	0.288565	0	0.171607	0.316111	0.0705946	0.132289	0.370256	0.150536	0.176697	0.249431	0.345118	0.0315694
F5H875	F5H875		CHMP1A	1	3	1	1	0.699289	0	0	0.394357	0.327494	1.02954	0.0699394	0.311669	0.151327	0.440032	1.03543	0.50761	0.117745	0.348087	2.22712	0.955932	2.74039	0.920763	1.40684	0.406259	0.533881	1.87131	0.488549	1.30468	0.318207	0.213475	0.296573	0.495225	0
F8VXL3	F8VXL3		MYL6	1	2	1	1	1.33871	9.2166	5.68664	4.05595	7.45505	0.519424	3.90542	0.20356	2.66145	0.337081	1.9602	0.213154	1.18371	4.62182	1.92006	3.85532	1.31047	2.06705	0.175159	1.49751	0.548691	1.56656	0.786389	0	0	0.472516	3.04411	11.1421	4.36151
F8VZ02;C9JGM8;F8W6C2;Q9NUQ6-2;C9JW67	F8VZ02;C9JGM8;F8W6C2;Q9NUQ6-2;C9JW67	SPATS2-like protein	SPATS2L	5	6	6	2	0	0.770341	1.48101	0.230839	2.38177	0.273673	0.0736441	0.0593574	0.0679786	0.117456	0	0.093188	0.3389	1.46296	0.640593	0.102395	0	0	0.128879	0	0.108197	0.0665912	0.379537	0.514664	0.715783	0.561894	0.502661	1.07565	2.43254
F8VZB1	F8VZB1		ESYT1	1	8	2	2	0.152282	2.86166	1.98303	2.22295	1.39464	0.493342	10.0986	0.906422	2.73357	1.42144	0.264654	0.175888	2.25099	0.838724	1.63799	0	0.515664	0.447209	0.0761545	0.298173	0.183817	2.28363	1.38913	0.773932	0.833072	2.43409	1.21565	1.93859	1.47543
F8W031;F8VXJ7;F8W1K5;F8VP03;H0YIH9;F8W1U5;Q9Y2B0-2	F8W031;F8VXJ7;F8W1K5		CNPY2	7	11	8	0	1.73418	1.97178	3.94154	4.04225	7.45786	1.59727	2.15237	1.71609	1.80722	1.00203	0.76531	3.74584	0.555983	4.6567	0.703265	0.758122	2.39361	4.26318	2.28709	3.73365	0.739205	0.546158	1.0674	0.689056	0.995421	1.28844	2.12591	1.58143	1.55334
F8W0P7	F8W0P7		ATP5B	1	14	1	1	0.184622	0.112601	0	0.0607664	0	0.048543	0.0436293	0.0757106	0.269118	0.210681	0.245264	0.151744	0.209047	0.00451189	0.170301	0	0	0.0668121	0.0704141	0.0851603	0.120305	0.15554	0.297546	0.527784	0.146838	0.52258	0.461509	0.111058	0.0639058
F8W118;F8VV59;B7Z9C2;P55209-3;F8VRJ2;H0YH88;H0YHC3;B7Z4K9	F8W118;F8VV59;B7Z9C2;P55209-3;F8VRJ2;H0YH88;H0YHC3	Nucleosome assembly protein 1-like 1	NAP1L1	8	10	2	2	0.0764773	0.014959	0.10692	0	0.0965859	0.275194	0.0291971	0.0537706	0.0196852	0	0.0408206	0.325585	0.0641175	0.0290855	0.0583623	0.399942	0.762135	1.25072	0.0616283	0.777585	0.283187	0.119304	0	0.0707655	0.165389	0.0708499	0	0.0615275	0.145767
F8W1H0;K7ES76	F8W1H0		C17orf49	2	8	1	1	0.0593582	0.790465	0.455004	0.0915543	0.146201	1.53158	0.138661	0.0460227	0.0365438	0	0.0313595	0.031074	0.308825	0.643755	0.791245	3.19383	3.25888	1.3874	1.22076	1.75425	1.27719	0.575204	0	0	0	0.0662663	0	0.900245	1.21661
F8W1U3	F8W1U3		KRT8	1	36	2	2	0.0245612	0.207737	1.22519	0.072497	0.370634	0.309441	0	0.0947745	0.0733136	0.104214	0.0329657	0.452676	0.701061	0.475296	0	0	0	0	0	0	0	0	0.0863623	0.772838	0.0528657	0.115929	0.0676181	0.136679	0
F8W543	F8W543		NAP1L1	1	9	2	2	0.281239	0	0.0793266	0	0.0962087	0	0.184842	0.229147	0.136013	0.0368348	0	0.386576	0.0305764	0.163132	0.134482	0	0.175589	1.17984	0.086408	0.341278	0.344586	0.467302	0.239762	0.260719	0.132036	0.941021	0.0693531	0	0
F8W7C6;A0A087WV22	F8W7C6;A0A087WV22		RPL10	2	11	2	2	4.54683	11.2602	6.08802	8.19341	19.3818	5.98058	8.42086	6.6003	7.2101	1.73711	0.26132	9.55331	7.97983	26.7752	8.86798	9.9633	15.7496	0.731322	12.4554	13.2327	12.0517	6.49137	0.242775	7.63	7.36559	0.46425	8.88703	16.4047	12.1482
F8W8C2;Q9HBM0;F2Z3A6;Q9HBM0-2	F8W8C2;Q9HBM0;F2Z3A6;Q9HBM0-2	Vezatin	VEZT	4	9	9	9	0.107206	0.0166331	0.0329481	0.0131234	0.0297166	0.0339156	0.052679	0.018629	0.0436942	0.0173664	0.00579147	0.0572859	0.0343671	0.032857	0.00830464	0	0.10208	0.0705904	0.0225457	0.0542325	0.0317381	0.0100793	0.02471	0.0519169	0.0271502	0.191711	0.184536	0.0624853	0.0578154
F8W950;A8MU58;F8WCL2	F8W950;A8MU58		AIMP2	3	11	1	1	0	0	0.274748	0	0.395626	0.0490108	0	0	0	0	0	0.0380354	0	0.0392245	0.0308048	0.0728878	0	0.140997	0	0.16886	0.120982	0.0420064	0	0.0353307	0.215529	0.0812449	0.0997985	0.114511	0.193595
F8WAB8;Q70HW3-2;H0YF50;H7C430	F8WAB8;Q70HW3-2	S-adenosylmethionine mitochondrial carrier protein	SLC25A26	4	5	5	1	0.193418	0.108609	0.117145	0.630737	0.052099	0.0460078	0.0752076	0.534077	0.459248	0.364451	0.0723123	0.15999	0.715159	0.0513737	0.144099	0.0478456	0.0671653	0.238893	0.0130388	0.297075	0.0867517	0.139321	0.144623	0.463191	0.0606452	0.278394	0.189593	0.13842	0.215165
F8WAJ0	F8WAJ0		DDX31	1	24	24	1	0.145471	0.173482	0.645079	0.0156538	0.435531	0.122582	0.015496	0.0235911	0.0092117	0.190273	0.740119	0.0512866	0.10296	0.625179	0.00880619	0.165837	0.0291135	0.0523876	0.175861	0.067304	0.0455269	0.147785	0.00389633	0.127296	0.0297793	0.00430525	0.0184237	0.063949	0.144825
F8WDK9	F8WDK9		PDCD6IP	1	4	1	1	0.351126	0.995117	0.159532	0.767573	0.593926	0.550509	0.408937	0.230116	0.345357	0	0	0.278646	0.556207	0	0.438826	0.959734	0.984231	0.785396	0.566868	0.759587	0.446713	0.418923	0.105338	0.0388293	0.0951668	0.0534433	0	0.650819	1.54225
F8WEP1	F8WEP1		KYNU	1	3	1	1	0	10.3313	0	4.20152	0.765026	4.38073	0.0595743	0	1.65019	0.294608	0.308706	0.592719	3.73292	1.4915	0	2.94502	1.69362	0.430303	0.986002	0.738787	0.658454	0	2.54924	0.530187	0	0.498245	3.68222	8.2579	0.830469
G3V1N2	G3V1N2		HBA2	1	11	1	1	0.0460388	1.21152	0.524163	0.791381	0.0348753	0	1.15589	0.117377	0.151336	0.12073	0	0.674763	0.616434	0.0493055	0.202732	1.31746	1.05692	0.333201	0.265609	0.107822	0.0841536	0.26126	0.399511	0	0.963464	0.150757	0.281849	0.169097	0.396829
G3V1Q4	G3V1Q4		07.wrz	1	30	1	0	0.121815	0.518494	0.351102	0.0770732	0.36961	0.381434	0.6536	0.307845	0.306643	0.195734	0.201696	0	0.0107971	0.117093	0.931471	0.237008	0.696976	0.343814	0.98537	1.06428	0.732568	0.575092	1.40841	0.688445	0.0236674	0.00429662	0.00572986	1.00285	0.118478
G3V325;O75127;C9JJT5;P56134-4;P56134-2;C9JU26;C9JGL8;C9JQN9	G3V325;O75127	Pentatricopeptide repeat-containing protein 1, mitochondrial	ATP5J2-PTCD1;PTCD1	8	19	19	17	4.5354	4.16365	2.79066	8.18634	2.30744	1.33571	2.9732	7.03749	4.13517	2.44172	0.995168	4.95306	2.19923	1.32791	1.38312	0.865782	1.21248	2.87701	0.873589	3.03631	1.58424	1.10499	3.14481	5.96078	1.95121	3.15152	2.57625	4.93654	4.25281
G3V394;Q9Y4I1-2;Q9Y4I1-3;Q9Y4I1;F8WE88;E7ERV5;Q9UES5;O95317;G3V3C9	G3V394;Q9Y4I1-2;Q9Y4I1-3;Q9Y4I1;F8WE88	Unconventional myosin-Va	MYO5A	9	68	68	2	0.653092	0.971881	0.517282	0.254968	0.497131	0.5461	0.302208	0.633332	0.472679	0.150039	0.304251	2.57785	0.494361	1.11898	0.608868	0.314984	0.340786	0.906862	0.1108	0.83743	0.418642	0.60249	0.745843	0.368393	0.485691	1.45148	0.900712	0.478189	0.518909
G3V3G9;Q5TAQ9;V9GY54;Q5TAQ9-2;V9GZ39;V9GYZ9;Q5TAQ8;V9GYQ9	G3V3G9;Q5TAQ9;V9GY54;Q5TAQ9-2	DDB1- and CUL4-associated factor 8	DCAF8	8	14	14	12	0.0481926	0.141925	0.155212	0.0408192	0.164199	0.447	0.0747964	0	0.0447659	0	0.0346549	0.0762315	0.0882896	0.076392	0.0794708	0.833403	0.0748558	0.0370003	0.0427475	0.22374	0.263071	0.0398141	0.00876201	0.102047	0.0170499	0.0235784	0.0449754	0.285149	0.19131
G3V4X5	G3V4X5		PSMA3	1	8	1	1	0	0.251533	0	0.386377	0.117613	0.876637	1.24711	0.365058	0.283983	0	0	0.405674	0	0	0.207792	1.48731	1.31814	1.77397	0.416616	0.468112	1.25169	0.248426	0.263607	0.214599	0.594033	0.236154	0.104054	0.740424	0.830295
G3V5R9;Q07866;Q07866-6;G3V3H3;Q07866-5;Q07866-9;Q07866-4;Q07866-2;G3V2E7;Q07866-7;Q07866-10	G3V5R9;Q07866;Q07866-6;G3V3H3;Q07866-5;Q07866-9;Q07866-4;Q07866-2;G3V2E7;Q07866-7;Q07866-10	Kinesin light chain 1	KLC1	11	32	32	1	1.17243	0.850029	2.34458	0.837183	3.92303	0.62273	1.05039	1.4956	0.591646	0.117351	0.342704	3.84908	2.70099	4.23199	2.30934	1.22849	1.41808	0.795807	0.845587	0.571877	1.06252	2.01465	0.886419	0.616212	1.31505	1.31802	0.946987	1.8493	1.12834
G3V5T0;A0A0C4DFM0;G3V4T6;A0A0A0MR33;G3V267;O43708-2;G3V3B9;H0YJN8	G3V5T0;A0A0C4DFM0;G3V4T6;A0A0A0MR33;G3V267;O43708-2	Maleylacetoacetate isomerase	GSTZ1	8	7	7	1	1.03654	1.31379	0.622562	1.23655	0.381524	1.31584	1.14883	1.73524	1.71606	0.412592	1.05228	3.2472	0.460419	0.998733	0.827626	2.30017	1.78733	2.40543	2.88638	2.87893	1.20988	1.21772	1.71635	0.691456	1.99373	1.64386	1.05384	0.982131	2.05019
G3XAA4;Q9NQC1;A0A0C4DFT8;Q9NQC1-2;Q9NQC1-3;B5MBX1;A0A087X085;C9J929;D6R9B8	G3XAA4;Q9NQC1;A0A0C4DFT8;Q9NQC1-2;Q9NQC1-3;B5MBX1	Protein Jade-2	JADE2	9	16	16	15	0.0398215	0.0905596	0.0175522	0	0.059872	0.129366	0	0	0.0299676	0.262978	0.436947	0.00997904	0.133884	0.0129956	0.0993451	0.0346503	0.0867665	0.251719	0.192532	0.0414102	0.221576	0	0.018771	0.11629	0.0066621	0.0166314	0.00273726	0.0025186	0
G5E9D4;Q96EB1-2;Q96EB1;Q96EB1-3;E9PPJ9;REV__E7ERI8;REV__E7EW49;REV__O75122-3	G5E9D4;Q96EB1-2;Q96EB1;Q96EB1-3;E9PPJ9	Elongator complex protein 4	ELP4	8	8	8	8	0.0432369	0.0154707	0.0486781	0.026515	0.175768	0.0352917	0.105213	0.0422487	0.0343363	0.0179581	0.00689698	0	0.0330861	0.181482	0.137638	0.0824567	0.0899288	0.0113661	0.0279663	0.0187792	0.0369589	0.158962	0.0456664	0.079475	0.118459	0.0214969	0.0216015	0.220821	0.078766
H0Y2S9;H0Y7E2	H0Y2S9;H0Y7E2		MPRIP	2	35	35	19	0.189631	0.138371	0.0423952	0.136327	0.0409185	0.33011	0.164816	0.210687	0.426071	0.0971432	0.256371	0.0995916	0.183694	0.0290976	0.21041	0.202838	0.0655767	0.2092	0.0862112	0.0483075	0.122881	0.131678	0.134543	0.0930296	0.227186	0.183817	0.161347	0.17287	0.0505723
H0Y494;Q9Y2K2-4;H7C038	H0Y494;Q9Y2K2-4		SIK3	3	10	10	0	0.213105	0.0190579	0.0253603	0.0254852	0.0252468	0.0956931	0.0323135	0.0888603	0.00277419	0	0.05335	0.0201718	0.0187328	0.0151156	0.0013937	0.026821	0	0.0174846	0.0429375	0.0302877	0.136737	0.000769907	0.00130935	0.0285287	0.0584822	0.00242063	0	0.0257069	0.0125904
H0Y858;Q9NR96-4;Q9NR96;Q9NR96-5;Q9NR96-3;Q9NR96-2	H0Y858;Q9NR96-4;Q9NR96;Q9NR96-5;Q9NR96-3;Q9NR96-2	Toll-like receptor 9	TLR9	6	34	34	23	0.721417	0.815411	0.689825	0.643804	0.405143	0.863679	0.724169	0.794774	0.613185	0.450874	0.669763	0.333249	0.295392	0.29863	1.74326	1.88801	1.08336	1.24673	0.655811	1.33695	0.674835	1.07599	0.856756	0.908702	2.20777	1.18921	0.554478	1.62014	2.02453
H0Y980	H0Y980			1	6	2	0	0.0486753	0.193401	0.360695	0	0.401194	0.255736	0.0518844	0.0512812	0	0.231618	0.562307	0.166887	0.298943	0.542118	0.0776186	0.458725	0.412565	0.578716	0.128497	0.436082	0.447094	0.101839	0.213633	0.19711	0.0875177	0.124437	0.0930695	0.162259	0.183434
H0Y9Z8	H0Y9Z8		NCAPG	1	8	2	2	1.60411	1.64631	0.325058	0	0.0869676	1.41247	2.86891	0.676919	2.27286	2.77792	0.235962	0	1.82877	0	0.286371	0.772548	0.438033	0.0800485	0.084724	0.414438	1.39883	0.224291	1.41552	0.842138	0	0.445718	0.241355	0.391072	0.124865
H0YBD7	H0YBD7		HNRNPH1	1	6	1	1	0.0165104	0.0377328	0.0461439	0	0.0995075	0.131228	0.00532153	0	0	0.002595	0.00756949	0.036571	0.0282945	0.108691	0.114596	0.106563	0	0.0524597	0.105997	0.0593854	0.120353	0.139892	0.0103952	0.128031	0.0131721	0	0	0.0287422	0.0150943
H0YC98;H0YCP9;E9PPG3;H0YEI4;Q7Z429	H0YC98;H0YCP9;E9PPG3;H0YEI4;Q7Z429	Protein lifeguard 1	GRINA	5	1	1	1	0	0.13724	0.158414	0.147291	0.654921	0	0	0.0440921	0.0500705	0	0	0.0349103	0	1.56282	0.0609028	0	0	0	0	0	0	0.28466	0.202443	0.0622969	0.0689376	0.141989	0.14922	0.181436	0.0429723
H0YCZ7	H0YCZ7		COL24A1	1	1	1	1	5.90003	2.52655	8.17368	2.49162	9.28984	1.11596	1.35694	6.28035	3.05012	0.560279	0.646686	6.18874	1.0642	8.03066	2.75049	0.711184	1.83475	1.62439	0.898147	1.91047	1.66084	2.70771	4.02839	1.35613	1.50045	1.96662	1.60441	7.48489	6.21914
H0YEF7;H0YEH1;H0YE97;H0YEY8;H0YD48	H0YEF7;H0YEH1;H0YE97;H0YEY8;H0YD48		PICALM	5	5	1	1	0	0.110659	0	0.0302644	0.0733951	0.072111	0	0.0523387	0	0.0469363	0.117405	0	0	0	0.0893155	0.107208	0.0570523	0.108278	0.0737111	0.0784133	0.0481264	0.279579	0.0958308	0	0.0989554	0.146571	0.0280143	0.0462416	0
H0YHG0;H0YHH1;H0YIP3;H0YHR6	H0YHG0			4	17	17	0	0.353457	0.977016	1.0644	0.187166	0.292103	3.10506	0.172696	0.280995	0.79806	1.5552	0.0646462	0.190072	0.706615	0.16104	2.86787	3.66991	3.4254	3.14461	5.33235	2.83897	3.98112	3.32628	0.349583	2.89378	0.472351	0.346139	0.168643	0.835042	2.18275
H0YI37	H0YI37		ATP5B	1	10	2	2	0.382773	0.602181	0.443709	0.639593	0	0	0.661318	0.330627	0.255463	0.130151	0.226626	0.0996934	0.0423799	0	0.0211159	0.0920774	0.240756	0.264025	0	0.353722	0.445171	0.0350885	0.0140825	0.16008	0.112684	0.142371	0.0510179	0	0.280672
H0YIV9;O43716;F8VRU3	H0YIV9;O43716	Glutamyl-tRNA(Gln) amidotransferase subunit C, mitochondrial	GATC	3	7	7	5	0.192986	0.475136	0.385374	0.61396	0.31672	0.327594	0.243828	0.428381	0.48066	0.0951259	0.766827	0.0815651	0.0590696	0.0142911	0.0228166	0.0986663	0.182025	0.376376	0.20884	0.492106	0.1875	0.0258493	0.0844883	0.189155	0.0992834	0.52056	0.136179	0.268611	0.37658
H0YLF3	H0YLF3		B2M	1	5	1	1	3.49965	10.5377	2.1638	9.82405	2.34142	2.11931	15.9344	4.5626	8.67827	2.52856	1.41053	1.19687	2.57437	1.75559	1.49105	2.01654	3.37283	1.29012	1.39707	2.44519	2.18936	2.69747	3.37622	1.06082	2.36532	1.34373	4.39925	7.63101	2.75272
H0YLI7;P59780;H0YLX6;H0YN38;P59780-2	H0YLI7;P59780	AP-3 complex subunit sigma-2	AP3S2	5	6	2	2	0.0468778	0.692402	0.434966	1.19341	0.334362	0	0	0.226502	0	0	0	0.151062	0.0245802	0.0101907	0.0430806	0.258886	0.254417	0.174641	0.188318	0.476744	0.266779	0.0581185	0.0332545	0.0244577	0.250503	0	0.0329692	0	0.361424
H0YLN5;Q9BV29;H0YN78;Q9BV29-2	H0YLN5;Q9BV29;H0YN78;Q9BV29-2	Uncharacterized protein C15orf57	C15orf57	4	2	2	2	0.375997	0.223632	0	0.32519	0	0	1.20434	0	1.19581	0	0	0	0.962496	0	0.587806	0.372191	0.136895	0.208817	0	0.0979168	0.237168	0.403704	0.513954	0.221161	0.342508	0.337419	0.520948	0	0
H0YLW0	H0YLW0		SRP14	1	2	1	1	1.08686	3.892	2.40182	1.46955	1.65284	5.07068	0.165422	1.01885	0.800535	2.1943	1.3632	1.76337	0.733248	6.68965	4.4437	3.0757	1.13265	2.67799	9.14203	4.06338	4.81658	5.04885	1.66241	9.74207	0.773015	1.17251	0.513439	3.47821	9.30775
H0YM31;A0A0A0MS74;Q16822-2;H0YMA5;H0YMU6	H0YM31;A0A0A0MS74;Q16822-2	Phosphoenolpyruvate carboxykinase [GTP], mitochondrial	PCK2	5	21	2	2	0.0484005	0.857111	0.397109	0.538666	0.161436	0.365642	0.697993	0.392822	0.64808	0.34645	0.0170093	0	0.206915	0.00544324	0	0.12014	0.177437	0	0.165443	0.0642221	0.259627	0.0745627	0.114516	0	0	0.0982687	0.0978304	0.33825	0.246266
H0YNF5	H0YNF5		IDH3A	1	7	1	1	1.06456	1.47769	0.499788	1.51562	1.12295	0.261635	0.822279	0.663868	0.558303	1.04652	0.20199	0.0344672	0.393597	0.465133	0.680808	2.93998	2.87269	2.52151	0.340682	0.89748	0.228116	0.842086	0.418923	0.09618	0.105334	0.253006	0.24101	1.18673	0
H3BLZ8;Q92841;Q92841-3;Q92841-1;Q92841-2	H3BLZ8;Q92841;Q92841-3;Q92841-1;Q92841-2	Probable ATP-dependent RNA helicase DDX17	DDX17	5	39	30	30	4.59647	5.99418	11.489	2.39545	9.16241	10.3029	2.57318	2.08775	3.31541	7.63874	4.29574	7.89798	7.23586	7.92257	6.63021	8.65355	9.50296	5.1586	12.0912	10.1139	14.46	5.48217	2.56263	15.7268	2.45294	1.24921	1.57123	4.9513	10.7989
H3BMT8;Q9UL45;H3BNE3;H3BR42	H3BMT8;Q9UL45;H3BNE3;H3BR42	Biogenesis of lysosome-related organelles complex 1 subunit 6	BLOC1S6	4	2	2	1	0.0442	7.62138	0.0845288	0	0	14.7153	0.135371	0	0.320076	30.6976	26.2026	0.0185605	0.921394	0.056343	0.190015	0	0	0	21.0072	0	0.0459782	0.202752	0.065815	0	0.0196289	0	0	0.443991	0.127719
H3BMW4;Q9BTX3;Q9BTX3-2;J3KRY7	H3BMW4;Q9BTX3;Q9BTX3-2	Transmembrane protein 208	TMEM208	4	3	3	3	0.859046	1.55182	0.703943	4.39066	1.18065	0.826218	0.52342	3.32376	1.58801	0.95426	1.55787	1.86584	1.31549	0.900811	0.104682	0.422588	0.752723	0.387024	0.209738	0.473836	0.518497	0.356123	0	0.588	0.0497723	0.692002	0.713489	0.58746	0.537389
H3BN98;Q15041;H3BPJ2;Q15041-3;Q15041-2;H3BTX6;H3BS91	H3BN98			7	11	3	3	0.761632	0.108982	0.348409	0.360353	0.8658	0.190781	0.115423	0.321315	0.0480645	0.00901467	0.26567	0.240204	0.054959	0.305311	0.0744586	0.0325652	0.285299	0	0.0896481	0.403425	0.026715	0.0797359	0.245118	0.0900478	0.0653988	0.00638698	0.495815	0.265807	0.66092
H3BNI4	H3BNI4		ATP6V0C	1	1	1	1	2.56775	7.45986	6.71485	8.4339	9.45551	3.36141	2.07901	2.22227	1.5817	4.17543	7.72884	8.15026	1.3154	5.23169	0.508906	3.39456	4.04999	3.65304	2.18693	11.7809	1.13803	1.23875	1.37623	0.964308	2.38957	1.81927	6.53198	8.51316	2.37624
H3BPE1;H3BQK9;E9PNZ4;E9PLY0;E9PS75	H3BPE1;H3BQK9		MACF1	5	232	231	0	0.374892	0.29159	0.211074	0.20875	0.207083	0.319088	0.19789	0.251637	0.24522	0.394355	0.859319	0.419593	0.618779	0.259715	0.385472	0.291582	0.228153	0.32974	0.148478	0.143186	0.290674	0.132117	0.24391	0.282961	0.184098	0.235602	0.255227	0.287032	0.226424
H3BPG0	H3BPG0		COX4I1	1	12	2	2	0.0936433	2.82714	0.337699	3.68846	1.56333	0.88223	0	0.321729	0.996823	0.0538208	0.0945181	0.171383	0.178633	0.6805	0.120525	0.171155	0.320977	0.208534	0.299006	0.203927	0.383304	0	0.344803	0	0.118492	0.278603	0.401984	1.2025	0.472733
H3BTP3;E9PH57;P15884-11;P15884-13;P15884-3;P15884;H3BPJ7;P15884-9;P15884-7;P15884-4;P15884-10;P15884-14;P15884-12;P15884-16;P15884-8;P15884-15;P15884-5;A0A0D9SFU5;A0A0D9SEK1;A0A0D9SEZ3;A0A0E3D6N2;G0LNT7;A0A0D9SGE7;H3BTM9;A0A0D9SGE4;H3BUQ3;A0A0D9SF97;H3BTC3;H3BPG3;H3BNZ2;H3BP59;K7ESI6;H3BRF7;A0A0D9SEX8;A0A0D9SF18;A0A0D9SG61;A0A075B723;A0A0D9SGE5;A0A0D9SFX5;H3BTZ0;H3BT24;H0YNP8	H3BTP3;E9PH57;P15884-11;P15884-13;P15884-3;P15884;H3BPJ7;P15884-9;P15884-7;P15884-4;P15884-10;P15884-14;P15884-12;P15884-16;P15884-8;P15884-15;P15884-5	Transcription factor 4	TCF4	42	7	7	1	0.0182669	0.109871	0.00943552	0	0	0.0225042	0	0	0	0.0362895	0.136381	0.0236594	0.00546894	0.241256	0	0.0281562	0	0.0768808	0.00250443	0.0166563	0.0103526	0	0.0145595	0.125354	0	0.0160183	0	0.00404824	0.032958
H3BTU6	H3BTU6	Coronin	CORO1A	1	24	2	2	0.0145497	1.36038	0.455468	0.18993	0.0482405	0.853012	0.34721	0.0926089	0	0.246312	0.134332	0	0.161988	0.00849775	0.0733713	1.0037	1.41612	0.228244	0.223262	0.303201	0.373118	0.0766485	0.0647358	0.067906	0.00601777	0.302234	0.220705	1.33285	0.785898
H3BUB6;H3BV04;H3BN93;H3BPL9	H3BUB6;H3BV04;H3BN93;H3BPL9		SCAMP2	4	6	2	2	0.143335	0.550899	0.068912	0.111546	0	0.0579671	0.089729	0.122304	0.361757	0	0.126466	0.0714808	0.255264	0.149389	0.0421415	0.214914	0.235603	0.382404	0.140522	0.0478829	0	0.0432223	0.022844	0.0441403	0.176826	0.436607	0.0523735	0.125392	0.0473214
H7BXI1;A0FGR8-6;A0FGR8-5	H7BXI1;A0FGR8-6	Extended synaptotagmin-2	ESYT2	3	42	42	1	3.09436	1.53889	1.49694	2.39614	0.81023	1.49918	2.07731	2.31495	1.82768	2.62482	5.47863	1.86636	1.62318	0.650775	0.528742	1.39478	0.69277	2.81619	2.20516	3.3413	1.25752	0.695873	0.908512	1.93754	1.60401	3.30744	0.958111	1.00577	2.6016
H7BY58;P22061-2;P22061;A0A0A0MRJ6;F6S8N6;C9J0F2;F8WDT3;F8WAV5;F8WAX2;H7C4X2	H7BY58;P22061-2;P22061;A0A0A0MRJ6;F6S8N6	Protein-L-isoaspartate O-methyltransferase;Protein-L-isoaspartate(D-aspartate) O-methyltransferase	PCMT1	10	14	14	14	1.21961	4.60693	2.37658	2.51752	1.74615	6.83594	1.16292	2.33853	2.61792	2.52762	1.55012	6.68324	3.99847	4.40511	4.122	4.35949	4.95701	5.80316	8.88528	4.08922	4.37603	2.63932	1.94148	2.31104	3.23528	5.10194	2.0786	2.30904	2.56997
H7BYY1;F5H7S3;B7Z596;P09493-2;H0YL42;H0YK20;H0YN06	H7BYY1;F5H7S3;B7Z596;P09493-2		TPM1	7	28	18	0	2.0248	0.632924	0.0622935	0.973075	0.18634	0.203859	1.17992	0.557368	0.590616	0.38229	0.377278	1.02535	0.255139	0.242191	0.487324	0.93509	0.145621	1.13056	0.158239	0.111256	0.198374	1.78507	15.2341	0.186069	9.93997	0.686809	7.29209	0.450797	0.376412
H7BZG6;H0Y673;A6NH01;A0A0D9SFP9;P56377-2	H7BZG6;H0Y673;A6NH01;A0A0D9SFP9;P56377-2	AP-1 complex subunit sigma-2	AP1S2	5	4	4	1	0.430973	0.751816	0.193252	0	0.283467	1.34367	0.693849	0.988548	0.317627	0.532049	0.546646	1.28914	0.105234	0.171288	0.50799	1.11518	2.78014	0.184537	1.00028	1.05256	1.63402	1.04394	0.116705	0.395648	0.723838	0.133367	0.372601	1.26292	0.359582
H7BZJ3	H7BZJ3		PDIA3	1	10	1	1	0.132907	1.31738	1.82144	5.59197	2.9003	1.06536	3.01529	1.23293	3.12693	0.942891	0.420812	3.59342	0.496374	0.0713737	0.541939	1.66817	1.20893	3.18094	0.24345	4.02059	1.11411	0.345156	1.16531	0.410775	0.555347	1.39011	1.67539	1.61839	3.19498
H7C2G2;Q93070	H7C2G2;Q93070	NAD(P)(+)--arginine ADP-ribosyltransferase;Ecto-ADP-ribosyltransferase 4	ART4	2	7	7	7	0.663339	0.129662	0	0.60137	0.162651	0.127833	0.0166563	0.238471	0.00331193	0.119967	0.196775	0.259558	0.073612	0	0.0256138	0	0.0983703	0	0.0268736	0.0422804	0	0.0873825	0.604844	0.173726	0.721797	0.0488701	0.556854	0.00903754	0
H7C525;Q4VC31;C9JQ41;C9JBU9	H7C525;Q4VC31;C9JQ41	Coiled-coil domain-containing protein 58	CCDC58	4	8	8	8	0.610097	1.75561	0.591872	2.66279	0.224943	1.26779	0.979736	1.61093	0.655842	1.6432	3.63677	0.97869	0.236616	0.530198	1.75929	0.595295	1.24701	0.889176	1.64094	1.90667	1.01936	1.17103	1.09024	1.75419	0.753577	1.5924	1.02963	2.15929	2.59936
H8Y6P7;P0CAP1-11;P0CAP1;P0CAP1-8;P0CAP1-5;P0CAP1-10;P0CAP1-7;P0CAP1-6;P0CAP1-9;P0CAP1-3;P0CAP1-4;P0CAP1-2	H8Y6P7		GCOM1	12	7	7	0	0	0.0290009	0	0.0107023	0.0137006	0	0.0108306	0.00877029	0.0250275	0.041017	1.13619	0	0.0735261	0	0.0330247	0.0255581	0.0288136	0.032993	0.0320605	0	0	0.0221463	0	0.0109989	0.032006	0.00486253	0.00644866	0.105599	0.013917
H9KV75;G3V2W4;G3V2X9;G3V2E8	H9KV75		ACTN1	4	52	2	2	0.0174422	0.0179889	0.0128225	0.0174837	0.00874779	0	0	0.0157124	0.0108534	0.0128857	0.0199858	0.00578377	0	0	0.0213199	0.00632815	0.00697707	0.00436578	0	0	0	0.0229872	0.0103295	0.00186979	0.014746	0.0219476	0.0074552	0.0296669	0.02451
I3L072;Q9BSJ5-2;Q9BSJ5;Q9BSJ5-3;J3KTJ7;J3KT60	I3L072;Q9BSJ5-2;Q9BSJ5;Q9BSJ5-3	Uncharacterized protein C17orf80	C17orf80	6	10	10	10	0.0296793	0.180847	0.176253	0.345516	0.209854	0.017458	0.120644	0.168904	0.229599	0.0916863	0.169062	0.0513712	0.0820063	0.0324512	0.123954	0.0185057	0.0162475	0.21647	0.0426908	0.0924734	0.152142	0.257357	0.0446197	0.281163	0.113756	0.27711	0.280049	0.0903947	0.0637359
I3L0A0;Q13404-1;Q13404;Q13404-7;Q13404-2;G3V2F7;A0A0A0MSL3;F8W924	I3L0A0;Q13404-1;Q13404;Q13404-7;Q13404-2;G3V2F7	Ubiquitin-conjugating enzyme E2 variant 1	TMEM189-UBE2V1;UBE2V1	8	13	13	0	0.793885	0.70755	1.85826	1.13731	0.609127	3.64327	0.947652	1.62176	0.833161	0.633396	0.985066	2.68842	0.71759	1.0477	4.63164	4.33848	4.66187	5.08307	4.60548	5.07903	3.40247	5.03365	2.28428	2.45039	1.7555	1.33217	0.386228	1.26486	2.91462
I3L0E3;Q9Y2R5;E9PE17	I3L0E3;Q9Y2R5;E9PE17	28S ribosomal protein S17, mitochondrial	hCG_1984214;MRPS17	3	6	6	5	0.976815	1.35007	1.38488	1.72187	0.905766	1.12796	0.416	0.723356	1.07322	0.46896	1.3139	0.64976	0.327415	0.847809	0.380431	0.142505	0.149244	0.333037	0.336466	1.18243	0.589884	0.46203	0.813414	0.758305	0.261692	1.29829	0.954577	1.57241	0.9313
I3L1H5;Q9BZG8;Q9BZG8-3;Q9BZG8-2;I3L3X9;A0A0A0MTR4;U3KQN3	I3L1H5;Q9BZG8;Q9BZG8-3;Q9BZG8-2	Diphthamide biosynthesis protein 1	DPH1	7	9	9	9	0.0679745	0.00776594	0.290299	0.018364	0.498266	0.102083	0.0704798	0.249802	0.0119848	0	0	0.351851	0.0184404	0	0.0396632	0.0347347	0.106403	0.110254	0	0.308313	0	0.0533362	0.0321558	0.0140498	0.0805517	0.0369757	0.316307	0.0216232	0.0917459
I3L1Z9	I3L1Z9		ANKFY1	1	3	2	2	0	0.686306	0.634647	0.348254	1.95085	0.164039	0	0.107852	0.304609	0	0	0	2.29834	0.804469	0.252685	0.501294	0.265413	0.23781	0.282352	0.14702	0.150192	0.180066	0.191584	0	0	0.113633	0	0.452543	0.342493
I3L2C7;P57678;I3L399;I3L4A4;I3L4M4;E7EN12;I3L1J7	I3L2C7;P57678	Gem-associated protein 4	GEMIN4	7	25	25	25	0.591153	0.11574	0.529937	0.120198	0.524743	0.372767	0.775577	0.230596	0.18138	0.146492	0.363637	0.423521	0.290832	0.284914	0.330188	0.192045	0.270197	0.178304	0.207138	0.441885	0.374168	0.251195	0.186917	0.423259	0.165334	0.240531	0.293733	0.421656	0.427268
I3L2J0;Q96RK0;A0A0A0MQR4;I3L2I4;I3L135;I3L1Q4	I3L2J0		CIC	6	14	14	14	0.0396279	0.0101594	0.0125123	0.00576929	0.00425863	0.0276982	0.000694076	0.0351538	0.00232773	0.0093882	0.0957809	0.00792857	0.0267742	0.00781436	0.00944309	0.0219461	0.0357863	0.023926	0.0177942	0.0175435	0.0258653	0.00743471	0.000442	0.0286676	0.00866667	0.00146727	0	0	0.0256997
I3L4N8	I3L4N8		ACTG1	1	26	1	1	0	0.678342	0.0587853	0.208721	0.0599428	0.172853	0.405583	0.283639	0.546224	0.50719	0.255244	0	0.55338	0.166298	0.115262	0.372711	0.314949	0.215023	0.112687	0.13505	0.15812	0.540461	0.514869	0.0924985	0.443112	0.859645	1.30833	0.304168	0.21308
I3L505	I3L505	Acyl carrier protein	NDUFAB1	1	3	3	2	6.37747	38.9995	22.553	41.8491	28.8125	10.933	7.50485	12.7655	35.7658	43.045	28.6494	9.16589	11.6348	29.9002	21.0343	5.76537	18.1497	17.217	13.2769	25.2095	8.18679	8.19856	11.2344	23.9002	2.49416	24.0755	33.1064	17.6	17.1879
I3L506	I3L506		SCPEP1	1	4	1	1	0	0.0159342	0.0390036	0	0	0	0.0641913	0	0.477135	0.10267	0.0448092	0.14411	0.297463	0	2.74238	1.01878	0	0	0.0793796	0	0.0918883	2.11571	10.5881	0.154573	7.16875	0.295224	13.8531	0.0781454	0.427519
I6LPK7;Q07812-6	I6LPK7;Q07812-6	Apoptosis regulator BAX	BAX	2	4	1	1	0	0.312759	0.394957	0.290624	0.402303	0.465048	0.204977	0.0523193	0	0	0	0.0604648	0.0330514	0	0.0495094	0.354807	0.705825	0	0	0.266349	0.40872	0.797615	0.052238	0.359445	0.0395893	0	0.0663272	0.62712	0.582553
J3KNF8;J3QR91	J3KNF8		CYB5B	2	8	8	1	14.0075	14.5279	12.36	30.7559	8.75415	13.1471	9.2532	22.3213	19.9626	25.82	18.8253	11.7752	19.8681	11.3134	16.3652	7.71463	11.4191	18.3417	18.4953	19.5023	10.5289	18.8114	19.114	23.7618	12.0531	48.0364	46.0264	12.6457	38.2192
J3KNL6;F1T0I1;O15027;O15027-2;O15027-4;O15027-3;O15027-5;X6RGP5;A0A0C4DH09;Q8N9G1	J3KNL6;F1T0I1;O15027;O15027-2;O15027-4;O15027-3;O15027-5;X6RGP5	Protein transport protein Sec16A	SEC16A	10	51	51	51	0.352472	0.243706	0.25745	0.508171	0.455136	0.649391	0.206849	0.163963	0.0982404	0.602675	1.17068	0.279732	0.236703	0.137985	0.134883	0.316195	0.217667	0.284554	0.283126	0.362953	0.442303	0.0993461	0.178425	0.533808	0.121021	0.210392	0.0958872	0.22708	0.430084
J3KNV1;O60281-2;O60281;H0YAU0	J3KNV1;O60281-2;O60281	Zinc finger protein 292	ZNF292	4	18	18	18	0.0167049	0.0221311	0.0218703	0	0.0203253	0.0155248	0.00422591	0.00746288	0.0107953	0.118065	0.0622257	0.00705864	0.0143092	0.0352114	0.0106951	0.0135904	0	0.00463803	0.0813735	0.00979234	0.0222449	0.0319129	0.008023	0.0338847	0	0.00595532	0	0.00971468	0.0117174
J3KNZ9;Q9HAH7;Q9HAH7-1;H3BRE6	J3KNZ9;Q9HAH7;Q9HAH7-1	Probable fibrosin-1	FBRS	4	7	7	7	0.0236876	0.00745323	0.0254142	0.00826136	0.0711738	0.0942994	0.00990107	0.00167094	0.0118443	0.0151618	0.0800444	0.0151939	0.0103775	0.092468	0.0429304	0.059983	0.0295171	0.0290973	0.0453479	0.0670058	0.115563	0.00641796	0.0077183	0.0708187	0	0	0	0.007406	0.0388466
J3KP75;O75167;O75167-2;O75167-5;O75167-4;F6TH74;H9KVA6;F5H858	J3KP75;O75167;O75167-2;O75167-5;O75167-4	Phosphatase and actin regulator;Phosphatase and actin regulator 2	PHACTR2	8	12	12	12	0.00559352	0.00787735	0.0203241	0.0358237	0.0784576	0.0872266	0.0158727	0.0439737	0.0588181	0.0153843	0.0285675	0.013416	0.0630143	0	0.0915483	0	0.132364	0.0565904	0	0.129054	0	0.133938	0.1105	0.0063154	0.0114617	0.05734	0.0348379	0.0437143	0.0336283
J3KPF0;F8VWT9;Q9Y4D8;Q9Y4D8-4;Q9Y4D8-2;Q9Y4D8-3;V9GYT9	J3KPF0;F8VWT9;Q9Y4D8;Q9Y4D8-4	Probable E3 ubiquitin-protein ligase HECTD4	HECTD4	7	38	38	25	0.0914441	0.0300675	0.0744251	0.0256521	0.103849	0.0194417	0.0231606	0.0274926	0.0139373	0.0294801	0.00818045	0.0636147	0.0205393	0.0330971	0.0309853	0.0602877	0.105154	0.0846233	0.0202681	0.0687256	0.0492075	0.0164207	0.0302476	0.0221275	0.0501669	0.0538426	0.0621079	0.0694523	0.0497665
J3KPK1;A0A0D9SGJ6;O43426;O43426-4;C9JFZ1;J3KQV8;O43426-2;C9JW66;O43426-5;H7BZ56;H7BZC2	J3KPK1;A0A0D9SGJ6;O43426;O43426-4;C9JFZ1;J3KQV8;O43426-2;C9JW66	Synaptojanin-1	SYNJ1	11	10	10	10	0	0.033553	0.0163947	0.0134937	0.0213774	0.0268931	0.0376983	0.0267238	0.0053091	0.209624	0	0.0127979	0.0601956	0.00206002	0.0155399	0.0100445	0.0315805	0.00912157	0.00235535	0.0344097	0.0195956	0.0305551	0.0623695	0.0471128	0.23067	0.00437974	0.0560726	0.00475768	0.0219885
J3KQL8	J3KQL8		APOL2	1	13	13	1	0.961007	0.457673	1.12785	1.81129	0.735337	3.03595	1.02242	2.08315	0.628747	2.60897	1.01037	1.21872	0.528611	0.108445	0.209061	0.261555	0.494495	0.502185	0.226137	1.91929	1.34527	0.266728	0.413106	0.74903	0.119767	0.441211	0.123342	1.75645	1.08356
J3KQY1;Q9NWU5;E7ESL0;A0A0C4DGX2;Q9NWU5-3;Q9NWU5-2	J3KQY1;Q9NWU5;E7ESL0;A0A0C4DGX2;Q9NWU5-3;Q9NWU5-2	39S ribosomal protein L22, mitochondrial	MRPL22	6	10	10	10	2.64679	4.28571	9.43084	3.12065	2.49145	1.3968	2.76336	3.1075	2.38233	3.14751	2.13839	1.90508	4.85343	2.76288	1.68858	1.12816	1.30343	4.03733	2.58014	3.87685	2.00523	0.905155	1.28178	2.25549	0.436077	1.9533	1.36251	2.54154	5.577
J3KRA9;Q96Q15;Q96Q15-2;Q96Q15-3;Q96Q15-4;H3BQN7;I3L400;I3L0W2;A0A087WZT3;I3L144;H3BPS6;A0A087WXM7;E9PNP6	J3KRA9;Q96Q15;Q96Q15-2;Q96Q15-3;Q96Q15-4	Serine/threonine-protein kinase SMG1	SMG1	13	47	47	45	0.0542587	0.129418	0.211883	0.0200901	0.283473	0.0681053	0.199916	0.0951934	0.049588	0.00788381	0.0314782	0.149058	0.109136	0.134133	0.0516016	0.0583815	0.103126	0.0672513	0.0523415	0.0950732	0.0840292	0.098315	0.0435563	0.0618305	0.0614323	0.0693773	0.0734308	0.140654	0.11405
J3KS82	J3KS82	Galectin	LGALS9	1	4	1	1	0.0926404	0.158221	0.185276	0.0600784	0.131921	0.228917	0.140974	0	0.105675	0	0	0	0.0510698	0	0.00970047	0.0351444	0.063517	0	0	0.0251489	0.054645	0.0386707	0.0282987	0.00986221	0.0240216	0.0116638	0.0149288	0.134388	0
J3KT75;O75352;J3QS48;I3L295;J3QW43;J3QRD5;Q9H3L2;Q1HDL3;A0A087WV81;O75352-2;J3KSI4;I3L1D2;I3L4E0;J3KTK8;J3QQZ4;I3L405;I3L261	J3KT75;O75352;J3QS48;I3L295;J3QW43;J3QRD5;Q9H3L2;Q1HDL3;A0A087WV81;O75352-2;J3KSI4;I3L1D2;I3L4E0;J3KTK8;J3QQZ4	Mannose-P-dolichol utilization defect 1 protein	MPDU1;HBEBP2BPA	17	5	5	5	1.2942	0.784196	0.421013	3.69036	0.0533116	1.69959	1.66184	1.35073	1.38508	3.01163	2.90798	1.79734	0.796407	0.459847	0.63961	0.814063	1.25394	2.08157	1.4694	1.73104	1.73175	0.533915	1.65578	1.79574	1.59342	2.11829	3.30722	1.81458	1.12911
J3QL06	J3QL06		HYOU1	1	14	1	1	0	0.125294	0.0850123	0.148568	0.139419	0.118979	0.0728918	0.0497509	0.0457068	0.036304	0.0807461	0.131897	0	0.0182643	0.00757503	0.0636912	0.0671425	0.0710233	0.0262946	0.0755277	0.0689057	0.00858462	0.0129293	0.0456553	0	0.032012	0.0391216	0.150047	0.037372
J3QR07;Q96MU7;Q96MU7-2;J3KS01;J3KRG5	J3QR07;Q96MU7;Q96MU7-2	YTH domain-containing protein 1	YTHDC1	5	19	19	19	0.246416	0.401791	1.1853	0.205784	0.606149	0.537811	0.0804608	0.246216	0.129994	0.384156	0.316248	0.493607	0.351956	0.642427	0.216546	0.211235	0.268551	0.245512	0.639534	0.287721	0.42999	0.21667	0.0433674	1.18894	0.0259325	0.0739978	0.122645	0.245834	0.53974
J3QT77;Q15165;Q15165-3;Q15165-1;G3XAK4	J3QT77;Q15165;Q15165-3;Q15165-1	Serum paraoxonase/arylesterase 2	PON2	5	11	11	11	0.183302	0.944266	0.734308	0.678315	1.14703	0.147943	0.0148953	0.559454	0.077339	0.13724	0.233547	1.68506	0.0385508	2.46313	0.0518589	0.015233	0	0.0589219	0.43996	0.134973	0.0947616	0	0	0.0150799	0.170368	0.0772246	0.00725914	0.14268	0
J9JID7	J9JID7		LMNB2	1	65	1	1	0.342555	0.0693816	0.0613526	0	0.0261872	0.263815	0	0.129481	0.0708473	0.782888	0.420148	0.00601294	0.109797	0	0.0547893	0.14931	0.0457904	0.148771	0.188711	0.0715591	0.158925	0.0354182	0.0880795	0.35956	0.0457038	0.0586375	0.0247854	0.018311	0.0873764
K7EIG1;O75153	K7EIG1;O75153	Clustered mitochondria protein homolog	CLUH	2	34	34	3	0.162854	0.0572881	0.434508	0.0699586	0.681858	0.0777955	0.233511	0.0888619	0.0870379	0.0105362	0.0140532	0.969978	0.118153	0.50438	0.105763	0.0479788	0.183013	0.0949494	0.0417323	0.123476	0.153135	0.0905915	0.0602986	0.0793015	0.0661011	0.0749576	0.0523085	0.136802	0.102589
K7EIJ0;A6NG10;Q969T9;K7ENL2;K7EMC9;B4DFG2;K7EIN1;K7ESN4;K7EIK1	K7EIJ0;A6NG10;Q969T9;K7ENL2;K7EMC9;B4DFG2;K7EIN1;K7ESN4	WW domain-binding protein 2	WBP2	9	8	8	8	0.684008	0.316911	0.459178	0.750653	0.702719	2.20567	0.465458	4.3438	0.286939	0	0.15325	2.56167	0.489111	0.71677	1.1205	3.53908	2.40317	0.734959	2.27622	1.75648	2.20183	1.95461	0.592747	0.386821	1.65317	0.556196	0.444681	0.789056	1.94336
K7EJ09	K7EJ09		ILF3	1	6	1	1	0.149968	1.59493	1.08931	0.288277	0.126053	0.88752	0	0.178288	0.0597428	0.803255	0.3961	0.287974	1.18243	1.07599	0.798119	0.25826	0.122313	0.171887	0.141604	0.530381	1.40912	0.816939	0.600794	1.47064	0.592861	0.154529	0	0.846719	1.44453
K7EJH0;K7EMX1;K7EJV2;K7ESQ2	K7EJH0;K7EMX1;K7EJV2;K7ESQ2		SPC24	4	4	4	1	0.0575179	0	0.0651699	0	0.241938	0.11608	0.135116	0.0897415	0.0409532	0	0	0.391345	0	0.301321	0.146675	0.0781733	0	0	0.0756167	0	0.224976	0.0523038	0	0.421863	0.0682668	0.0586216	0.0117366	0.0692542	0.124995
K7EJH8	K7EJH8		ACTN4	1	16	2	2	0	0	0.477728	0	0.159099	0.0197146	0	0.077479	0.0307038	0	0	0.0807968	0	0	0.0888807	0.0429752	0.042924	0.0210084	0.105617	0.0570775	0	0.139342	0.215948	0.0338774	0.21735	0.632753	0.335406	0.113184	0.462163
K7EK07	K7EK07	Histone H3	H3F3B	1	28	1	1	0	1.1517	0.701546	0.247708	1.97057	1.06855	0	0.747056	1.30901	0.736835	0.345896	0.0732952	4.84948	1.03035	1.4568	0.562468	0.278366	0	0.107035	0.28438	0.339582	0.768114	2.26644	0.893203	0.795267	0.563281	0.368314	0.345789	0.64345
K7EKE6;P36776;K7EJE8;P36776-2;P36776-3;K7ER27;K7ERR6;K7EQF8;K7ER56	K7EKE6;P36776;K7EJE8;P36776-2;P36776-3	Lon protease homolog, mitochondrial	LONP1	9	42	42	42	6.85762	9.62128	11.2312	11.2382	14.8945	7.17801	6.54186	6.72217	7.82332	5.04633	7.02703	4.01707	4.75309	13.5725	5.00027	2.61752	4.63999	9.70324	6.96168	9.98643	6.03035	4.00453	4.41472	9.42872	2.04962	14.8883	5.30602	7.54227	6.52661
K7EKJ4;K7ELL5;Q9NPI9	K7EKJ4;K7ELL5;Q9NPI9	Inward rectifier potassium channel 16	KCNJ16	3	1	1	1	5.45745	4.35561	0.792288	1.95156	0	1.16671	2.42545	4.35736	5.53101	1.83759	0.742337	0	0.951079	0	1.9452	0	0.742163	0.884887	0	0	1.77753	0.695116	0.697864	0.754777	0	0.2218	0.284005	1.95425	0.853445
K7ELL7;P14314;P14314-2;K7EPW7;K7EJ70;A0A0C4DGP4;K7EKX1;K7EIP3	K7ELL7;P14314;P14314-2	Glucosidase 2 subunit beta	PRKCSH	8	28	28	28	12.4019	13.6018	12.7451	32.2666	19.3057	13.8931	6.09953	18.6566	13.6047	17.2528	20.6073	15.463	6.86327	17.2169	14.9218	11.1237	7.36316	14.4024	15.793	14.6942	6.42507	14.7913	11.3554	10.0495	7.33441	21.2977	19.3623	12.586	11.4731
K7EM38	K7EM38		ACTG1	1	20	2	2	0.681123	1.12178	0.722865	0.204383	0.676266	0.576376	1.40899	1.40602	0.316554	0	0.170272	2.14181	0.889358	0	0.651944	0.623377	0.446861	0.349491	0.251722	0.490433	1.01538	0.385482	0.367551	0.376899	1.23897	0.892032	0.950058	1.16925	0
K7EQQ3	K7EQQ3		KRT9	1	29	1	2	0.31173	0.74111	0.914017	0.273711	0.546934	0	1.4851	0.863312	1.37481	0.607097	0	2.35485	0.874233	0.585275	0.320359	0.222438	0.722759	0.249675	0.0838633	0.130975	0.449859	0	0.410876	0	0.159366	0.217799	0.568063	0.124381	0.243218
K7EQW8	K7EQW8		TPM4	1	4	1	1	0.123075	0.733047	0	0	0	0.291012	0	0	0.289828	0.267867	0.953542	0.135594	0	0	0.221057	0.635088	0.269902	0.491905	0.39648	0.252612	0.207749	0.152461	0.604592	0.152656	0.998699	0.33151	0.662286	0.397456	0.364512
K7ER74;P02655;Q6P163;K7EMC3;V9GYJ8	K7ER74;P02655;Q6P163	Apolipoprotein C-II;Proapolipoprotein C-II	APOC4-APOC2;APOC2	5	4	4	3	0.382935	0.0405634	0.0665709	0.504821	0	0	0.397099	0.313977	0.223524	0.384672	0.40831	0.369882	0.057205	0	0	0.138079	0.0591004	0.145924	0.0750381	0.394887	0.20329	0	0.222542	0.103879	0	0	0	0.0852902	0.03508
K7ER90	K7ER90		EIF3G	1	13	1	1	0.116652	0.0147465	0.0198518	0	0	0.0356624	0	0.0320422	0.0398118	0	0.00542836	0.0915804	0	0	0.03328	0.0822556	0.109273	0.0857888	0	0.154974	0	0	1.036	0.0967238	3.97246	0.0930814	1.13097	0.147827	0.223848
K7ERI9;P02654;K7EJI9;K7ELM9;K7EPF9	K7ERI9;P02654;K7EJI9;K7ELM9;K7EPF9	Apolipoprotein C-I;Truncated apolipoprotein C-I	APOC1	5	4	4	3	4.0167	1.74292	3.42123	3.06446	9.9134	1.26406	8.03877	6.23209	10.4661	0.122437	0.780276	16.1658	3.74998	10.4541	2.17132	6.70293	1.78829	10.8524	0.787383	2.01123	1.59614	7.31317	31.0229	0.608795	17.2581	22.2313	9.99502	5.83981	0.990123
K7ES63	K7ES63		TUBB6	1	6	1	1	0.509512	0	2.43529	0.454811	3.03341	0	2.93722	0	0.94718	0	0.303058	1.38354	2.82638	2.50326	1.66019	0.941959	0	0.647241	0.596599	0.296813	2.01961	1.91447	0.630738	0.959611	1.07345	0.0449622	1.60667	0.146857	0.393931
K7ES78;K7EMQ1	K7ES78;K7EMQ1		CAPNS1	2	4	1	1	0.0630392	0	0	0.132357	0	0.307696	1.11494	0.126071	0.1267	0	0	0	0.138309	0	0.321088	0.720483	0.730183	0.128244	0.102339	0.15431	0.160465	0.253295	0.064158	0.0604336	0.272053	0.101667	0.0213746	0	0.23169
L0R6Q1	L0R6Q1		SLC35A4	1	6	6	6	1.08095	2.36805	0.541312	5.64757	0.648197	1.2834	3.12893	4.91836	2.99214	2.31331	3.91415	1.33491	0.612839	0.298241	0.499692	1.31814	3.43095	2.55097	2.03227	7.00584	1.64017	1.50197	1.01716	2.23832	1.5202	1.8617	3.03833	2.25135	1.6464
L0R819;U3KQP6;U3KQ49	L0R819		ASNSD1	3	4	4	2	0.0792268	0.359318	0.400092	0	0.477079	0	0	0.383436	0.161609	0	0.059617	0.201455	0.218862	0.816907	0.385565	0.724405	0.514382	0.698951	0.757759	0.47188	0.187289	0.283927	0.252525	0	0.470834	0.630447	0.157081	0.110352	0.29251
M0QXA7;O95785-3;B9EGQ5;O95785-4;O95785;O95785-2	M0QXA7;O95785-3;B9EGQ5;O95785-4;O95785;O95785-2	Protein Wiz	WIZ	6	21	21	21	0.0809034	0.0282192	0.303974	0	0.431138	0.439965	0	0.0428046	0.0454774	0.630247	0.636359	0.0445011	0.482153	0.185042	0.281896	0.886317	0.582431	0.271789	0.394223	0.197266	0.223088	0.499136	0.235211	0.644588	0.101693	0.1033	0.0831352	0.0108187	0.0498404
M0QXB4;O14579;A0A087X0I4;O14579-2;O14579-3;M0R061	M0QXB4;O14579;A0A087X0I4;O14579-2;O14579-3	Coatomer subunit epsilon	COPE	6	17	17	17	1.75682	2.62193	2.02039	2.05703	1.52333	2.21332	2.68975	2.5802	1.38029	0.645656	0.746819	7.60018	4.91463	1.85178	6.64221	3.39776	3.88565	2.59228	2.6328	3.32369	2.52493	5.61541	2.74987	3.22287	3.48929	3.16997	1.71266	3.22701	3.41728
M0QYM7	M0QYM7		TUBB4A	1	8	1	1	0.0701865	1.31645	3.24814	0.555928	3.40797	0.45263	0.322728	0.164605	0	0.0573487	0.0944891	0.31391	0.89465	2.03148	0.50033	0.627402	1.01212	0.264232	0	0.0417783	0.326099	0.434078	0.183663	0.282768	0.117724	0.95263	0.168394	1.33469	0.596934
M0QZR4;Q92888;Q92888-3;Q92888-2;M0QYC1;M0R2C7;M0QYS3;M0QZH8	M0QZR4;Q92888;Q92888-3;Q92888-2;M0QYC1	Rho guanine nucleotide exchange factor 1	ARHGEF1	8	46	46	6	2.4468	1.50353	1.92638	1.06248	1.7524	2.09664	2.61891	3.15448	1.24345	0.443829	1.11492	0.822608	2.03602	1.17418	3.23826	3.68946	2.68439	5.32268	3.76173	2.0501	3.39802	2.10551	1.45892	2.19576	4.31959	4.9985	2.47302	2.91951	2.32178
M0R042	M0R042		TUBB4A	1	7	1	1	0.548406	1.68366	5.67984	0.586606	7.83299	1.0553	1.44182	0.602927	0.395419	0	0.0770833	1.81246	1.75892	3.93915	1.04604	1.67636	0.723961	0.836942	0.400342	0.799626	1.44424	1.1014	0.386618	0.647733	0.608169	0.473125	0.469928	1.86017	1.41471
M0R0R3;Q9BQ49;M0R2G5;B7WNH4;E9PP42;E9PNA8;E9PLH2;M0QYU9	M0R0R3;Q9BQ49;M0R2G5;B7WNH4	Small integral membrane protein 7	SMIM7	8	4	4	4	0.262156	0.208714	0.285798	0	0.536786	0.190959	0.162527	0	0.0729267	0.426506	0.110663	0.266568	0.172403	0	0.0548736	0.0935322	0.344916	0.0926084	0	0.317932	0.258779	0.0765984	0.141555	0.0565157	0.0607848	0.0775307	0.0588756	0.367141	0.441685
O00115;O00115-2;K7ENE5	O00115;O00115-2;K7ENE5	Deoxyribonuclease-2-alpha	DNASE2	3	3	3	3	0.165257	0.118044	0.287558	0.0203504	0.0756419	0.326153	0.157215	0.177729	0.265854	0.0759808	0	0.076915	0	0.44419	0.141171	0.42784	0.18199	0.114525	0.146216	0.0930828	0.0882322	0	0.0929604	0.108991	0.087565	0.0637702	0.167956	0.146823	0.118415
O00116;B8ZZ81	O00116	Alkyldihydroxyacetonephosphate synthase, peroxisomal	AGPS	2	28	28	28	2.40694	1.36708	2.26848	2.29217	3.04493	1.41008	1.4981	3.13161	2.10066	1.26008	2.14445	2.97795	1.12873	3.16728	1.41332	0.561835	0.465415	1.89059	0.898847	3.13341	1.9954	1.64917	1.92623	3.003	5.16726	3.65683	2.89617	2.66381	2.26988
O00139-2;O00139;O00139-1;O00139-5;O00139-4;D6R9M0;H0Y8H2;D6RD93	O00139-2;O00139;O00139-1;O00139-5;O00139-4	Kinesin-like protein KIF2A	KIF2A	8	29	29	26	1.58208	0.983769	1.43028	0.609591	1.30701	1.56439	0.700337	1.08617	0.643867	0.957294	0.739519	1.53028	2.80034	0.994762	1.49617	0.978687	1.32551	1.0444	1.1219	1.74265	2.14092	1.0058	1.2511	2.6717	1.09641	1.03203	0.88998	0.742726	1.01812
O00142;E5KNQ5;O00142-2;H3BP77;A0A0A0MSY7;O00142-3;O00142-4;O00142-5;J3QRP0;J3KS73;J3QL12;J3KRW8	O00142;E5KNQ5;O00142-2;H3BP77;A0A0A0MSY7;O00142-3;O00142-4;O00142-5;J3QRP0	Thymidine kinase 2, mitochondrial	TK2	12	7	7	7	0.572556	0.597329	0.0820354	0.95689	0.0353091	0	0.46169	0.377829	0.308197	0.180641	0.211381	0.211565	0.227627	0	0.194648	0.199832	0.461079	0	0.0373758	0.313454	0.0990163	0.0778591	0.110571	0.254849	0.239375	0.100685	0.0396561	0.246724	0.0248956
O00148;O00148-2;K7EQN7;O00148-3;K7EPJ3;A0A0D9SEM9;K7EN69;K7ENP6;K7EL56;K7EIL8	O00148;O00148-2;K7EQN7;O00148-3	ATP-dependent RNA helicase DDX39A	DDX39A	10	24	11	11	0.911164	0.875846	5.79436	0.611091	5.91133	0.991755	0.485865	0.509013	0.566205	0.479031	0.821681	2.17999	1.21505	5.31279	1.46504	1.47792	0.854869	0.677201	0.904253	0.426288	1.80423	1.29576	0.502392	4.21925	0.671244	0.455975	0.468293	1.54872	2.44483
O00151	O00151	PDZ and LIM domain protein 1	PDLIM1	1	16	16	16	2.01828	2.52255	3.32924	1.9146	3.44605	2.68559	0.939888	2.58588	2.86932	0.673104	0.436586	3.95928	2.00958	3.68884	2.06095	2.48353	0.604531	1.60739	2.91624	0.0812303	0.448396	2.26522	1.50872	0.471605	2.34471	1.42867	0.137696	0.866546	0.841921
O00154-6;O00154;O00154-4;O00154-7;O00154-5;K7EKP8;O00154-2;O00154-3;Q6ZUV0	O00154-6;O00154;O00154-4;O00154-7;O00154-5;K7EKP8;O00154-2;O00154-3	Cytosolic acyl coenzyme A thioester hydrolase	ACOT7	9	13	13	13	0.314484	0.036041	3.57075	0.252882	5.76464	0.421534	0.200843	0.336827	0.115286	0.175206	0.0397228	5.50951	0.226959	3.34691	0.307286	0.251416	0.276605	0.415327	0.140114	2.52995	2.24134	1.11153	0.146409	1.06941	0.155429	0.0725589	0.0114773	0.234208	1.73674
O00159-3	O00159-3	Unconventional myosin-Ic	MYO1C	1	56	56	1	7.69754	3.72139	0.823388	3.81837	0.655412	1.48054	3.24946	7.39455	3.65762	0.886743	0.708761	4.03854	6.86067	1.92081	1.69953	1.03699	0.686753	2.85542	0.364369	2.43396	1.9277	2.23959	1.31164	1.77224	2.76912	5.46793	2.97465	2.25027	1.55426
O00160;M0QXU2;M0QY89;M0QXU5;M0QXE0	O00160	Unconventional myosin-If	MYO1F	5	45	40	40	1.05835	2.10969	1.24527	0.656254	0.498194	1.12652	1.96854	1.35683	1.21168	0.426837	1.28384	0.902969	1.34953	0.839403	0.954341	0.139346	0.1803	0.140975	0.172526	0.16254	0.0885176	0.509975	0.574855	0.239152	0.0898107	0.417831	0.580661	0.643872	0.358084
O00161;O00161-2;H3BM38;H3BNE1;H3BR18;H3BPJ0;H3BV99;H3BP15;H3BQY9;H3BR99;H3BNG6;H3BU94	O00161;O00161-2;H3BM38;H3BNE1;H3BR18;H3BPJ0;H3BV99	Synaptosomal-associated protein 23;Synaptosomal-associated protein	SNAP23	12	17	17	17	12.9205	10.5665	6.3175	15.7571	7.30453	9.37924	11.793	17.9441	24.3953	5.92022	4.30985	5.15153	9.08632	2.25586	24.4541	5.89147	11.8981	8.82447	5.82049	10.8716	2.68834	24.764	12.5141	6.96083	12.836	18.8836	44.1278	18.1144	9.49999
O00165;O00165-2;O00165-3;E9PIQ7;Q5VYD6;O00165-4;O00165-6	O00165;O00165-2;O00165-3;E9PIQ7;Q5VYD6	HCLS1-associated protein X-1	HAX1	7	11	11	2	0.804992	0.624176	1.1618	1.90083	0.539682	1.09164	0.57052	0.72888	0.454566	0.15929	0.132479	1.66865	0.18179	0.0805221	0.107695	0.309517	0.678749	0.860274	0.209561	0.706651	0.435839	0.307529	0.210291	0.52508	0.442126	0.369048	0.384133	0.740041	1.27608
O00170;E9PMH2;V9GYQ3	O00170;E9PMH2	AH receptor-interacting protein	AIP	3	17	17	17	1.32494	1.50755	3.35094	1.19155	3.31271	3.3006	1.53476	1.21784	1.00858	0.699916	0.982269	2.08346	3.28474	4.87033	3.8512	2.96809	3.91061	2.65195	3.03226	2.47628	3.56921	3.1322	1.95895	2.07465	2.14808	1.68408	1.067	2.21926	3.13755
O00178;B0QY59;F5H716;F5H257	O00178	GTP-binding protein 1	GTPBP1	4	21	21	21	0.365963	0.416191	0.562099	0.26052	0.717015	0.555579	0.456372	0.522976	0.305769	0.160905	0.153441	0.718145	0.543675	0.764033	0.874236	0.560844	0.81201	0.248208	0.55623	0.487526	0.512608	0.616014	0.641467	0.613818	0.640551	0.310512	0.326918	0.45538	0.44119
O00182;O00182-2;F8W9W4;Q6DKI2;Q3B8N2;J3KSY2;Q3B8N2-2;J3QS92;J3KSA0;J3QSH0;J3KT17;J3QR96	O00182;O00182-2	Galectin-9	LGALS9	12	9	9	6	4.25188	3.05591	2.77298	1.71191	2.96169	5.73031	0.737327	7.84042	3.58091	2.48336	1.7098	2.01342	1.20793	0.316999	0.25038	1.28002	2.74634	2.24816	2.11756	5.56411	4.33343	2.3646	1.12523	2.46577	0.758833	0.225397	0.735455	3.72152	0.725883
O00186	O00186	Syntaxin-binding protein 3	STXBP3	1	26	26	26	1.51524	1.34225	0.744805	1.28822	1.05108	0.574354	1.40199	2.16164	2.63551	1.10553	1.51196	0.827603	2.04433	0.958582	1.33536	0.590028	0.397095	0.652282	0.440089	0.724762	0.429513	1.16413	1.97246	1.02235	1.92076	2.31569	2.11383	1.55343	1.0094
O00189;C9JC87;C9JWL4;C9IZL5;C9JMG3;H7BZV3;H7C0A0;F8WCR6;H0Y6K1;F8WDR3;F8WCC5	O00189;C9JC87;C9JWL4;C9IZL5;C9JMG3	AP-4 complex subunit mu-1	AP4M1	11	12	12	12	0.0370002	0.0122019	0.228972	0.0528412	0.124506	0.0406685	0	0.0146671	0.0279234	0.0113142	0.0503235	0.224419	0.0795754	0.00794375	0.0941131	0.10265	0.121753	0.20612	0.172528	0.0730433	0.168874	0.294246	0.0523748	0.0860063	0.111081	0.0735052	0.05766	0.0508461	0.110804
O00192;C9JJX6;E9PDC3;O00192-2	O00192;C9JJX6;E9PDC3;O00192-2	Armadillo repeat protein deleted in velo-cardio-facial syndrome	ARVCF	4	7	7	7	0.00729657	0.0138667	0.0582812	0.0153612	0.0551766	0.00786124	0	0.00288588	0	0.00653039	0.0494505	0.0299955	0.00668183	0	0	0.00740877	0	0.0101332	0	0.00829274	0	0.0121533	0.0151085	0	0	0	0.183891	0.0115081	0.0211194
O00193;E9PM92;E9PRZ9;E9PQA1	O00193;E9PM92;E9PRZ9	Small acidic protein	SMAP;C11orf58	4	7	7	7	0.245436	1.21452	1.73002	0.698459	0.132878	4.2699	0.0822696	0.0923649	0.288674	0.203813	0.0743642	0.352659	0.891664	0.231203	3.44412	10.4071	12.9875	5.85102	7.77837	3.25509	4.17067	4.00516	0.300312	2.71687	0.290663	0.037422	0.0435292	1.5088	2.14017
O00194;K7ES41;K7EJ38	O00194;K7ES41	Ras-related protein Rab-27B	RAB27B	3	13	13	10	2.42823	0.656905	3.14228	0.878322	5.13978	1.42524	1.65817	1.85567	1.38094	0.506823	2.1919	0.922041	1.7269	2.7768	3.51284	1.30082	2.52597	0.312388	0.293873	0.26419	0.328689	1.50669	4.68411	1.79728	1.60786	0.263744	3.76429	1.07454	0.486655
O00203;O00203-3;F5GWU4;F5GYB0;H0YBD0	O00203;O00203-3	AP-3 complex subunit beta-1	AP3B1	5	39	39	33	2.00838	1.11481	2.03059	1.18063	2.27072	1.04772	1.30864	1.26211	1.20624	0.382774	0.346553	1.65823	1.22942	2.7799	1.48233	1.70267	0.976398	0.959753	1.70686	0.89189	1.346	1.60561	0.552047	0.880306	1.32594	0.719292	0.951129	2.67098	1.35675
O00204;O00204-2	O00204;O00204-2	Sulfotransferase family cytosolic 2B member 1	SULT2B1	2	8	8	8	0.0290233	0.0410594	0.22918	0.0206132	0.622204	0.140791	0.215526	0	0.415822	0.118458	0.0550767	0.0130681	0.535938	0.263841	0	0.044534	0.0782885	0.0241149	0	0	0	0.032513	0.154156	0.0567747	0.00979154	0.102023	0.182683	0.00427404	0
O00214-2;O00214;E9PN19;F6V2D4;Q5T3P9;B1ANM0;H7BXD8;E9PJ77;E9PRN3	O00214-2;O00214;E9PN19;F6V2D4;Q5T3P9;B1ANM0;H7BXD8	Galectin-8;Galectin	LGALS8	9	12	12	12	0.505545	0.424479	0.0954657	0.253208	0.0472638	0.398383	0.4596	0.265378	0.285395	0.0733678	0.0375784	0.913385	0.174006	0.131382	0.122326	0.372122	1.02076	0.287465	0.303618	0.276042	0.136705	0.286961	0.128543	0.347802	0.119223	0.02676	0.192732	0.252209	0.314521
O00217;E9PPW7;E9PKH6;Q08E91	O00217;E9PPW7;E9PKH6	NADH dehydrogenase [ubiquinone] iron-sulfur protein 8, mitochondrial	NDUFS8	4	9	9	3	7.5318	10.302	7.51945	19.1707	7.21678	5.53369	8.8228	17.2079	6.96926	7.39641	9.97531	4.2472	4.09014	1.32556	2.42031	2.97633	2.76883	4.01755	6.38094	12.0911	8.84496	1.74362	4.4801	6.15756	1.98284	4.13128	6.60543	9.95188	8.28795
O00231;O00231-2;J3QRY4;J3QS13;J3KSW3	O00231;O00231-2	26S proteasome non-ATPase regulatory subunit 11	PSMD11	5	27	27	27	6.17222	2.51538	8.45836	3.01195	9.73362	4.75705	3.46702	5.32434	2.59667	2.09852	1.1401	16.2635	4.08548	12.7099	11.4473	6.43309	9.66781	6.43701	5.70298	7.31156	7.4828	9.33196	4.41143	7.39335	8.99118	8.47895	3.78992	11.0688	8.98147
O00232;O00232-2;J3KTJ5;J3KSK1	O00232;O00232-2	26S proteasome non-ATPase regulatory subunit 12	PSMD12	4	30	30	30	4.20973	2.94343	6.41064	2.68335	6.88601	3.44189	3.32314	3.97141	2.1108	1.51752	1.51158	10.8244	1.9915	9.32812	5.65966	3.47795	3.92079	2.96035	3.28888	4.37288	5.78837	4.50065	2.38491	4.64903	6.81147	3.37279	3.08063	8.6761	4.84026
O00233;F5H5V4;F5GX23;J3KN29;O00233-2;F5H7X1;O00233-3;F5H169	O00233;F5H5V4;F5GX23;J3KN29;O00233-2;F5H7X1;O00233-3	26S proteasome non-ATPase regulatory subunit 9	PSMD9	8	8	8	8	0.80153	0.494254	2.02335	0.802717	2.6526	2.8374	0.557413	0.751717	0.569001	0.521136	0	1.08214	0.804889	2.24081	1.92846	0.590166	0.649002	0.95145	0.567744	1.32245	1.11946	2.36703	0.94322	1.49729	0.762364	0.798777	0.380012	2.27546	2.58378
O00255-2;E7EN32;O00255;O00255-3;E7ENS2;E7EPR4;E7ET29;Q9GZQ5	O00255-2;E7EN32;O00255;O00255-3	Menin	MEN1	8	11	11	11	0.335903	0.280691	0.442885	0.242116	0.396586	0.507329	0.213887	0.131238	0.126902	0.64838	0.632999	0.186056	0.23983	0.0401423	0.0964426	0.201046	0.240392	0.386697	0.889684	0.175956	0.394576	0.0682293	0.0321326	0.153752	0.0892055	0.0218319	0.0132822	0.118082	0.416815
O00257;O00257-3;F8WCW6	O00257	E3 SUMO-protein ligase CBX4	CBX4	3	12	12	12	0.0707366	0.217271	0.107002	0	0.124379	0.274516	0.47437	0.445462	0.0168931	0.373035	0.289613	0.0804089	0.146976	0.161152	0.294119	0.104303	0.01735	0.20764	0.115089	0.0392639	0.17591	0.121425	0.188843	0.194513	0.130374	0	0.128734	0.00665759	0.711476
O00258;O00258-2;H7BYE5;B7Z1T1;H7C384;C9JLV3;A0A096LNT6	O00258;O00258-2;H7BYE5;B7Z1T1;H7C384	Tail-anchored protein insertion receptor WRB	WRB	7	4	4	4	0.0222722	0.337	0.454439	0.076532	0.703961	0.320179	0.414035	0.540829	0.330121	0.50197	0.408862	0.591003	0.234052	0.106261	0.123885	0.251157	0.286218	0.581001	0.270614	1.62534	0.454168	0.284174	0.0996535	0.335939	0.344103	0.235	0.165542	0.430055	1.34932
O00264;O00264-2	O00264;O00264-2	Membrane-associated progesterone receptor component 1	PGRMC1	2	14	14	14	4.6229	2.04977	7.61189	4.63305	8.40067	1.19674	3.17365	5.13964	2.77643	1.11054	2.84289	13.6768	2.7223	6.7344	0.889473	1.84017	1.8642	4.29931	4.90246	2.41699	3.29672	1.29467	1.2152	2.07325	0.374899	3.25976	0.784825	2.20163	1.33248
O00267;O00267-2;M0QYL9	O00267;O00267-2	Transcription elongation factor SPT5	SUPT5H	3	46	46	46	0.588712	0.59633	1.29811	0.202301	1.13358	1.47402	0.138302	0.315313	0.426713	2.30858	3.16921	0.818223	0.973371	1.10579	1.07637	1.18804	1.15486	0.936063	1.83365	1.31314	1.68267	1.07691	0.351247	2.16878	0.218835	0.261602	0.113824	0.322563	1.23407
O00268;A0A0G2JRY5;V9GY14;V9GY03;A0A0A0MSA8;J3KTH2	O00268;A0A0G2JRY5	Transcription initiation factor TFIID subunit 4	TAF4	6	22	22	21	0.11729	0.174686	0.0164198	0.00259357	0.0385868	0.326016	0.015258	0.0526977	0.217759	0.356051	0.863225	0.0277245	0.507086	0.0258353	0.199384	0.0102509	0.0489405	0.0418943	0.452396	0.061047	0.206069	0.119173	0.0533522	0.393564	0.0662824	0.0755423	0.0277092	0.0158509	0.0235637
O00273;O00273-2;K7ERT1	O00273;O00273-2	DNA fragmentation factor subunit alpha	DFFA	3	10	10	10	0.0428434	0.368592	0.271671	0.378244	0.194552	0.399232	0.0359935	0.0234523	0	0.0665188	0.0843077	0.234644	0.108332	0.0873062	0.536299	0.174722	0.251121	0.334043	0.533405	0.234091	0.164938	0.412323	0.161481	0.17686	0.1743	0.232538	0	0.117428	0.386844
O00291;O00291-4;O00291-3;C9JMG5	O00291;O00291-4;O00291-3	Huntingtin-interacting protein 1	HIP1	4	26	25	25	0.160331	0.104299	0.0403983	0.0477274	0.110607	0.328822	0.0312018	0.0897129	0.0955118	0.0701449	0.0460791	0.0724345	0.180925	0.0651173	0.141918	0.356885	0.0979682	0.0742842	0.164506	0.0197785	0.0583438	0.461869	0.0464913	0.0433623	0.04643	0.123995	0.0372696	0.0198922	0.041555
O00299	O00299	Chloride intracellular channel protein 1	CLIC1	1	15	15	15	9.84237	8.78759	13.3878	8.67589	8.85841	23.1201	8.30353	15.1835	10.2405	4.15643	5.9334	30.6968	2.82579	14.1553	20.3134	20.0455	22.476	16.1061	19.921	11.5756	16.3184	16.6986	13.5491	6.29887	16.5277	9.01369	4.74059	11.0179	14.5692
O00303;H0YDT6;E9PQV8	O00303	Eukaryotic translation initiation factor 3 subunit F	EIF3F	3	15	15	13	4.57917	2.57447	2.75451	3.37203	2.72425	3.2431	4.96552	3.28612	1.81426	0.337998	0.45023	8.93684	0.592125	0.995938	1.76905	3.67623	4.26867	3.33325	6.29099	5.41005	4.87651	1.87938	1.2397	1.16636	3.59341	1.59724	1.97289	5.27588	5.79526
O00308;O00308-2;O00308-4;H3BS79;H3BPJ8;H3BRX8	O00308;O00308-2	NEDD4-like E3 ubiquitin-protein ligase WWP2	WWP2	6	12	12	7	0.0593911	0.00357605	0.132638	0.0379141	0.175001	0.0382909	0.0419997	0.0559182	0.0133736	0.032633	0.00971618	0.0690864	0.00320053	0.162428	0.060577	0.138546	0	0.131768	0.00907178	0.165419	0.0442879	0.040737	0.0305129	0.0830827	0.0381198	0.035152	0.019995	0.12452	0.22616
O00329;Q5SR50;F8W9P4;O00329-2	O00329;Q5SR50;F8W9P4	Phosphatidylinositol 4,5-bisphosphate 3-kinase catalytic subunit delta isoform	PIK3CD	4	21	21	20	0.278342	0.163313	0.120329	0.0707525	0.0539969	0.275077	0.179076	0.192671	0.0972397	0.0208097	0.125023	0.0298694	0.490106	0.0282747	0.244735	0.326614	0.377012	0.148384	0.259473	0.360235	0.356979	0.626704	0.154406	0.124174	0.53034	0.184524	0.129537	0.331599	0.475218
O00330;O00330-3;H0YD97;E9PLU0;E9PRI6;O00330-2	O00330;O00330-3	Pyruvate dehydrogenase protein X component, mitochondrial	PDHX	6	23	23	23	2.43919	3.36034	3.99596	5.89983	6.57813	1.37552	2.26337	3.8034	3.62862	2.91261	2.10512	3.25688	2.75568	5.90867	3.22423	1.11353	1.09476	2.37223	2.25237	2.75997	2.1457	2.68474	1.39156	2.93364	1.21305	3.66368	1.99178	2.7636	2.06532
O00391;O00391-2;A8MXT8	O00391;O00391-2	Sulfhydryl oxidase 1	QSOX1	3	11	11	11	0.0825861	0.0957577	0.371508	0.0849493	0.430825	0.0035394	0	0.0251887	0.0247503	0.0442532	0.104657	0.163762	0.0169188	0.189793	0.0255671	0.123019	0	0.00877159	0.00769552	0.0919212	0.0260133	0.0167754	0.0222508	0.0418122	0.150256	0.0297385	0.0163577	0.00844945	0.0797202
O00399;E5RK00;E5RFU3	O00399	Dynactin subunit 6	DCTN6	3	5	5	5	0.516982	0.3426	0.146013	0.330171	0.116976	0.393415	0.10234	0.19539	0.0756998	0	0	0.248939	0	0.256694	0.5154	0.351267	0.539736	0.678936	0.513084	0.0905783	0.968947	0.519861	0.311411	0.369603	0.398773	0.322199	0.22399	0.564903	0.377214
O00400;H7C577;H7C562	O00400	Acetyl-coenzyme A transporter 1	SLC33A1	3	10	10	10	0.399138	0.613966	0.863074	1.55274	1.3845	0.570269	0.326997	0.35928	1.19135	0.279354	0.228877	0.411736	0.800309	1.13702	0.370209	0.367779	0.204968	0.3674	0.0809448	0.323245	0.493656	0.214642	0.167276	0.271955	0.0482029	0.294532	0.228959	0.409414	0.241287
O00410;O00410-3;H0Y8C6;O00410-2;E7ETV3;E7EQT5;C9JMV5;H0Y3V4;E7EV12;C9JZD8;C9JZ53;E7EWK4;E7EX05;C9JQT6;E7ESA1;E7ETV8;C9J875;C9JXE0	O00410;O00410-3;H0Y8C6;O00410-2	Importin-5	IPO5	18	39	39	33	1.62892	0.708233	1.45711	1.52685	1.24228	1.64114	1.02175	2.08693	0.630065	0.833652	1.06191	2.44355	0.400334	1.78884	2.7931	2.1987	2.41107	2.20216	1.9819	2.24077	2.28784	3.73989	1.22851	2.53667	2.87002	2.03841	1.04173	2.13666	2.92269
O00411;K7EMH3;K7ESD1	O00411	DNA-directed RNA polymerase, mitochondrial	POLRMT	3	28	28	28	0.163759	0.0988817	0.629384	0.435012	0.655658	0.383661	0.174016	0.661811	0.122353	0.186147	0.0628949	0.6294	0.180936	0.402735	0.0890233	0.306198	0.302922	0.289788	0.0161812	0.304953	0.398309	0.0916019	0.24888	0.0721748	0.139937	0.379122	0.384551	0.315371	0.212347
O00418;H3BRH4	O00418;H3BRH4	Eukaryotic elongation factor 2 kinase	EEF2K	2	17	17	17	0.0810599	0	0.665182	0.0453305	0.661158	0.0101866	0.0858131	0.0347616	0.0139749	0.00372019	0.127384	0	0.0801438	0.440948	0.0179018	0	0	0	0	0.0437325	0.00868513	0.200821	0.00309509	0.0409516	0.00246088	0.0210546	0.124549	0.0117602	0.0394368
O00422	O00422	Histone deacetylase complex subunit SAP18	SAP18	1	12	1	1	4.10159	4.81257	5.97003	1.13323	6.40438	10.8458	0.789135	3.68763	3.56431	11.6965	13.9769	2.16425	8.2415	5.44698	7.07152	6.45713	4.48437	6.81651	8.49957	4.11677	10.6233	4.98599	3.63139	9.8448	1.52063	4.19478	1.74886	2.21172	4.10052
O00423;O00423-3;F8W717	O00423;O00423-3;F8W717	Echinoderm microtubule-associated protein-like 1	EML1	3	3	2	2	0.00866749	0.030994	0.0307001	0.0449681	0.022295	0	0.118292	0.0195683	0.0258678	0	0.00371572	0.0563656	0.0134788	0	0.0152258	0	0.013978	0.0171246	0	0.0173466	0	0.0169882	0.0100803	0	0	0.00659149	0.00263729	0.0322344	0.0722786
O00425;O00425-2;F8WD15	O00425	Insulin-like growth factor 2 mRNA-binding protein 3	IGF2BP3	3	27	27	22	2.24401	0.310321	2.21891	0.175597	2.82323	0.170802	0.45174	0.478986	0.14979	0.016899	0.319366	4.62771	0.0605117	4.79717	4.28771	5.63945	9.78219	0.662578	1.09073	3.06546	1.2007	2.72065	1.17784	1.74665	0.692523	0.50264	2.44153	2.21851	2.81097
O00429;O00429-3;O00429-6;O00429-5;O00429-7;F8VZ52;B4DPZ9;F8VUJ9;B4DDQ3;F8W1W3;F8VR28;F8VYL3;H0YHY4	O00429;O00429-3;O00429-6;O00429-5;O00429-7	Dynamin-1-like protein	DNM1L	13	41	41	3	1.42745	0.583855	2.94639	0.852259	3.68287	0.967718	2.9317	0.728664	0.615881	0.87589	0.427932	4.05141	1.31667	3.94024	3.68449	1.47084	2.73113	1.33462	2.94742	2.8905	2.30379	3.42308	1.05819	1.26569	1.23358	1.23293	0.958861	2.7891	2.90887
O00442;O00442-2;A6NIC1	O00442;O00442-2	RNA 3-terminal phosphate cyclase	RTCA	3	11	11	11	0.429836	0.460884	1.53159	0.62116	2.09824	1.20677	0.219891	0.781816	0.158754	0.146532	0.0843776	1.18041	1.8355	0.90786	1.22295	1.62634	1.30016	0.994049	2.27624	0.719337	0.854014	1.68757	0.203672	0.730239	0.333196	0.518939	0.213971	0.363565	0.624596
O00443;A0A0C4DGF9;O00443-2;E9PPP3	O00443	Phosphatidylinositol 4-phosphate 3-kinase C2 domain-containing subunit alpha	PIK3C2A	4	30	30	30	0.0741821	0.0575955	0.269683	0.00682062	0.154759	0.0750222	0.175006	0.085443	0.0600399	0.0820045	0.038603	0.150904	0.0842039	0.301539	0.108316	0.140283	0.0694752	0.036996	0.0800476	0.111021	0.0821816	0.148501	0.0845635	0.0846095	0.0793333	0.08312	0.068644	0.105599	0.0772789
O00458;O00458-2;C9JA65;E9PMY4;C9JNM6;C9JLG5;C9JFH1;H0YEE3	O00458;O00458-2;C9JA65;E9PMY4;C9JNM6	Interferon-related developmental regulator 1	IFRD1	8	6	6	6	0	0	0.055371	0	0.0516626	0.0200768	0	0	0	0	0.00900347	0.275877	0.178534	0.0595567	0.0582837	0	0.0321439	0.0168718	0.0248688	0.0172553	0	0.0142329	0.00893718	0.0136134	0.0669676	0.0130613	0.183003	0.020507	0
O00459;E9PFP1;V9GYJ4	O00459;E9PFP1	Phosphatidylinositol 3-kinase regulatory subunit beta	PIK3R2	3	16	15	15	0.0176331	0.0306073	0.237868	0.0971032	0.308362	0.0217079	0.111891	0.0395096	0.10588	0.0124218	0.0480344	0.103078	0.0345524	0.18952	0.0430124	0.0363058	0.102791	0.0759147	0.09229	0.0528788	0.0924348	0.000697651	0.0102795	0.0217519	0.0743624	0	0.00902788	0.0075538	0.064977
O00462;E9PFW2	O00462;E9PFW2	Beta-mannosidase	MANBA	2	17	16	16	0.650736	0.152602	0.0773695	0.0650053	0.135559	0.0230609	0.119484	0.101067	0.0605856	0.437227	0.360679	0.0879114	0.0124932	0.0544509	0.0765506	0.150631	0.0564026	0.0574156	0.132074	0.0601854	0.0379344	0.0146988	0.0827008	0.062671	0.142169	0.110439	0.0726135	0.0371413	0.128293
O00463;O00463-3;O00463-2	O00463;O00463-3;O00463-2	TNF receptor-associated factor 5	TRAF5	3	9	9	9	0.0858633	0.0336211	0	0.043688	0	0.142464	0.267451	0.116187	0.12916	0.054096	0.170424	0.0973834	0.182113	0.00260663	0.0580248	0.0352444	0.105633	0.348559	0.183882	0.330125	0.496088	0.34127	0.340457	0.461674	0.175325	0.758343	0.0873472	0.235984	0.342101
O00468-6;O00468-7;O00468;O00468-3;O00468-5;O00468-4;A0A087X208;O00468-2;H0Y5U1	O00468-6;O00468-7;O00468;O00468-3;O00468-5;O00468-4;A0A087X208;O00468-2	Agrin;Agrin N-terminal 110 kDa subunit;Agrin C-terminal 110 kDa subunit;Agrin C-terminal 90 kDa fragment;Agrin C-terminal 22 kDa fragment	AGRN	9	12	12	12	0.0208343	1.19023	0.134976	0.0106837	0.172631	0.0835868	0.0278667	0.018636	0.00505983	0.0100294	0	0.0253155	0.00238314	0.0434852	0	0.0175594	0	0.00808347	0.00549265	0	0	0	0.00261335	0.00404327	0	0.00713093	0	0	0
O00469-2;O00469;E7ETU9;O00469-3;C9JXZ0;F8WEW3	O00469-2;O00469;E7ETU9;O00469-3	Procollagen-lysine,2-oxoglutarate 5-dioxygenase 2	PLOD2	6	18	18	18	0.171763	0.039012	0.175097	0.104105	0.30717	0	0.0962373	0.0604075	0.0867141	0.0232996	0	1.58449	0.123592	0.497698	0.0324919	0	0.0127817	0	0.0147069	0.012958	0.0115831	0	0.0704143	0.00665565	0.0759618	0.098592	0.120812	0.0298133	0
O00471;A0A0A0MSI8;G3V4Z7	O00471;A0A0A0MSI8	Exocyst complex component 5	EXOC5	3	20	20	2	0.90415	0.465912	0.434392	0.220767	0.689408	0.371627	1.05427	1.80651	0.468585	0.380487	0.134494	0.526169	0.994211	0.591546	0.448605	0.443192	0.595253	0.24196	0.141766	0.185735	0.152008	0.70803	0.479495	0.257014	0.501843	0.59181	3.9653	0.776709	0.0679466
O00478;O00478-2;C9JUV8;C9JQT8;C9JZT5;C9J877;C9JNZ3;E7EPR2;C9JVU4;C9J3Q8;E9PJE9;E9PFB8;Q6AZZ1-2	O00478;O00478-2;C9JUV8	Butyrophilin subfamily 3 member A3	BTN3A3	13	15	15	11	0.882012	0.844177	0.206279	0.962772	0.032504	0.478339	0.548116	1.09701	1.47032	0.683345	0.653991	0.755095	0.955284	0.189509	0.0898602	0.0475288	0.0887496	0.0879493	0.04387	0.377641	0.142373	0.0645427	0.432938	0.233967	0.277906	0.106184	0.212037	0.535962	0.0496318
O00479	O00479	High mobility group nucleosome-binding domain-containing protein 4	HMGN4	1	10	10	8	50.5779	41.6919	17.7457	8.13145	0.729722	33.1368	5.71907	2.54269	17.7728	63.0577	86.7551	0.116421	10.7156	2.11021	28.685	24.0935	34.6753	14.1901	34.9846	5.4049	12.1863	11.1588	7.29386	48.7134	2.7422	4.86114	1.81246	7.89718	10.5279
O00481;O00481-4;O00481-2;O00481-3	O00481;O00481-4;O00481-2;O00481-3	Butyrophilin subfamily 3 member A1	BTN3A1	4	10	6	6	0.317967	0.16596	0.086381	0.111719	0	0.0922854	0.255289	0.34505	0.392657	0.313207	0.193242	0.165392	0.11481	0.0375386	0.13473	0.108403	0.121781	0.0459008	0.0522313	0	0.0117894	0.121044	0.131635	0.121361	0.00514403	0.0616595	0.0739151	0.203189	0.0461578
O00483	O00483	Cytochrome c oxidase subunit NDUFA4	NDUFA4	1	5	5	5	15.5402	34.0514	13.4506	52.7023	14.8425	13.628	18.2574	33.4366	54.6921	22.2111	20.1745	7.19072	8.25809	12.7876	8.02863	19.2469	20.5133	25.8621	14.9939	20.0126	27.8566	5.44837	5.22141	24.6469	9.31272	11.7989	20.0137	52.239	14.7344
O00487;C9JW37	O00487	26S proteasome non-ATPase regulatory subunit 14	PSMD14	2	13	13	13	3.3522	2.11067	3.097	0.818245	3.50201	2.23822	2.177	2.13505	0.753709	0.777538	0.41894	7.70447	1.21358	3.79465	3.26948	5.44407	5.4563	2.83605	2.45822	3.96778	3.91059	2.39788	1.40208	2.34766	1.99608	2.22105	1.21501	4.19914	3.68491
O00505;H0Y4S9	O00505	Importin subunit alpha-4	KPNA3	2	17	17	9	1.55924	1.14723	1.75987	0.19754	1.4064	2.93564	0.31945	0.813964	0.483307	1.24016	1.64887	1.60745	1.47712	1.53354	4.32067	3.26803	4.25934	2.9737	2.38003	1.76599	3.74644	3.28102	1.98659	2.07692	1.31645	2.05616	0.45487	1.0132	1.72022
O00506-3;O00506;O00506-2;C9JDH9;C9JCC0;C9J232;H7C279;C9JJV0;C9K0M6;C9JIH8;C9J8E8	O00506-3;O00506;O00506-2;C9JDH9;C9JCC0;C9J232;H7C279	Serine/threonine-protein kinase 25	STK25	11	13	9	5	0.0102567	0.0349012	0.458864	0.0118929	0.571512	0	0	0.0797231	0	0.0328421	0	0.0621463	0.00739788	0.571333	0.153483	0.0162215	0.0125854	0	0.0239353	0	0	0.246199	0.0412324	0.025029	0.0650449	0.0144971	0.0159963	0.125875	0.112797
O00507;O00507-2;H7C2M9	O00507;O00507-2	Probable ubiquitin carboxyl-terminal hydrolase FAF-Y	USP9Y	3	30	3	3	0	0	0.00650963	0.000598711	0.0105245	0.00375464	0.0331738	0.00166368	0.000738815	0	0.0220938	0	0.00647019	0	0.0109666	0.00837272	0.00974146	0.00866547	0.0160088	0.00305801	0.00262699	0.0187873	0.00189605	0	0.00553719	0.0137604	0.00675044	0.00740083	0
O00515;E9PDI4;H0Y901	O00515;E9PDI4;H0Y901	Ladinin-1	LAD1	3	10	10	10	0.102669	0.00986494	0.0418548	0.0247327	0.113048	0.00430461	0.016623	0.0386676	0.00370555	0.0235484	0	0.15982	0.0087578	0.0588472	0.0118404	0	0	0.00381638	0.0120752	0	0	0.0166502	0.000529746	0.00641133	0	0.0155948	0.00263175	0.0498652	0
O00522;O00522-3;A0A0B4J2C7;O00522-2;C9JIY2;C9JBN7;C9JEW7;C9J718;C9JF32;A0A0C4DG23;C9JJM9;C9JD81;C9J3W7	O00522;O00522-3;A0A0B4J2C7;O00522-2	Krev interaction trapped protein 1	KRIT1	13	11	11	11	0	0.0449858	0.0117706	0.0110993	0.0109434	0	0.0262187	0.0251741	0.010807	0.013977	0.00147487	0	0.0557949	0.020382	0.0648153	0.0452636	0	0.0462871	0.0543761	0	0.0142395	0.0378758	0.0488745	0.027854	0.0478564	0.0141425	0.0317994	0.0563038	0.00529899
O00534;B4DHS6;O00534-3;O00534-2;O00534-4	O00534;B4DHS6;O00534-3;O00534-2	von Willebrand factor A domain-containing protein 5A	VWA5A	5	8	8	8	0.101709	0.201479	0.0771361	0.157487	0.0756735	0.0162942	0.0158244	0.14921	0.00861402	0.117212	0.066143	0.100636	0.0472821	0.0994694	0.0272643	0	0	0.00858023	0.0200533	0.0099732	0	0.0284996	0.0133701	0.0215164	0.00346389	0.0279533	0.027281	0.0066996	0.0397641
O00559;E9PND3;E9PN10;O00559-2;E9PJ40;E9PJ38	O00559;E9PND3;E9PN10;O00559-2	Receptor-binding cancer antigen expressed on SiSo cells	EBAG9	6	5	5	5	0.0126852	0	0	0	0.223451	0.442219	0.0140018	0	0.0159937	0	0.0522775	0	0.0983802	0.350583	0.18209	0.311388	0.894118	0.314901	0.950253	1.10946	0.262103	0.265526	0.111925	0.0802062	0.0394458	0.277286	0.0134808	0.100194	0.0993325
O00560;O00560-3	O00560;O00560-3	Syntenin-1	SDCBP	2	13	1	1	2.9964	0.05949	0.0423993	0.565504	0.0419414	0.0767365	0.413369	0.222596	1.29257	0.321252	0.168649	0.677654	0	0	0.114056	0.0151636	0.0335294	0.13239	0.143158	0.040829	0.0189046	0.0624161	0.0439396	0.089201	0.0760667	0.124734	0.022203	0.12398	0.0645186
O00560-2;G5EA09;B4DHN5;E9PBU7	O00560-2;G5EA09;B4DHN5;E9PBU7	Syntenin-1	SDCBP	4	13	13	1	10.1309	0.828552	0.313208	4.85714	0.658497	0.274965	4.68072	1.85124	12.2207	1.08585	0.343088	2.64741	0.821177	0.99352	1.35199	0.116063	0.632334	0.804033	0.290141	0.403528	0.377843	0.97611	1.02733	0.347798	0.282388	1.71881	0.651811	1.95349	0.184656
O00562;O00562-2;E9PMZ6;E9PMS0;E9PSD1;E9PNU6	O00562;O00562-2	Membrane-associated phosphatidylinositol transfer protein 1	PITPNM1	6	27	27	26	0.124201	0.084225	0.0694891	0.0289803	0.0135733	0.155344	0.514147	0.136321	0.104515	0.0651296	0.0906427	0.100564	0.178362	0.0116421	0.902863	0.416691	0.502424	0.405667	0.361182	0.908664	0.22501	1.27825	0.268906	0.122526	0.433002	0.474456	0.380217	0.147929	0.524599
O00566;U3KQ48	O00566	U3 small nucleolar ribonucleoprotein protein MPP10	MPHOSPH10	2	14	14	14	0.316524	0.345439	1.23921	0.051804	1.35213	0.839927	0.165763	0.185015	0.16834	1.03703	1.73144	0.304954	0.789645	1.12066	0.255931	0.131848	0.198815	0.538479	0.341951	0.346669	0.476416	0.307804	0.109929	1.08162	0.0588343	0.210947	0.0538624	0.0704872	0.46709
O00567;H0YDU4;Q5JXT2;H0Y653	O00567	Nucleolar protein 56	NOP56	4	44	44	43	10.324	9.59999	17.7202	3.76848	14.8828	21.4257	5.08481	4.31292	11.9418	26.9505	29.0719	4.81661	18.4118	14.7032	6.53094	4.67623	5.29104	11.4137	10.4933	12.8259	12.2892	8.68052	3.65677	14.0233	1.40558	4.05388	1.37769	3.45765	7.98496
O00571;A0A0D9SFB3;A0A0D9SG12;A0A0D9SF53;O00571-2;A0A087WVZ1;B4DLA0;A0A087WX09;Q9NQI0;Q9NQI0-3;D6RCM4;Q9NQI0-2;Q9NQI0-4	O00571;A0A0D9SFB3;A0A0D9SG12;A0A0D9SF53;O00571-2	ATP-dependent RNA helicase DDX3X	DDX3X	13	44	43	16	4.06687	2.36713	6.86136	1.9879	8.93187	2.70705	3.54826	3.30841	2.20641	0.898712	0.974765	5.87548	1.81477	8.3956	5.15946	1.67002	3.6914	3.17614	1.58202	4.20791	4.06116	4.37421	2.29907	2.84776	2.0719	4.14719	3.46391	4.54922	4.12351
O00584;D6RHI9;A0A087WZM2;D6REQ6;H0YAE9;A0A087WWI1;O00584-2;J3QQ64	O00584;D6RHI9;A0A087WZM2;D6REQ6;H0YAE9	Ribonuclease T2	RNASET2	8	7	7	7	0.0383305	0.363877	0.235031	0.199715	0.184481	0.1098	0.18299	0.111821	0.348473	0.443147	0.712431	0.229526	0.217413	0	0.235123	0.511312	0.24751	0.300978	0.256923	0.138898	0.276605	0.0262199	0.161029	0.180271	0.136013	0.431625	0.232666	0.166451	0.241706
O00592;O00592-2	O00592;O00592-2	Podocalyxin	PODXL	2	5	5	5	0.189674	0.0190345	0.440492	0.457396	0.490926	0.157445	0.0763145	0.108871	0.0204096	0	0	0.140527	0.0119624	0.183961	0	0	0	0.0688776	0	0.0734613	0.025919	0.00609384	0.0205353	0.0375359	0.0538748	0.00658393	0.0189996	0.0132744	0.242079
O00623;A0A075B773;K7ELY8	O00623;A0A075B773;K7ELY8	Peroxisome assembly protein 12	PEX12	3	10	10	10	0.161873	0.0827759	0.19346	0.340805	0.282197	0.0171791	0.157464	0.30784	0.0849812	0.174126	0.27114	0.55558	0.0753696	0.235624	0.156633	0.0694451	0.074883	0.173552	0.121692	0.112292	0.32765	0.212291	0.106575	0.148155	0.0155346	0.0753358	0.223574	0.128371	0.0624694
O00625	O00625	Pirin	PIR	1	11	11	11	0.106648	0.112497	0.0986734	0	0.0959349	0	0.0363271	0.0171581	0.0427927	0.201835	0	3.15414	0.186896	1.24055	0.0338983	0.10972	0.0598629	0.139821	0.0370786	0.131141	0.0306739	0.17518	0.166931	0.0214423	0.0799899	0	0	0.102058	0.154963
O00629;H7C4F6	O00629	Importin subunit alpha-3	KPNA4	2	14	6	6	0.211377	0.680102	1.13295	0.178016	0.658707	0.758328	0.0504608	0.208575	0.189688	0.971416	1.3214	0.725537	0.402696	1.30504	0.840271	0.530476	0.533685	0.588314	0.826262	0.669396	0.577225	0.691612	0.356905	0.709393	0.285494	0.444247	0.232847	0.305368	1.31768
O00635	O00635	E3 ubiquitin-protein ligase TRIM38	TRIM38	1	13	13	13	0.511276	0.343662	0.401482	0.200053	0.215783	0.326005	0.0552687	0.167355	0.102469	0.250999	0.308805	0.0683084	0.49409	0.0668849	0.240701	0.0592561	0.244539	0.0883651	0.0906449	0.284846	0.206283	0.229273	0.183275	0.247956	0.197214	0.453361	0.22797	0.321931	0.274683
O00743;O00743-3;O00743-2;Q5T1S7	O00743;O00743-3;O00743-2	Serine/threonine-protein phosphatase 6 catalytic subunit;Serine/threonine-protein phosphatase 6 catalytic subunit, N-terminally processed	PPP6C	4	13	13	13	1.42468	2.10007	2.98765	1.8883	3.14971	2.58649	3.03338	1.50657	1.36367	0.475986	1.00152	1.64396	2.42139	3.20091	1.68737	2.23682	3.30247	2.26256	2.96922	1.02746	1.77242	1.45283	1.48874	2.11314	2.8205	1.05071	1.35114	5.17528	1.82664
O00746;Q4TT34;F2Z2X0;H0Y6J0;A0A087WVT9;O00746-2;A2IDC9;F2Z297	O00746;Q4TT34;F2Z2X0;H0Y6J0;A0A087WVT9;O00746-2	Nucleoside diphosphate kinase, mitochondrial;Nucleoside diphosphate kinase	NME4	8	11	11	11	0.215314	1.2032	0.725237	1.51895	1.16627	0.217364	0.254113	0.769656	0.13733	0.20564	0.198244	0.620173	0	0.83308	0.147344	0	0	0.814443	0	6.51246	0.109578	0	0.0713105	0.405771	0.015068	0.52677	0.0139508	0.844705	3.40108
O00750;F5GWN5;Q5SW97;Q5SW98	O00750;F5GWN5	Phosphatidylinositol 4-phosphate 3-kinase C2 domain-containing subunit beta	PIK3C2B	4	33	33	33	0.171216	0.460171	0.383337	0.431716	0.477213	0.37554	0.0967165	0.163977	0.130546	0.019736	0.0134845	0.00948839	0.0829922	0.377822	0.404979	0.566013	0.304179	0.570922	0.465296	0.637069	0.503297	0.545525	0.258822	0.205506	0.513406	0.481772	0.121859	0.47232	0.664301
O00754	O00754	Lysosomal alpha-mannosidase;Lysosomal alpha-mannosidase A peptide;Lysosomal alpha-mannosidase B peptide;Lysosomal alpha-mannosidase C peptide;Lysosomal alpha-mannosidase D peptide;Lysosomal alpha-mannosidase E peptide	MAN2B1	1	32	32	1	0.40445	0.542195	0.337194	0.776342	0.255623	0.433713	0.598096	0.436476	0.416275	0.635329	0.371467	0.192114	0.192911	0.0738415	0.122035	0.155902	0.190305	0.753698	0.14705	1.24233	0.452426	0.113378	0.757158	0.730284	0.473847	0.601309	0.466215	0.404132	0.895333
O00754-2;M0QZ24;M0R174;M0QZG6;M0QXY0	O00754-2	Lysosomal alpha-mannosidase;Lysosomal alpha-mannosidase A peptide;Lysosomal alpha-mannosidase B peptide;Lysosomal alpha-mannosidase C peptide;Lysosomal alpha-mannosidase D peptide;Lysosomal alpha-mannosidase E peptide	MAN2B1	5	32	1	1	0	0	0.0270917	0.00812425	0.0609386	0	0	0	0	0	0	0.0243516	0	0	0	0.0277484	0.0391821	0.0200506	0.00777707	0.0130516	0.0202504	0.050682	0	0.0161304	0.0145323	0.0244571	0.0259432	0.0548278	0
O00763;O00763-3;O00763-2;F8W8T8;H0YGH5;S4R3S7;A0A087WUA1	O00763;O00763-3;O00763-2	Acetyl-CoA carboxylase 2;Biotin carboxylase	ACACB	7	43	29	29	0.0094155	0.0650349	0.0292252	0.00549538	0.0149266	0.00691362	0.00630477	0.0157814	0.0186813	0.00757498	0	0.012722	0.419376	0.010223	0.00908453	0.0145136	0	0.0215336	0.0408672	0	0.00190391	0.00223198	0.00529546	0.000717742	0.0112445	0.0120549	0.00728024	0.00169354	0.0025123
O00764;F2Z2Y4;O00764-2;O00764-3;A8MV33	O00764;F2Z2Y4;O00764-2;O00764-3	Pyridoxal kinase	PDXK	5	13	13	13	0.419125	0.674672	3.0744	0.78442	3.9914	2.12184	0.344272	0.550918	0.250196	0.146727	0.258482	2.60373	1.17687	2.89078	1.48843	2.02456	1.76114	0.209959	2.90703	1.49927	1.01771	2.80266	0.574901	0.300412	2.11267	0.157439	0.108655	0.765128	1.94142
O14492;A0A0A0MTI2;C9JK89	O14492;A0A0A0MTI2;C9JK89	SH2B adapter protein 2	SH2B2	3	15	15	14	0.291316	0.00553868	0.133249	0.036783	0	0.342015	0.415807	0.280194	0.0823486	0.0251621	0.119907	0.102269	0.190574	0.0440542	0.0761094	0.0746061	0.095156	0.0387234	0.12	0.267619	0.217579	0.231603	0.0744314	0.314502	0.238762	0.124805	0.136924	0.251098	0.249903
O14495	O14495	Lipid phosphate phosphohydrolase 3	PPAP2B	1	4	4	4	0.898107	0.310685	0.142012	0.929873	0.109539	0.359682	0.114921	0.87601	0.63288	0	0	0.140096	0	0.11493	0	0.352458	0.265414	0.659869	0.31367	0.236252	0.194136	0.0357337	0	0.0799567	0	0.883939	0	0.240469	0
O14497;O14497-2;O14497-3;H0Y488;A0A087WUV6;H0YEW5;H0YCU6	O14497;O14497-2;O14497-3;H0Y488	AT-rich interactive domain-containing protein 1A	ARID1A	7	62	62	59	0.300362	0.71379	0.392311	0.479855	0.296292	0.638824	0.125901	0.136688	0.195012	0.690937	1.81344	0.0535102	0.657838	0.218373	0.345155	0.304458	0.29051	0.439054	0.811729	0.226232	0.308385	0.286455	0.20078	0.445446	0.0872668	0.151935	0.0658834	0.897277	0.638173
O14503	O14503	Class E basic helix-loop-helix protein 40	BHLHE40	1	7	7	2	0.0071418	0	0	0	0	0.0841879	0.228638	0.0451404	0.136846	0.0247342	0.0708748	0.0263462	0.218148	0.0361455	0.119318	0.0424112	0.054656	0.11117	0.284719	0	0	0.17428	0.0327567	0.0885083	0.0089552	0.0556413	0.0121305	0	0.0224321
O14519;F5GZF0;O14519-2;E9PKR4;O75956	O14519;F5GZF0;O14519-2;E9PKR4;O75956	Cyclin-dependent kinase 2-associated protein 1;Cyclin-dependent kinase 2-associated protein 2	CDK2AP1;CDK2AP2	5	2	2	2	0.0476962	0.0947774	0.433738	0.0125785	0.801875	0.0894685	0.0415042	0.108662	0.309891	0	0.0143304	0	0.0832237	1.10709	0.181154	3.12152	8.35051	4.13063	0.638899	0.312849	0.661574	0.736781	0.0705474	0.0383811	0.0930788	0.0499931	0	0.069461	0.0702507
O14523;O14523-2;E9PK05	O14523;O14523-2;E9PK05	C2 domain-containing protein 2-like	C2CD2L	3	8	8	8	0.0561858	0.0371441	0.103689	0	0.0914545	0.0597834	0.0399934	0.0552127	0.025665	0.0540396	0.0875879	0.0421268	0.0184523	0.0282441	0.0107552	0.0334653	0.0358376	0.0228645	0.0382853	0.108392	0.0449426	0.00755347	0.155982	0.0512717	0.263036	0	0.131878	0.0186007	0.0832145
O14524;O14524-2;G3V5K2	O14524;O14524-2	Transmembrane protein 194A	TMEM194A	3	10	10	10	0.290208	0.174164	0.290127	0.140573	0.359416	0.101118	0.173524	0.148215	0.139037	0.289781	0.540069	0.185973	0.222358	0.175382	0.211593	0.0757002	0.0573165	0.582321	0.368867	0.220809	0.321739	0.159687	0.141568	0.128785	0.0829455	0.396827	0.0865567	0.132966	0.26336
O14526;A0A0C3SFZ9;O14526-2;M0QZI3;O14526-3;M0R1K4;M0R3E5;M0QZI9;M0R3E7;M0QY09;M0QXD1;M0QXW2;M0QZS1;M0QZE1;M0QZF0;M0R2J7;M0R107;M0R0U5;M0QYN8;M0QXY1;M0QYT8;M0QYA9	O14526;A0A0C3SFZ9;O14526-2;M0QZI3;O14526-3	F-BAR domain only protein 1	FCHO1	22	18	18	18	0.453289	0.320797	0.048568	0.223254	0.0358638	0.436983	0.220742	0.437451	0.100598	0.096253	0.132564	0.0957542	0.200568	0.0168439	0.136753	0.0760293	0.0286249	0.0296919	0.23044	0.266064	0.183212	0.241266	0.0325938	0.15895	0.22	0.0375048	0.00171348	0.222761	0.170148
O14529	O14529	Homeobox protein cut-like 2	CUX2	1	8	4	4	0.0599393	0.0133665	0	0	0	0.0476838	0.0842658	0.0703293	0.0170176	0	0	0.00960491	0.01402	0.0110758	0.0652808	0.0947794	0.0602914	0.0624524	0.027657	0	0.0824345	0.0637877	0.0437531	0.048525	0	0	0	0.0218687	0.105654
O14530;O14530-2;B8ZZX4;F8WCJ3;F8WBV5;G3XAJ4	O14530;O14530-2;B8ZZX4;F8WCJ3;F8WBV5;G3XAJ4	Thioredoxin domain-containing protein 9	TXNDC9	6	6	6	6	0.479745	0.20875	0.617374	0.0833734	0.657974	0.70029	0.694125	0.218833	0.24265	0.102097	0.0481867	1.31492	0	0.717846	0.860026	0.510411	0.682805	0.781537	0.549812	0.449193	0.259127	0.853651	0.289401	0.313826	0.273896	0.405643	0.0466998	0.790034	0.412126
O14545;F8VNX8;F8VWK2;F8VVF3;O14545-2	O14545	TRAF-type zinc finger domain-containing protein 1	TRAFD1	5	11	11	11	0.73785	0.0927683	0.243294	0.0865606	0.254629	0.517595	0.384474	1.35438	0.202273	1.06147	0.354523	0.381438	0.237381	0.00712404	0.0811398	0.101046	0.597017	0.580158	0.148459	0.153684	0.310227	0.716096	1.08268	0.93685	0.182121	0.272797	0.137251	0.38108	0.186816
O14548;E5RJZ1;H0YBD2;E5RFH8	O14548;E5RJZ1;H0YBD2	Cytochrome c oxidase subunit 7A-related protein, mitochondrial	COX7A2L	4	7	7	7	2.99075	5.69016	2.76337	21.3942	2.95821	6.01379	3.48362	4.20584	8.56287	1.60602	1.03893	2.26189	2.3705	2.51318	2.15457	1.26968	6.22528	6.27318	4.20041	8.17289	6.44724	3.12548	4.02746	4.25813	3.93988	5.59659	8.75995	9.87953	4.22057
O14562;H3BRL3;H3BUM8	O14562;H3BRL3	Ubiquitin domain-containing protein UBFD1	UBFD1	3	7	7	7	0	0.0405704	0.183462	0	0.291518	0.211276	0.0875643	0.0481546	0.0636304	0	0.0192911	0.100292	0.0774294	0.166623	0.580619	0.541328	1.15235	0.548869	0.5202	0.71286	0.0498431	0.281981	0.139182	0.0953269	0.11568	0.138591	0.119329	0.215151	0.223377
O14569;U3KQU4	O14569;U3KQU4	Cytochrome b561 domain-containing protein 2	CYB561D2	2	2	2	2	1.27885	1.50663	0.538278	2.85382	0.275652	1.46894	0.878926	1.11318	1.10737	1.76091	3.62023	1.23067	0.581984	0.16716	0.559524	1.5541	0.798844	1.62803	2.56402	3.04002	0.830781	0.346735	1.24304	0.61927	1.04154	0.642597	0.743557	1.84143	1.78233
O14578-4;O14578;O14578-2	O14578-4;O14578	Citron Rho-interacting kinase	CIT	3	34	34	11	0.0675068	0.00862149	0.13073	0.0643009	0.152448	0.144688	0.157438	0.0875078	0.106782	0.140237	0.0474501	0.183091	0.113053	0.205872	0.0333339	0.112862	0.0835402	0.131161	0.174878	0.0945367	0.0553997	0.0225589	0.0624086	0.0439314	0.0210953	0.0456083	0.0425952	0.0187395	0.0104013
O14593;K7ENE6;O14593-2;A0A024R7P0;O14593-3	O14593;K7ENE6	DNA-binding protein RFXANK	RFXANK	5	3	3	3	0	0	0.0250374	0.00717492	0.153907	0.0865012	0.0216554	0.0253939	0.0571224	0	0.0577486	0.072008	0.00875258	0	0.0846594	0.150443	0.216026	0.0459477	0.139871	0.173214	0.323949	0.233692	0.014116	0.112106	0.0273697	0.00318409	0	0	0.0759538
O14595;H0YI12;A0A087WWW2;F8W184;H0YI29	O14595;H0YI12;A0A087WWW2;F8W184;H0YI29	Carboxy-terminal domain RNA polymerase II polypeptide A small phosphatase 2	CTDSP2	5	3	3	3	0.129867	0.110081	0.0514147	0.0544176	0	0.0222544	0.278134	0.121923	0.0539131	0.141088	0.24252	0.144858	0	0	0.0222847	0.0257872	0.0881789	0.110676	0.0182213	0.080423	0.0344184	0.0379978	0.0161618	0.0276124	0.0137311	0.0468807	0.0374601	0.129438	0.10819
O14602;P47813;X6RAC9;A6NJH9	O14602;P47813;X6RAC9;A6NJH9	Eukaryotic translation initiation factor 1A, Y-chromosomal;Eukaryotic translation initiation factor 1A, X-chromosomal	EIF1AY;EIF1AX	4	6	6	6	3.71073	1.92484	2.51823	0.798867	3.04091	6.27264	3.6048	4.44176	4.45777	0.922576	0.207073	3.84864	0.140283	5.74194	6.46019	2.81881	6.68467	5.23438	17.7659	6.4718	7.78782	8.61858	4.03668	2.5557	3.09398	2.48043	3.23754	5.57661	5.18219
O14617-5;O14617;O14617-4;O14617-2;O14617-3;A0A087WYN6;K7ELX8;K7ERW8	O14617-5;O14617;O14617-4;O14617-2;O14617-3	AP-3 complex subunit delta-1	AP3D1	8	42	42	42	1.05572	0.629597	1.60466	0.71266	1.62562	0.590915	0.826422	0.799327	0.807242	0.360132	0.424593	0.860917	0.749033	1.52097	1.07377	0.725473	0.532605	0.703599	0.929879	0.710498	0.756059	0.983587	0.318173	0.783453	0.535177	0.486803	0.442461	1.23832	1.33061
O14618;J3KNF4;E9PP76;E9PK03	O14618;J3KNF4;E9PP76	Copper chaperone for superoxide dismutase;Superoxide dismutase [Cu-Zn]	CCS	4	3	3	3	0.352202	0.0620749	0.447245	0.166701	0.0206969	2.14003	0.5325	0.183388	0.0890342	0	0.0630517	0.73335	0.167969	0.0249335	0.23693	3.72803	1.65219	1.98337	1.60044	1.74716	2.32371	0.380213	0.359756	0.546141	0.787006	0.248367	0.0322012	0.118637	1.41347
O14639;O14639-2;F8W8M4;A0A0A0MRL6;O14639-6	O14639;O14639-2;F8W8M4;A0A0A0MRL6;O14639-6	Actin-binding LIM protein 1	ABLIM1	5	22	22	5	0.516725	0.171486	0.0935121	0.0309249	0.0229204	1.49469	4.19433	0.0891177	0.25591	0.0717907	0.0189123	0.432039	0.132005	0.0217588	0.114545	2.2788	0.299347	2.1422	1.19193	1.00736	1.05413	0.70417	0.155917	0.0652564	0.588733	2.04474	0.100098	0.122896	0.114738
O14641;I3L2N2;I3L2W9;I3L0M7;C9K0P9;I3L0Z8	O14641;I3L2N2;I3L2W9;I3L0M7	Segment polarity protein dishevelled homolog DVL-2	DVL2	6	10	10	7	0.0455514	0.0515152	0.10255	0.00920504	0.0817419	0.0519424	0.0270562	0.0484168	0.00295304	0.00583996	0.147643	0.0232773	0.036986	0.0809547	0.139314	0.144176	0.168614	0.075849	0.0871584	0.121337	0.0792378	0.064348	0.0475937	0.256651	0.0687194	0.149787	0.0410269	0.0438725	0.100086
O14646;O14646-2	O14646;O14646-2	Chromodomain-helicase-DNA-binding protein 1	CHD1	2	31	23	22	0.066085	0.0246141	0.203708	0.0187798	0.111221	0.0923425	0.0255136	0.0565644	0.0345998	0.121865	0.127623	0.106146	0.0616062	0.155816	0.0174344	0.0369895	0.00111414	0.00857018	0.0105861	0.0144435	0.0549623	0.0312228	0.0198049	0.0392361	0	0.0222415	0.00962936	0.0606493	0.0442891
O14653;E7EQ34;O14653-2;I3L0K1;I3L4Z6;O14653-3;I3L3V4;I3L1K7;I3NI02	O14653;E7EQ34;O14653-2;I3L0K1;I3L4Z6;O14653-3;I3L3V4;I3L1K7	Golgi SNAP receptor complex member 2	GOSR2	9	8	8	8	2.18034	0.633139	1.63339	1.06363	1.10492	1.58993	0.0675159	2.04176	1.05774	0.872708	1.94493	0.846906	0.670985	0.95384	0.95447	1.79801	1.10527	1.83531	0.625567	1.68304	0.652548	0.720735	0.77785	2.68596	0.76192	1.31929	1.63658	1.57929	0.774807
O14656;O14656-2	O14656	Torsin-1A	TOR1A	2	13	13	13	0.721133	1.10661	0.522955	1.04997	0.635718	0.598722	0.433651	0.674874	0.2466	0.503556	0.934814	0.875389	0.274403	0.338384	0.0784179	0.315682	0.316879	0.404128	0.799114	0.716247	0.281546	0.171992	0.511464	0.73015	0.4984	0.695677	0.849127	0.757481	0.739579
O14657;H0Y7C8	O14657	Torsin-1B	TOR1B	2	12	12	12	0.367083	0.782343	1.42681	0.696719	1.79779	0.359416	0.0733607	0.334732	0.241181	0.430069	0.816486	0.399079	0.410338	1.91433	0.589128	0.193821	0.202245	0.217108	0.162793	0.145825	0.277818	0.433323	0.486167	0.631451	0.346146	0.960093	0.381807	0.459216	0.363566
O14662-2	O14662-2	Syntaxin-16	STX16	1	10	1	1	0.0456273	0	0.0379573	0.0201754	0	0.119761	0	0.0219351	0.013026	0	0	0.03337	0.00514621	0	0	0.0596024	0.104488	0.0959244	0.039928	0.320514	0.161588	0	0.0118667	0.0419077	0.0181037	0.0210001	0.0153761	0.0439874	0.130072
O14662-4;C9K0W8;Q96NX8;O14662-3	O14662-4;C9K0W8;Q96NX8	Syntaxin-16	STX16	4	10	10	1	0.490573	0.337354	0.478177	0.129992	0.512395	0.0893854	0.0252154	0.378477	0.256123	0.441743	0.0796004	2.79203	0.386833	0.145497	0.279973	0.11061	0.424309	0.213961	0.174494	0.543237	0.197737	0.335088	0.274083	0.231975	0.0882743	0.351148	0.198123	0.329418	0.823343
O14672;O14672-2;C9J9B4;H0YK87;H3BS53;H0YNC5	O14672	Disintegrin and metalloproteinase domain-containing protein 10	ADAM10	6	25	25	25	2.93616	1.46662	0.846878	2.81856	0.910153	0.510847	2.51382	2.62338	2.20047	1.45164	1.752	3.09176	0.647866	0.932572	0.357845	1.09511	0.629457	1.5876	1.03583	0.888334	0.799803	0.257456	0.701457	0.860187	0.867328	1.33472	0.421983	2.02303	0.933267
O14678;G3V4U7;H0YJ78;H0YJL8;E9PI46;G3V3W1;H0YCY9;E9PPB6;H0YJX8;H0YJ82	O14678	ATP-binding cassette sub-family D member 4	ABCD4	10	10	10	10	0.136639	0.0701398	0.0581029	0.155998	0.0384638	0.00184202	0.0495171	0.198609	0.118635	0.0167852	0.0149833	0.0646152	0.0362014	0.0273027	0.027168	0.0974285	0.0872355	0.073778	0.0538397	0.0679363	0.0487891	0.0224285	0.0131878	0.0512175	0.0632655	0.122978	0.166581	0.0844613	0.0466272
O14681;O14681-3;E9PM05;E9PS58;E9PK61;E9PL33;E9PLB8;B7ZB74;E9PQN7;A0A087WV44	O14681;O14681-3;E9PM05;E9PS58;E9PK61	Etoposide-induced protein 2.4 homolog	EI24	10	10	10	10	0.423659	0.0176268	0.622398	0.485562	0.822964	0.0965619	0.222056	0.900852	0.0710812	0.238459	0.166107	1.03968	0.988789	0.513204	0.172802	0.0555598	0.10868	0.307701	0.0369455	0.305506	0.236251	0.167597	0.181132	1.0118	0.0279611	0.267082	0.104153	0.217297	0.0826581
O14683;E9PN66;E9PKN9;E9PS55;E9PMW4;E9PQ46;E9PIN5;E9PIK4;U3KQ32;E9PKZ4;E9PPM1;E9PNB3;E9PMY0	O14683;E9PN66;E9PKN9;E9PS55;E9PMW4;E9PQ46;E9PIN5;E9PIK4;U3KQ32;E9PKZ4;E9PPM1;E9PNB3;E9PMY0	Tumor protein p53-inducible protein 11	TP53I11	13	5	5	5	0.399944	2.3901	2.14214	0.884257	1.76718	1.38074	0.365709	0.745143	1.08205	3.68451	2.58597	1.07933	3.03779	1.51459	0.279452	0.434339	0.312553	0.0858393	0.118044	0.22124	0.218371	0.865172	0.344533	0.196939	0.305354	0	0.605908	0.223639	0.548542
O14684	O14684	Prostaglandin E synthase	PTGES	1	2	2	2	0.317119	0.373987	0	2.35613	0	0.0972504	1.0072	0.829706	0.700521	0.183504	0	2.97589	0.0865192	0.00523363	0	0	0.161852	1.24562	0	0	0.445207	0.108095	0.0555921	0.129933	0	9.14689	0.0487051	0	0
O14686;O14686-3;F8VWW4;H0YEF2	O14686;O14686-3	Histone-lysine N-methyltransferase 2D	KMT2D	4	25	25	25	0.00554308	0.019565	0.0357652	0.000255375	0.0261952	0.00622003	0.00523966	0.00814496	0.0111471	0.0104475	0.0364215	0.00292517	0.0271426	0.0464504	0.00715503	0.0074191	0.0108538	0.00512855	0.0140155	0.00504845	0.00167647	0.00423247	0.00831399	0.00440648	0.000673706	0.0032536	0.00235395	0.000406484	0.00631594
O14713;C9JBU8;A8MPU2;O14713-2	O14713;C9JBU8;A8MPU2;O14713-2	Integrin beta-1-binding protein 1	ITGB1BP1	4	2	2	2	0.0587921	0.132758	0.0794993	0.0631309	0	0.0559742	0.0517025	0.137744	0.054932	0.0996716	0	0.0810917	0.11865	0	0.216669	0.116093	0.114974	0.048977	0.066211	0.0966053	0	0.334254	0.187016	0.178103	0.332549	0.0800144	0.0572158	0.118441	0.0956287
O14727;O14727-4;C9JLV4;O14727-5;O14727-3;O14727-2;O14727-6;F8VNZ0	O14727;O14727-4;C9JLV4;O14727-5;O14727-3;O14727-2	Apoptotic protease-activating factor 1	APAF1	8	19	19	19	0.107859	0.0673744	0.0665358	0.0902484	0.0627617	0.129901	0.0893739	0.0909992	0.0274945	0.00378677	0	0.0640685	0.0555457	0.1246	0.203796	0.146744	0.0850439	0.138464	0.342084	0.111065	0.267473	0.12014	0.0789366	0.145725	0.125663	0.0786467	0.0440343	0.143563	0.101893
O14730;B4E1Q4;O14730-2;J3QLP4;J3QQL5	O14730;B4E1Q4;O14730-2	Serine/threonine-protein kinase RIO3	RIOK3	5	5	5	5	0	0.116928	0.0739177	0.00908915	0.056857	0.0517799	0.0045757	0	0.0179404	0	0.0440208	0.201882	0.0246376	0.0565331	0.0174886	0.157896	0.035806	0	0	0.0451862	0.0513743	0	0	0	0.0257511	0.046805	0.0295314	0.109801	0
O14733;O14733-4;O14733-3;O14733-2	O14733;O14733-4;O14733-3;O14733-2	Dual specificity mitogen-activated protein kinase kinase 7	MAP2K7	4	13	13	13	0.0257322	0.0944124	0.306786	0.117721	0.26025	0.118616	0.0927162	0.110718	0.041351	0.0451068	0.6406	0.172005	0.0226541	0.132113	0.0569818	0.114052	0.103842	0.0915107	0.0415657	0.1645	0.355807	0.00949886	0.009946	0.208209	0.0294271	0.438131	0.0307856	0.0948971	0.11276
O14734;E9PJN0;H7C5A7;E9PRD4;Q9BR14;E9PMC4;E9PIS4;H0Y698;F6VBM3	O14734;E9PJN0;H7C5A7;E9PRD4	Acyl-coenzyme A thioesterase 8	ACOT8	9	15	15	15	0.828876	0.431164	1.2052	0.588237	1.50339	0.573914	0.674713	0.944136	0.627881	0.422541	0.513854	0.559792	0.196179	1.1323	1.11235	0.548049	0.900133	2.03201	0.568562	0.806562	0.479611	0.284533	1.08865	1.08274	0.69745	2.60465	1.01385	0.808427	0.869106
O14735;B3KY94;O14735-3;H3BUR9;O14735-2	O14735;B3KY94;O14735-3	CDP-diacylglycerol--inositol 3-phosphatidyltransferase	CDIPT	5	5	5	5	2.22046	1.70685	1.89634	2.22138	1.66459	3.85332	2.57302	2.24721	2.04132	5.25575	7.07755	2.1178	2.10711	0.111243	0.724024	1.42976	1.34666	3.02506	1.05179	5.58432	2.20266	0.723631	1.16089	2.09734	0.935784	1.70778	1.73914	0.941164	1.78338
O14737;O14737-2;K7EQA1;K7ESJ4;Q3HM38;X6R2P6	O14737;O14737-2;K7EQA1;K7ESJ4	Programmed cell death protein 5	PDCD5	6	8	8	8	1.90184	0.62587	1.1248	1.53264	0.500455	2.63934	0.891201	1.72461	0.851009	0.436915	0.628119	1.87532	0.128397	0.678224	5.32021	3.80825	5.63373	7.5049	5.07802	6.97977	7.62904	4.41613	3.25001	2.86929	3.50585	2.88211	0.489707	3.9177	4.54754
O14744;O14744-2;O14744-5;O14744-3;O14744-4;G3V580;G3V5L5;G3V2L6;C9JSX3;H0YJX6;G3V2X6;H0YJD3;H0YJ77;H7BZ44;G3V507;G3V2F5;G3V5T6	O14744;O14744-2;O14744-5;O14744-3;O14744-4;G3V580	Protein arginine N-methyltransferase 5;Protein arginine N-methyltransferase 5, N-terminally processed	PRMT5	17	22	22	22	2.06397	0.42584	0.704409	0.563478	0.665729	1.82581	1.22077	1.12945	0.675051	0.356533	0.314561	4.39924	0.599049	1.0158	1.03468	2.47511	2.85507	2.93088	1.87983	4.15901	2.31514	2.1782	1.21838	1.13487	1.62908	2.60961	0.945504	2.8184	3.02366
O14745;J3QRP6;O14745-2;J3QRA3	O14745;J3QRP6	Na(+)/H(+) exchange regulatory cofactor NHE-RF1	SLC9A3R1	4	15	15	15	1.28766	0.952432	0.968409	1.11362	0.939536	3.64507	1.44825	1.47429	2.37736	1.15878	0.395719	0.924785	0.555428	0.640929	3.46516	3.16278	3.18042	1.22539	1.7314	1.86204	1.76071	2.43071	1.68214	0.517624	2.41317	1.10608	0.306709	1.38029	1.27726
O14757;J3KN87;E7EPP6;O14757-2;O14757-3;E9PJI4;E9PPA5;E9PKQ3;A0A087WY91;A0A087WT52;E9PQW7;E9PM65	O14757;J3KN87;E7EPP6;O14757-2;O14757-3	Serine/threonine-protein kinase Chk1	CHEK1	12	12	12	12	0.145532	0.0386346	0.293461	0.0230886	0.403001	0.0592397	0.0519143	0.0977187	0.0236361	0.101149	0.0104841	0.501942	0.135085	0.532748	0.0697573	0	0	0.0296758	0.0607022	0.0327917	0.0935012	0.0895101	0.0452244	0.18089	0.11599	0.033896	0.00816025	0.0441926	0.0795003
O14773;A0A0C4DGZ9;O14773-2;E7EV34	O14773;A0A0C4DGZ9;O14773-2	Tripeptidyl-peptidase 1	TPP1	4	11	11	11	4.02978	1.62018	1.80872	2.81255	0.771537	0.483398	1.83824	3.99701	2.48877	5.55247	2.7119	1.12062	1.42915	0.0422636	1.22385	0.203901	0.538723	0.409472	0.0835191	0.933276	0.504765	0.826903	2.23397	1.14589	1.18539	0.640927	2.87052	1.32466	2.12012
O14776;O14776-2;G3V220	O14776;O14776-2;G3V220	Transcription elongation regulator 1	TCERG1	3	43	43	42	0.635685	1.0142	1.56632	0.180916	1.03323	2.78732	0.231672	0.147187	0.627935	0.913477	0.941643	0.602153	0.816025	1.70637	1.42623	2.86804	1.34931	1.41143	4.2151	1.56443	3.27875	1.17123	0.286011	2.38622	0.267599	0.303266	0.169417	0.402918	1.13515
O14777;V9GYM9;I3L4G3	O14777	Kinetochore protein NDC80 homolog	NDC80	3	13	13	13	0.0722744	0.073599	0.0991368	0.0515515	0.136954	0.120244	0.0668112	0.0789511	0	0.0259537	0.00702119	0.143853	0.171465	0.157073	0.0250528	0.0134253	0	0	0	0.0228917	0.034643	0.0378906	0.0107095	0.168538	0.014575	0.00996185	0.0157356	0.0687854	0
O14787-2;O14787;A0A075B780;K7ESC1;K7ENW1;K7EMA3;K7ESG1;K7ELC3	O14787-2;O14787;A0A075B780	Transportin-2	TNPO2	8	20	13	13	0.0994008	0.0727669	1.03734	0.0912935	1.14991	0.226028	0.0260468	0.111279	0.0635574	0.045794	0.0803852	0.562431	0.143514	1.37306	0.352394	0.299455	0.299159	0.150963	0.352102	0.217255	0.243918	0.3612	0.245701	0.19529	0.421324	0.26236	0.162751	0.206955	0.494369
O14791;O14791-3;O14791-2	O14791;O14791-3;O14791-2	Apolipoprotein L1	APOL1	3	2	2	2	0.0233859	0	0	0.028426	0.244692	0.287637	0.0426138	0.118626	0.0412917	0.0332643	0.0298688	0.0623534	0	0.231167	0.0959057	0.370979	0.345639	0	0.28756	0.0778497	0.135674	0.061161	0	0.0171399	0	0	0	0	0
O14802;R4GMX2;Q7Z755	O14802	DNA-directed RNA polymerase III subunit RPC1	POLR3A	3	27	26	26	0.0186495	0.0866246	0.296778	0.198927	0.268411	0.0210455	0.0147121	0.0615568	0.0717548	0.0530864	0.116314	0.149064	0.115964	0.194496	0.0629791	0.0634487	0.214698	0.0662575	0.0722057	0.118973	0.107911	0.0905124	0.0445405	0.13563	0.0436046	0.0393364	0.018901	0.0999462	0.130949
O14818;O14818-4;F5GY34	O14818	Proteasome subunit alpha type-7	PSMA7	3	17	17	4	13.7196	9.18693	7.52982	8.22468	5.37267	20.4456	16.8173	19.9066	9.07341	7.46981	1.87413	14.4801	2.36567	7.59795	21.1482	20.7341	18.759	17.5757	15.5821	16.7783	19.4212	24.3153	11.4099	12.0302	19.2202	13.4714	5.89336	24.1132	18.4189
O14818-2;H0Y586	O14818-2;H0Y586	Proteasome subunit alpha type-7	PSMA7	2	12	1	1	0	0.644203	0.951419	0	0.709522	1.03338	0.026518	0.664569	0.136938	0.188106	0	0.848358	0	0	0.0706553	1.78452	1.85974	1.24977	1.08596	2.06326	3.04811	0.274989	0.256639	0.41748	0.577164	0.208012	0.0496	2.75344	2.39162
O14828;O14828-2	O14828;O14828-2	Secretory carrier-associated membrane protein 3	SCAMP3	2	11	11	11	1.27902	0.390381	0.33984	0.853678	0.421097	0.44435	0.508753	0.916248	0.32435	0.261791	0.621423	0.808755	0.593759	0.369935	0.657652	0.311492	0.45312	0.889642	0.773668	1.34044	0.632777	0.533811	0.826254	1.68752	1.26526	2.25597	1.37901	1.50457	1.99125
O14841;A0A087WY99	O14841	5-oxoprolinase	OPLAH	2	26	26	26	0.0355182	0.222232	0.367079	0.0646349	0.503822	0.0611115	0.0399528	0.658114	0.0244922	0.145976	0.0313206	0.936699	0.392445	0.123185	0.119858	0.113695	0.037582	0.00374057	0.00638286	0.0241494	0.0278109	0.284497	0.0440576	0.143383	0.057556	0.0417901	0.00576805	0.0176954	0
O14862;A0A087X0L4;Q5T3W0	O14862;A0A087X0L4	Interferon-inducible protein AIM2	AIM2	3	18	18	18	0.827021	0.46233	0.182419	0.0652573	0.0234789	0.947094	0.106955	0.515912	0.19805	1.60622	1.26949	0.230176	0.554298	0.0496207	0.990643	0.54043	0.184426	0.570187	0.790617	0.324855	0.451078	1.15935	0.430442	1.24288	0.208995	0.581363	0.315081	0.481637	0.493678
O14874;O14874-2;O14874-3;H3BTL2;H3BS02;H3BNP3;H3BUV3	O14874;O14874-2;O14874-3;H3BTL2;H3BS02	[3-methyl-2-oxobutanoate dehydrogenase [lipoamide]] kinase, mitochondrial	BCKDK	7	10	10	10	0.878476	1.06303	0.526443	2.74602	0.361297	0.876738	0.800062	1.26291	0.646624	0.919501	1.19154	0.349223	0.173798	0.392033	0.0792637	0.139793	0.247221	0.463168	0.23585	0.952365	0.309264	0.16692	0.364373	0.80836	0.119829	0.644904	0.191227	1.03459	0.700453
O14879	O14879	Interferon-induced protein with tetratricopeptide repeats 3	IFIT3	1	11	11	11	0	0.0684615	2.52939	0.0762587	3.01976	0.19144	0.0226996	0.127459	0	0	0	0.211037	0.280428	2.76863	0	0	0	0	0	0.0307412	0.030219	0.0156599	0.00439935	0.010314	0	0.0739671	0	0.0895496	0
O14880;Q5VV89;Q5VV87	O14880;Q5VV89;Q5VV87	Microsomal glutathione S-transferase 3	MGST3	3	4	4	4	2.8563	6.11788	2.55288	7.92319	2.29147	0.665425	4.82735	4.40828	8.30396	3.7864	3.36105	6.33096	1.65096	0	0.0221263	0.160659	0.204181	0.490467	0.172571	0.535177	0.259406	0.717555	1.10849	1.92193	0.31712	0.823147	0.564481	2.32855	0.639894
O14893;O14893-3;O14893-2;H0YDP6;H0YEL0;G5EA29	O14893;O14893-3;O14893-2;H0YDP6;H0YEL0	Gem-associated protein 2	GEMIN2	6	3	3	3	0	0	0.181447	0.107534	0.0572938	0.134064	0.256064	0	0	0.064934	0.0892479	0.475962	0.0980874	0.201279	0	0.0421958	0.0989122	0.126177	0.138036	0.207077	0.151798	0.254831	0.0299173	0.246702	0.0665684	0.191018	0.025489	0.170596	0.193446
O14908;O14908-2;K7ESN1;K7EM11;K7EIT0;K7EJ33;K7ELJ2	O14908;O14908-2	PDZ domain-containing protein GIPC1	GIPC1	7	13	13	13	0.277964	0.414834	2.13671	0.29334	2.2894	0.500496	0.470501	0.718809	0.290438	0.494498	0.188895	1.06473	0.402214	0.591725	1.09555	0.592614	0.877802	0.719704	0.347149	0.417646	0.495731	1.19698	0.898052	0.640348	0.732392	0.773665	0.125351	0.657935	0.466863
O14920;O14920-4;O14920-2;G3V105;E5RGW5;O14920-3;J3KNS5;E5RJH2;E5RGA0;E5RIW0;E5RFT3;E5RFG5	O14920;O14920-4;O14920-2;G3V105	Inhibitor of nuclear factor kappa-B kinase subunit beta	IKBKB	12	32	32	31	0.534957	1.28048	1.16169	0.435648	1.71814	0.68019	0.49627	0.737744	0.390599	0.218725	0.455889	0.548804	1.72478	0.965237	0.730568	0.775144	0.927456	0.56358	0.678288	0.578589	0.51837	0.65255	0.621245	0.681201	0.52574	0.858327	0.296496	0.883277	0.857315
O14921	O14921	Regulator of G-protein signaling 13	RGS13	1	4	4	4	0.252578	0	0.0564011	0	0.0394828	0.0339755	0.084907	0.747336	0.0364964	0	0	0	0	0	0.408301	0.117953	0.120709	2.62475	0.448338	0.78531	3.05456	0.41171	0.475249	0.361014	0.368385	5.92171	1.00986	1.13875	0.344032
O14925;Q5SRD1;B4DDK6	O14925;Q5SRD1;B4DDK6	Mitochondrial import inner membrane translocase subunit Tim23;Putative mitochondrial import inner membrane translocase subunit Tim23B	TIMM23;TIMM23B	3	6	6	6	1.36255	0.818739	1.12613	1.57613	1.2412	0.496061	0.716691	1.55939	0.7655	0.441099	0.719918	1.47477	0.626347	0.773121	0.335929	0.183111	0.324722	1.07543	0.191211	1.67995	0.779391	0.435022	0.679698	1.61394	0.305722	1.78637	1.52063	1.60304	0.987851
O14929;O14929-2;F8W9G7;F8WEW1	O14929;O14929-2	Histone acetyltransferase type B catalytic subunit	HAT1	4	9	9	9	0.249224	0.245104	1.45707	0.197241	1.21869	1.0733	0.338626	0.18854	0.221714	0.123916	0.0816585	1.02929	0.343337	0.893831	0.846115	0.992293	1.01996	0.303363	0.58055	0.926165	1.81023	0.653061	0.150823	1.61744	0.0989346	0.0773938	0.0241092	0.426576	1.02706
O14933;E9PQT7;O14933-2	O14933	Ubiquitin/ISG15-conjugating enzyme E2 L6	UBE2L6	3	5	5	5	0.111856	0.23989	1.85263	0.230641	1.53185	0.814443	0.0579973	0.382536	0.0359513	0	0.149353	3.80392	0	0.309356	0.44606	0.092142	0.790398	0.987601	0.21248	2.16552	0.78323	0.510132	0.386541	0.802877	0.162268	0.597854	0	0.784821	1.45037
O14936;O14936-3;O14936-4;O14936-2;O14936-6;Q5JS74;Q5JS72;O14936-5;Q5JS79	O14936;O14936-3;O14936-4;O14936-2;O14936-6;Q5JS74;Q5JS72;O14936-5	Peripheral plasma membrane protein CASK	CASK	9	24	24	24	0.852847	0.0371194	0.0327209	0.673811	0.120358	0.0364827	0.32534	0.461719	0.241643	0.215256	0.085291	0.934261	0.0222639	0.218587	0.0418369	0.0226302	0.0535309	0.0419385	0.00731067	0.0557593	0.0918592	0.0556355	0.366936	0.13814	0.115651	0.584624	0.230738	0.0270891	0.00320445
O14939;O14939-4;O14939-3;I3L1F3;I3L381;I3L4R5;I3L222;I3L3I7	O14939;O14939-4	Phospholipase D2	PLD2	8	14	14	14	0.114521	0.0358096	0	0.187163	0.0093081	0.00240601	0.0109883	0.153734	0.0657758	0.074702	0.00840669	0.052844	0.159485	0.0196652	0.0692616	0	0.0174182	0.00458713	0	0.00837889	0.0016225	0.0926586	0.036793	0.0198152	0.0507063	0.0596829	0.0436662	0.0395244	0.0237726
O14949	O14949	Cytochrome b-c1 complex subunit 8	UQCRQ	1	7	7	7	14.5506	16.3903	2.70813	37.2766	12.1945	15.7543	3.72861	3.48234	20.2292	10.0628	1.423	1.14209	3.37528	3.33783	3.46273	8.78064	8.18777	19.5186	15.8209	26.0761	23.6091	3.80906	11.6092	15.3612	4.5747	14.2323	16.4806	21.5558	19.5549
O14964;O14964-2;I3L1P5;I3L1E3;I3L165;I3L2H4	O14964;O14964-2	Hepatocyte growth factor-regulated tyrosine kinase substrate	HGS	6	17	17	17	0.502078	0.445388	0.819865	0.350575	0.963611	0.205603	0.387286	0.463835	0.246148	0.114561	0.16188	0.806644	0.264505	1.09141	0.794767	0.327224	0.555687	0.385406	0.840221	0.829632	0.542418	0.671413	0.377611	0.499644	0.806919	0.404085	0.156342	0.656135	0.91618
O14966;O14966-2;O14966-3;E9PL56	O14966;O14966-2	Ras-related protein Rab-7L1	RAB29	4	12	11	11	3.93596	4.43411	2.7571	3.1092	2.13809	5.87288	3.82437	5.13223	5.36721	6.55483	5.77117	0.670368	3.55047	1.65392	1.88425	1.64631	1.35695	5.06388	1.33572	3.31614	4.5322	1.9605	3.7936	5.29914	0.989271	8.03596	2.64847	5.17609	1.62843
O14972;O14972-2;A8MTY9;A8MY26	O14972;O14972-2;A8MTY9;A8MY26	Down syndrome critical region protein 3	DSCR3	4	9	9	9	0.317428	0.438881	0.139641	0.534598	0.111141	0.212702	0.109554	0.240022	0.102527	0.047737	0.109941	0.0551316	0.984625	0.0785738	0.25554	0.274748	0.598402	0.189582	0.347259	0.555098	0.389683	0.344743	0.174288	0.381526	0.347171	0.0894431	0.28024	0.42971	0.619902
O14975;O14975-2	O14975;O14975-2	Very long-chain acyl-CoA synthetase	SLC27A2	2	19	19	7	0.232629	0.0671886	2.98525	0.294849	3.88212	0.162323	0.326925	0.127437	0.873712	0.0576785	0.100728	2.11229	0.0320849	2.7468	0.0191259	0.0565311	0.130605	0.0957857	0.0334171	0.214705	0.321893	0.0248252	0.0897821	0.125018	0.15986	0.120609	0.145579	0.414332	0.159742
O14976;O14976-2;A0A087X1U9;D6RAW3;H0Y8H5;D6RE78;D6RAQ7;D6RF16;D6RC24	O14976;O14976-2	Cyclin-G-associated kinase	GAK	9	26	26	26	0.316291	0.328708	0.477127	0.190148	0.384354	0.60212	0.261055	0.418494	0.236254	0.123381	0.252834	0.492671	0.623336	0.306684	0.511309	0.260389	0.445722	0.531177	0.449342	0.598363	0.454426	0.323959	0.337808	0.37481	0.462405	0.583313	0.267601	0.367747	0.508119
O14979;A0A087WUK2	O14979;A0A087WUK2	Heterogeneous nuclear ribonucleoprotein D-like	HNRNPDL	2	14	13	4	1.38961	2.6049	5.21682	0.577414	3.42045	5.32802	0.444212	1.24912	2.44274	6.4447	0.749695	4.12455	1.28423	3.73507	4.04995	3.70498	4.34117	2.2563	6.85873	2.83955	6.8986	4.20943	1.31716	10.3574	0.938148	0.501843	0.234662	2.13059	3.42453
O14980;C9JKM9;C9J673;C9IZS4;C9JQ02;C9JV99;H7BZC5;F8WF71;C9IYM2;C9JF49	O14980	Exportin-1	XPO1	10	45	45	45	0.628135	1.46523	7.29507	0.615428	8.79343	1.65035	0.609309	0.692663	0.498772	0.549035	1.21583	9.19855	3.22292	8.04994	3.15645	2.03564	2.39582	1.44912	1.98477	2.33662	2.46521	4.37158	1.05894	2.48158	1.67191	0.945354	0.558328	1.47221	3.25481
O14983;O14983-2;O14983-3;H3BVB2	O14983;O14983-2;O14983-3	Sarcoplasmic/endoplasmic reticulum calcium ATPase 1	ATP2A1	4	23	5	5	0.145019	0.332993	0	0.203952	0	0.165153	0	0.282352	0.249501	0.100618	0.0605542	0.0166333	0	0.0993602	0	0.0963055	0.0831355	0.153074	0.171382	0.125361	0.102203	0	0.0326575	0.173149	0.112283	0.0319322	0	0.141018	0.146255
O15020;O15020-2;A4QPE4;E9PJZ2	O15020;O15020-2	Spectrin beta chain, non-erythrocytic 2	SPTBN2	4	69	58	58	0.0476464	0.0621479	0.792886	0.0317346	1.22776	0.0373541	0.0418715	0.0107979	0.0639774	0.0978737	0.0605826	0.430514	0.084558	0.808162	0.0390455	0	0.0361142	0.0513382	0.00758427	0.0263679	0.0360914	0.0348039	0.0260963	0.0734009	0.0513535	0.0406621	0.0238042	0.0679247	0.0622411
O15031;A6QRG9;E2PU09;A0A087WU36;A6QRH1;H0Y6J7;H0Y7X5	O15031	Plexin-B2	PLXNB2	7	44	44	44	1.07211	0.881378	0.245247	1.44681	0.427285	0.199871	0.95306	1.1372	0.82668	0.238742	0.112959	0.641307	0.39017	0.448233	0.112148	0.995398	0.259921	0.520277	1.08573	0.908184	0.352418	0.186609	0.231243	0.210895	1.43333	0.719503	0.347465	0.903562	0.672526
O15037;G3V3G3	O15037	Protein KHNYN	KHNYN	2	7	7	7	0.0416439	0.0279445	0.0243716	0.0470336	0.070304	0.031044	0.00439691	0.0252379	0.00252894	0.0323563	0.00622731	0.0483362	0.0227921	0.0476398	0.0448225	0	0.0356084	0.0782712	0.0107291	0	0.042243	0.0617426	0.00833212	0.0459034	0.0271336	0.033747	0.00967505	0.0578597	0.0104289
O15042;O15042-2;E7ET15;O15042-3;H0Y8D9;E7EW00;H7C4V2;C9J5L1;U3KPT1;C9JDJ7	O15042;O15042-2;E7ET15;O15042-3	U2 snRNP-associated SURP motif-containing protein	U2SURP	10	34	34	34	1.28872	0.682061	2.79156	0.32098	2.07839	1.8573	1.16804	0.918295	1.63826	1.54388	1.11821	1.06952	1.24172	2.01708	0.873601	0.775423	0.835112	1.27779	1.84692	1.43889	2.03331	1.04364	0.326865	2.07835	0.216329	0.579253	0.341085	0.43049	1.46021
O15047;C9J2Z9	O15047	Histone-lysine N-methyltransferase SETD1A	SETD1A	2	24	24	23	0.0331382	0.149395	0.128448	0.0275943	0.0846757	0.114852	0.0346768	0.0465902	0.0303422	0.0491358	0.182232	0.0527534	0.108262	0.0956677	0.0309795	0.0355012	0.0465814	0.0361199	0.135526	0.0685991	0.0799888	0.0420424	0.00910689	0.0664818	0.0181563	0.0163445	0.0260472	0.0676471	0.140037
O15050	O15050	TPR and ankyrin repeat-containing protein 1	TRANK1	1	59	59	54	0.147259	0.0474468	0.0800105	0.0513471	0.0486221	0.155984	1.2054	0.255041	0.288998	0.121353	0.0921629	0.106606	0.152422	0.0242765	0.140579	0.0713162	0.0719149	0.192174	0.106873	0.252045	0.17704	0.227768	0.194269	0.272091	0.103216	0.478888	0.183226	0.206109	0.226628
O15061;A0A075B7B1;O15061-2;C9JIE4;O15061-3;H0YL34	O15061;A0A075B7B1;O15061-2;C9JIE4;O15061-3	Synemin	SYNM	6	19	19	19	0.205486	0.0105291	0	0.0677309	0.00490591	0.00703025	0.235082	0.335738	0.762708	0.0368543	0.0567257	0.00593798	0.0278614	0.0167218	0.150806	0.00337855	0.019468	0.10686	0.0745408	0.0208117	0.0108664	0.0737029	0.0124902	0.0224793	0.0252687	0.877388	0.0943225	0.0122186	0.0220327
O15066;O15066-2	O15066	Kinesin-like protein KIF3B;Kinesin-like protein KIF3B, N-terminally processed	KIF3B	2	19	19	15	0.142449	0.438139	0.430485	0.0792126	0.471445	0.221098	0.0769336	0.0366021	0.0548951	0.0257025	0.0517916	0.290389	0.162305	0.429693	0.0107679	0.306288	0.42957	0.111251	0.197991	0.357877	0.319158	0.0294374	0.11874	0.0357511	0.0673545	0.128015	0.166508	0.30548	0.264782
O15067;H0YGH1;J3QSG0;J3QSH6;J3KTL4;J3KT98;J3KTQ5;J3QL39	O15067	Phosphoribosylformylglycinamidine synthase	PFAS	8	32	32	32	0.359562	1.00256	0.53804	0.351927	0.371335	0.310608	0.424709	0.242106	0.146517	0.115447	0.181935	0.220713	0.192352	0.0833036	0.283125	0.60129	1.30246	0.663021	0.471861	0.531686	1.47859	0.889511	0.211671	0.422003	0.361475	0.236497	0.055881	0.365502	0.560788
O15084-4;O15084;O15084-1;O15084-2;B4DIW9	O15084-4;O15084;O15084-1;O15084-2;B4DIW9	Serine/threonine-protein phosphatase 6 regulatory ankyrin repeat subunit A	ANKRD28	5	13	11	11	0.0378561	0.0122287	0.122559	0.0140136	0.127114	0.0180622	0.0280321	0.0487427	0.0441915	0	0	0.107278	0.0369983	0.180712	0.00507261	0.0289954	0.026553	0.0411329	0	0.0911036	0.0338931	0.00833424	0.0042429	0.0337478	0.0637165	0.0202045	0.0319018	0.0292562	0.0595498
O15085;O15085-2	O15085;O15085-2	Rho guanine nucleotide exchange factor 11	ARHGEF11	2	7	7	7	0	0.333589	0.00872961	0.00257276	0.0225423	0	0.556997	0	0.397996	0	0	0.0294061	0.381141	0.0386976	0.00306594	0.439251	0.187272	0.599753	1.20251	0	0	0.205089	0	0.58706	0.127795	0.102196	0.0652764	0	0
O15111	O15111	Inhibitor of nuclear factor kappa-B kinase subunit alpha	CHUK	1	17	16	16	0.0910067	0.303989	0.22635	0.0451051	0.229653	0.0532018	0.0856383	0.203579	0.234425	0.0130017	0.0926143	0.473362	0.26384	0.389451	0.188495	0.0275169	0.0980522	0.048872	0.0232542	0.0463474	0.177404	0.185186	0.227258	0.231959	0.1299	0.111002	0.146402	0.307471	0.164553
O15116;E5RJ47;E5RH18	O15116	U6 snRNA-associated Sm-like protein LSm1	LSM1	3	8	8	8	0.659688	0.581375	2.03132	0.640944	1.24717	0.372927	1.02351	0.943357	1.09197	0.32274	0.138437	1.33291	0.0701619	0.914259	1.161	0.751824	1.28491	1.71766	0.573527	0.509663	0.534312	1.00632	1.17141	1.6171	1.48978	1.12426	1.32504	1.71984	1.43056
O15117-2;O15117-3;O15117;D6RFJ5;D6RER7;D6RAE8	O15117-2;O15117-3;O15117	FYN-binding protein	FYB	6	21	21	21	0.367685	0.624311	0.1949	0.350836	0.0665777	0.454128	0.312086	0.61798	0.469804	0.336472	0.298273	0.0815951	1.68601	0.0414122	1.38946	0.205344	1.02758	0.132459	0.0748948	0.600596	0.163414	0.583338	0.930517	0.0612335	0.16449	0.13883	0.62268	1.16863	0.345455
O15118;K7EQ23;O15118-2	O15118;K7EQ23;O15118-2	Niemann-Pick C1 protein	NPC1	3	11	11	11	0.175874	0.514958	0.297555	0.4031	0.223063	0.54969	0.307493	0.440637	0.260258	0.204231	0.0966973	0.298034	0.220773	0.261497	0.075335	0.352053	0.26761	0.0334647	0.199305	0.166525	0.184292	0.0358332	0.0684262	0.251969	0.110259	0.127905	0.203979	0.317173	0.202983
O15120;O15120-2	O15120;O15120-2	1-acyl-sn-glycerol-3-phosphate acyltransferase beta	AGPAT2	2	4	4	4	0.681048	0.177263	0.675896	0.377859	0.587274	0	0.152667	0.124382	0.0879521	0.230373	0.145012	0.12427	0.251227	0.18681	0.021751	0	0.053006	0	0	0	0	4.39162	0.0501021	0.0468752	0.0170521	0.0578334	0.0595686	0.112607	0.0467176
O15126;A0A087WXB0;O15126-2;A0A087WTX8;A0A087WZA6;A0A087WU14	O15126;A0A087WXB0;O15126-2	Secretory carrier-associated membrane protein 1	SCAMP1	6	9	9	9	0.589155	0.875217	3.25271	1.1164	4.77541	1.06636	0.355756	1.47987	0.900014	0.289407	0.43514	1.89541	1.53026	3.72226	1.00135	1.83286	1.01839	1.63199	0.90493	1.89493	1.76521	1.7594	1.35128	0.848195	1.41551	2.86008	1.44909	2.34029	1.60285
O15127	O15127	Secretory carrier-associated membrane protein 2	SCAMP2	1	7	7	3	3.79006	1.66116	1.81878	2.94325	0.723698	2.29829	2.26321	3.78416	2.15232	2.20099	2.17655	1.24165	2.11399	0.138977	1.3058	2.84086	1.78378	2.98221	1.79478	2.42995	2.46633	1.62305	1.76918	3.00027	3.59269	2.49318	1.96211	2.08306	3.22048
O15143;C9J4Z7;F8VXW2;C9JEY1;C9JQM8;C9JFG9;C9J6C8;C9JBJ7;C9K057;C9JTT6;C9JM51;F8WEB3	O15143	Actin-related protein 2/3 complex subunit 1B	ARPC1B	12	21	21	20	24.847	24.6561	9.84927	6.07222	3.33723	22.5822	31.0172	19.6177	19.9727	4.24844	6.98688	6.81075	7.31594	5.92976	44.3632	37.6491	28.9361	26.4467	21.0744	21.448	16.5411	44.3526	21.4856	11.7975	50.7482	18.7409	43.5771	26.0922	27.1336
O15144;H7C3F9;C9JTV5;G5E9J0;G5E9S7	O15144	Actin-related protein 2/3 complex subunit 2	ARPC2	5	35	35	35	41.6122	42.7246	22.9251	22.2266	7.97439	39.2348	50.4724	38.5729	30.6621	11.724	10.3954	16.8978	10.5157	10.9211	77.3524	75.2968	57.387	46.9426	38.5076	39.5168	36.9837	80.318	41.4334	25.4841	123.218	60.3442	97.8716	64.9643	81.4312
O15155;H7C1N3;C9JTT8;Q68DU7;O15155-2	O15155;H7C1N3;C9JTT8;Q68DU7;O15155-2	BET1 homolog	BET1;DKFZp781C0425	5	2	2	2	0.824582	0.714204	1.42166	2.46924	0.941447	1.46365	0.113927	1.9942	2.10115	2.23087	1.51699	0.51665	1.7716	1.6038	2.29471	1.89296	1.47189	2.93423	2.85026	2.14803	1.57327	2.45538	1.02079	2.515	1.0119	3.29616	2.51776	1.705	1.05141
O15162;C9J7K9;O15162-2;C9J9P4;H7C5I5;C9J0H3;C9JE06	O15162;C9J7K9;O15162-2;C9J9P4;H7C5I5;C9J0H3;C9JE06	Phospholipid scramblase 1	PLSCR1	7	8	8	8	2.69401	1.61781	1.77831	3.97144	2.08162	0.230239	3.27336	2.0362	1.5096	0.983033	0.564011	0.651375	0.792414	1.01501	0.286846	0.370805	0.167954	0.349411	0.0526191	0.255932	0.135	0.238066	1.62354	0.356186	2.09437	0.82645	1.12639	1.22266	0.30076
O15164;A0A087X1V3;O15164-2	O15164;A0A087X1V3;O15164-2	Transcription intermediary factor 1-alpha	TRIM24	3	14	13	13	0.0136242	0.197198	0.483245	0.00263849	0.335555	0	0.00674495	0.0118188	0.00486202	0.039168	0.03296	0.0463477	0.296948	0.656376	0.0263188	0.0429611	0.0235867	0.0209414	0.0656665	0.0263525	0.0428646	0.00996261	0.00547949	0.06306	0	0	0.0642242	0.135478	0.0184195
O15173;O15173-2;U3KQM0;D3DNX8	O15173;O15173-2	Membrane-associated progesterone receptor component 2	PGRMC2	4	14	14	14	6.77068	8.63379	7.87294	13.6181	7.08219	5.61828	7.18349	8.10162	1.96038	10.1484	14.298	5.12947	7.94705	2.37942	2.69914	3.56764	4.31488	6.15601	7.64375	4.98387	5.37651	3.01888	4.33296	6.13788	2.80697	5.74702	1.66154	4.25702	6.39041
O15182;E5RK82;E5RJF8;E5RH67;E5RFM2;H0YBL5	O15182;E5RK82;E5RJF8;E5RH67;E5RFM2	Centrin-3	CETN3	6	5	5	5	0.206179	0.205035	0.260395	0.183905	0.137142	0.721761	0.868343	0.125613	0.407657	0.568838	1.16535	0.0310791	0.584426	0.35913	0.327549	0.153263	0.373935	0.658022	1.24977	0.970422	0.667777	0.119408	0.078767	0.403048	0.117832	0.46793	0.464175	0.126447	0.412131
O15211;O15211-2;A2AB89	O15211;O15211-2	Ral guanine nucleotide dissociation stimulator-like 2	RGL2	3	8	8	8	0.030836	0.0372985	0.066782	0.0616963	0.0672594	0	0.0516406	0.062544	0.033352	0.00487344	0.0118886	0.203972	0.0533833	0.0344037	0.091689	0.0406042	0.0186415	0.0818842	0.0748184	0	0.0268378	0.0132795	0.0307291	0.0271534	0.0522349	0.0340161	0.00372455	0.0298268	0.0690914
O15213;H0Y6G3	O15213;H0Y6G3	WD repeat-containing protein 46	WDR46	2	18	18	9	0.677481	0.411446	0.6586	0.155304	0.555656	0.515565	0.35715	0.219058	0.319765	0.779582	1.25235	0.201095	0.555113	0.47848	0.192699	0.279482	0.0614369	0.334606	0.362428	0.534018	0.347259	0.254615	0.268087	0.592989	0.0671261	0.173418	0.00882758	0.23812	0.259619
O15226;O15226-2;A0A087WXT2	O15226;O15226-2	NF-kappa-B-repressing factor	NKRF	3	21	21	21	0.295345	0.301762	1.17216	0.0399549	1.66249	1.03773	0.142068	0.174897	0.522064	0.303794	0.198618	1.19889	0.331124	1.28186	0.268996	0.36589	0.422688	0.22053	0.405755	0.191258	0.315974	0.713784	0.0940688	0.928722	0.0197638	0.116561	0.0474335	0.159274	0.256314
O15228;O15228-2;Q5TBH8;Q5TBH6	O15228;O15228-2;Q5TBH8	Dihydroxyacetone phosphate acyltransferase	GNPAT	4	26	26	26	0.506143	0.477482	1.10296	0.383356	0.817105	0.196689	0.214512	0.484341	0.173174	0.291052	0.405545	1.12388	0.241542	0.894493	0.208748	0.188664	0.260779	0.417032	0.39258	0.558795	0.279579	0.178275	0.299116	0.585977	0.25707	0.458776	0.389859	0.414898	0.599058
O15230;O15230-2;A0A087WYH7	O15230	Laminin subunit alpha-5	LAMA5	3	38	38	38	0.177707	0.0236282	0.16958	0.102728	0.265884	0.0198026	0.0547086	0.0755593	0.0384617	0.0408797	0.012659	0.0200136	0.0333983	0.0139834	0.041848	0.00824815	0.0114833	0.0220799	0.0179066	0.0279583	0.0149741	0.0281858	0.00691821	0.040131	0.00330826	0.0237797	0.00998072	0.0248776	0.0128296
O15231-3;H0Y704;O15231-2	O15231-3;H0Y704;O15231-2	Zinc finger protein 185	ZNF185	3	17	17	1	0.0116314	0.0368519	0.0207946	0.0549871	0.0288934	0.038436	0	0.0660654	0.0398316	0	0.04869	0.0211229	0.0327737	0.069336	0.121961	0.243457	0.0384196	0.0597516	0.066105	0.0737557	0.0146117	0.177862	0.0563194	0.0472334	0.303546	0.0265804	0.0278317	0.248137	0.0993556
O15234;J3KSY7;J3QSC4	O15234	Protein CASC3	CASC3	3	8	8	8	0.0407109	0.0175555	0.0654847	0.00864119	0.0253727	0.13716	0.00966473	0.0246745	0.0168857	0	0	0.0418742	0	0.0286753	0.0479027	0.0579283	0.1698	0.063756	0.0823884	0.105249	0.0719602	0.11316	0.0367417	0.0610239	0.0428338	0.0135437	0	0.0704762	0.0886145
O15235	O15235	28S ribosomal protein S12, mitochondrial	MRPS12	1	3	3	3	1.08773	3.37711	3.33545	5.02437	3.10203	1.34791	1.58575	2.44505	3.45404	0.957508	1.14165	1.36768	0	2.40485	1.86752	0.43854	0	0.580885	0.68241	3.41747	1.28851	1.64973	1.51883	0.884752	0.284271	1.00124	2.31452	3.57189	1.87239
O15247;A6PVS0	O15247	Chloride intracellular channel protein 2	CLIC2	2	11	11	11	4.52351	0.624326	0.0345287	3.45345	0	0.397129	0.281942	3.74218	2.23862	0.900474	0.139202	0	0.323988	0.0471695	0.159305	0.0247492	0	0.178144	0.0179825	0.0907081	0.0679881	0.049881	0.118058	0.0964292	0	0.468323	0	0.32291	0
O15254;O15254-2;D6RJ89	O15254;O15254-2	Peroxisomal acyl-coenzyme A oxidase 3	ACOX3	3	29	29	29	0.568526	0.694621	0.801774	0.655874	0.940888	0.892857	0.503237	0.546894	0.505599	1.44999	1.32104	0.338818	0.794498	0.715567	0.662993	0.301008	0.199705	0.538942	0.498051	0.48705	0.315742	0.414209	0.388431	0.25693	0.343923	0.79838	0.52544	0.864713	0.257882
O15258;Q9P0H9;Q5T092;A0A0A0MR06;Q5T091;Q5T093	O15258;Q9P0H9;Q5T092;A0A0A0MR06;Q5T091	Protein RER1	RER1	6	9	9	9	5.10726	5.57853	5.02625	9.79892	4.92843	4.2988	5.04311	5.85051	3.68125	4.17872	7.57522	5.42242	3.31851	5.16228	4.32228	1.25205	3.4905	4.91429	4.57901	9.18201	5.2755	5.20069	4.59858	6.19844	1.40967	6.39148	3.78266	7.97118	8.16338
O15260;Q5T8U5;O15260-2;B7Z1G8;O15260-3	O15260;Q5T8U5;O15260-2;B7Z1G8;O15260-3	Surfeit locus protein 4	SURF4	5	10	10	10	6.48084	4.50059	8.41023	11.6117	8.20367	4.18542	2.76138	6.64556	3.55586	5.43262	11.1148	4.6174	5.31439	7.53589	2.90624	1.46561	2.19994	2.89697	3.82328	5.16956	2.0078	2.49352	4.83214	5.43241	1.60484	3.45773	3.89024	5.9289	4.02946
O15264;O15264-2;Q5R3E6	O15264;O15264-2	Mitogen-activated protein kinase 13	MAPK13	3	16	16	16	0.0243559	0.187935	2.59231	0.095906	2.69539	1.06657	0.0468286	0.156359	0.0107286	0.113759	0.295787	2.0524	0.461947	3.4474	0.496824	0.903082	0.117874	0.157059	0.193394	0.189285	0.127524	0.0262376	0.00765462	0.0238123	0.274005	0.0498914	0.043723	0.0909053	0.309088
O15287;C9JSE3;F8WC08	O15287;C9JSE3;F8WC08	Fanconi anemia group G protein	FANCG	3	4	4	4	0.0569515	0.01267	0.0927582	0.00847407	0.132193	0	0.142764	0.26261	0.0639445	0.036753	0.0778532	0.13305	0.221258	0.0519933	0.045279	0	0	0	0	0	0.0256656	0.0336173	0.111699	0.088321	0.0111964	0.11877	0.028079	0.0133506	0.00838803
O15294;O15294-2;O15294-4;C9JZL3	O15294;O15294-2;O15294-4	UDP-N-acetylglucosamine--peptide N-acetylglucosaminyltransferase 110 kDa subunit	OGT	4	32	32	2	0.453129	0.405416	1.2189	0.182391	1.81418	1.04622	0.647093	0.293546	0.291383	0.585239	0.908956	0.681757	0.825291	1.46316	0.994497	0.887569	0.771476	0.504071	0.902182	0.779226	0.804036	0.760923	0.500719	0.76605	0.269634	0.390277	0.173329	0.560473	0.752336
O15305;H3BV55;H3BPH4;H3BRM0;O15305-2;H3BR08;H3BM92;H3BV34;H3BT06;H3BNY9	O15305;H3BV55;H3BPH4;H3BRM0	Phosphomannomutase 2;Phosphomannomutase	PMM2	10	10	10	9	0.458939	0.0847981	2.92057	0.544132	5.57081	1.9547	1.44	0.617951	1.5025	0.0358914	0.110801	2.44788	0.277262	2.84903	1.08997	1.51562	2.42602	2.74609	2.50751	1.30438	0.758922	2.40378	0.853296	0.126573	0.657019	1.14496	0.566935	0.298804	1.27224
O15320;G3V599;O15320-4;O15320-5;O15320-3;O15320-10;O15320-8;O15320-6;O15320-2;O15320-7;O15320-9;Q96RT6;Q86UF2;A4D2H0;Q8IX94;P0CG41;A4FU28;G3V5K6;G3V3C4;Q8IX95	O15320;G3V599;O15320-4;O15320-5;O15320-3;O15320-10;O15320-8;O15320-6;O15320-2;O15320-7;O15320-9	cTAGE family member 5	CTAGE5	20	36	36	36	1.72132	1.07079	0.827417	1.55892	1.00407	1.79415	0.520343	3.12381	1.09298	2.62697	2.7888	1.2922	1.22554	0.991949	0.67762	0.498382	0.304896	1.00597	1.03718	1.49781	0.810966	0.407252	1.09496	1.28133	0.388943	1.99399	1.06399	1.34535	0.97676
O15335	O15335	Chondroadherin	CHAD	1	11	11	11	0.0553071	10.7637	0	3.87242	0.110641	0.0174657	0	0.903373	0.148919	0.0976942	0.0557952	0	2.19419	0.0710216	0	0.15307	0.244748	0.0412922	0.0852272	0.0349164	0.0197253	0.00451576	1.54055	0	0.62207	0.0133721	0.00808198	0.0209584	0.0262051
O15347;E9PES6;E7ES08;E7EQU1	O15347;E9PES6;E7ES08;E7EQU1	High mobility group protein B3	HMGB3	4	6	6	6	0	0	0.420529	0	0.321146	1.43709	0	0.0352482	0.0917635	0	0.257634	0.644317	0	0.726981	2.76513	1.85657	3.38276	0.693741	0.822338	0.806413	3.62356	2.04831	0.294122	0.742034	0	0.0215927	0.0498919	0.270469	0.759943
O15355	O15355	Protein phosphatase 1G	PPM1G	1	16	16	16	0.328888	0.315528	2.24381	0.180509	2.7697	1.88435	0.275353	0.202885	0.349145	0.598999	0.267687	3.31738	1.5338	3.80958	1.24886	2.21685	1.55044	1.00315	2.25769	1.65849	1.93531	2.03978	0.277038	1.64944	0.278284	0.13184	0.105506	0.412921	1.85801
O15357;A0A0A0MTP6;F5GY16;H7BXR2;H0YFZ4	O15357;A0A0A0MTP6	Phosphatidylinositol 3,4,5-trisphosphate 5-phosphatase 2	INPPL1	5	40	37	5	0.212998	0.168901	0.696944	0.0878429	0.744302	0.220313	0.392984	0.184228	0.156923	0.0124824	0.0611812	1.12694	0.249656	0.533599	0.147132	0.385268	0.430374	0.234422	0.177499	0.408673	0.371953	0.217222	0.192414	0.288755	0.502539	0.242586	0.355486	0.416539	0.395912
O15371;O15371-3;O15371-2;B0QYA5;B0QYA6;B0QYA4;B0QYA8	O15371;O15371-3;O15371-2;B0QYA5	Eukaryotic translation initiation factor 3 subunit D	EIF3D	7	22	22	22	4.45866	4.96666	5.36888	2.14182	4.42966	3.54237	5.02311	3.90349	2.61283	1.76777	1.3948	7.23985	1.07876	8.08848	5.16458	5.50732	5.49393	3.7223	3.24739	4.94505	4.33718	4.71297	2.48303	2.58161	3.85833	3.16795	2.96093	9.42449	5.57575
O15372;A0A087WZK9;B3KS98;E5RJT0;E5RGU4;E5RFH0;E5RFW7;E5RHC7;E5RH59	O15372;A0A087WZK9;B3KS98	Eukaryotic translation initiation factor 3 subunit H	EIF3H	9	21	21	21	2.96755	2.05869	2.74892	1.94744	2.29217	2.03073	2.6544	2.99223	1.20107	0.463135	1.17264	3.3369	0.721538	3.40341	4.71737	3.78317	3.59444	2.96518	2.39239	3.84996	2.48315	4.09054	2.51785	2.03696	3.11623	2.31262	2.07784	6.47876	4.10878
O15379;O15379-2;E7ESJ6;E7EW19	O15379;O15379-2;E7ESJ6	Histone deacetylase 3	HDAC3	4	12	11	11	0.0742698	0.0779204	0.292909	0.115998	0.168061	0.129931	0.0478872	0.0706139	0.0207486	0.101242	0.479586	0.0432235	0.110998	0.0458931	0.0159005	0	0.0215884	0.0312837	0.177215	0.0933786	0.157897	0.0978831	0.0152481	0.174017	0.0118416	0.00989962	0	0.0306836	0.190208
O15381;O15381-5;O15381-2;O15381-4;E7EWK7;E9PH71;E9PGD8;C9J6P7;C9JP83;F8WF01	O15381;O15381-5;O15381-2;O15381-4	Nuclear valosin-containing protein-like	NVL	10	24	24	9	0.248559	0.171847	0.526127	0.0386059	0.429538	1.28308	0.0577871	0.0688702	0.148673	0.446455	0.465835	0.0671354	0.153885	0.210461	0.147593	0.078104	0.198074	1.83855	0.617523	0.254826	0.494529	0.198554	0.0390081	0.559115	0.0369601	0.0906693	0.0243736	0.102201	0.266897
O15382;B3KSI3;M0QZ10;M0QXF9;O15382-2;M0QZP4;M0R2K7	O15382;B3KSI3;M0QZ10;M0QXF9;O15382-2;M0QZP4	Branched-chain-amino-acid aminotransferase, mitochondrial;Branched-chain-amino-acid aminotransferase	BCAT2	7	18	18	18	5.61005	6.41291	3.13934	11.3747	3.10208	2.808	4.82716	9.86435	5.43064	7.05131	8.59715	2.23837	2.27477	1.63723	1.56765	2.90757	1.75787	5.24728	1.40913	6.08061	4.57362	2.09487	3.38213	7.01238	3.76831	7.22252	3.12749	5.17079	8.08502
O15389	O15389	Sialic acid-binding Ig-like lectin 5	SIGLEC5	1	10	10	2	0.0241936	0.0910642	0.0310631	0.115914	0.0372673	0.00940398	0	0.0823806	0.0134614	0.0831636	0	0.0136499	0.0270727	0.000855459	0.0536614	0.51826	0.274892	0.202652	0.036932	0.0195457	0.0166386	0.0666704	0.0346763	0.0166329	0.0196189	0.00987054	0	0.0927039	0.0140767
O15391	O15391	Transcription factor YY2	YY2	1	6	2	2	0.0528105	0.111335	0.227994	0	0	0.276156	0	0.0253989	0.0768425	0.180754	0.31541	0.0365723	0.350702	0.188503	0.256136	0.269032	0.227077	0.159431	0.289087	0.0887683	0.267786	0.180899	0.0676692	0.201017	0.0287573	0	0.0303367	0.0394157	0.0997931
O15397;O15397-2;F5H292;F5H244;F5H2I3;F5GXT5;F5H009;F5H815;H0YH64	O15397;O15397-2	Importin-8	IPO8	9	16	16	16	0.0453565	0.0204148	0.0928457	0.272067	0.154724	0.121101	0.0315187	0.0560076	0.0188141	0.211676	0.104152	0.670144	0.0266663	0.0708921	0.0753523	0.0888403	0.0958576	0.211381	0.0621745	0.235796	0.0938343	0.524058	0.0426504	0.366526	0.035867	0.0272192	0.0242983	0.0729959	0.283829
O15400;O15400-2	O15400;O15400-2	Syntaxin-7	STX7	2	13	13	13	4.60036	8.4383	3.12266	3.86498	0.847367	7.67284	2.87816	5.33273	4.98729	4.09892	1.77021	0.483601	5.99127	1.12239	10.8607	11.6857	11.4226	9.31439	20.3097	10.7498	6.72971	14.7368	5.86588	6.74049	12.7962	8.0759	4.29564	10.8115	8.6388
O15431	O15431	High affinity copper uptake protein 1	SLC31A1	1	2	2	2	0.155609	0.0282782	0.183583	0.128286	0	0.0899572	0	0.0177682	0	0	0	0.199518	0	0.220284	0.0973969	0	0	0.0820287	0	0.0641221	0	0	0.0379184	0.0157757	0.0173486	0	0.0375693	0.232802	0
O15438;O15438-4;O15438-2;O15438-5;H0Y8Q6;O15438-3;H0Y9T4	O15438;O15438-4;O15438-2	Canalicular multispecific organic anion transporter 2	ABCC3	7	26	24	24	0.663825	0.023565	0.0059411	0.550936	0	0.00954301	0.10925	0.327853	0.177812	0.0809755	0.0223912	0.16206	0.080648	0.0153772	0.0227469	0	0.0285895	0.0111182	0.0275896	0.0193208	0.0132338	0.0310374	0.0104343	0.0239039	0	0.0135421	0.00485339	0.0331106	0.00348904
O15439;O15439-2;O15439-3;O15439-4	O15439;O15439-2;O15439-3;O15439-4	Multidrug resistance-associated protein 4	ABCC4	4	40	39	39	1.10509	0.13176	0.194868	0.701354	0.310382	0.164663	0.289076	0.52427	0.410231	0.509877	0.0715385	0.189937	0.50734	0.272025	0.430487	0.529816	0.154765	0.206959	0.00457502	0.375505	0.195473	0.379255	1.21547	0.120144	1.53689	0.378896	0.716467	1.2663	0.444476
O15440;O15440-5;F8WCY8;A5PKY6;O15440-4;O15440-3;O15440-2;C9JZL5	O15440;O15440-5	Multidrug resistance-associated protein 5	ABCC5	8	14	14	12	0.0146607	0.18801	0.190158	0.091828	0.305246	0.00868015	0.00750636	0.022593	0.0146318	0.0071435	0.00775773	0.116017	0.0314363	0.272898	0.0221043	0.00675195	0	0	0.0991531	0.00933708	0.0174334	0.122936	0.0536872	0.0459772	0.112608	0.0339525	0.0622946	0.151567	0.194325
O15446;O15446-2	O15446;O15446-2	DNA-directed RNA polymerase I subunit RPA34	CD3EAP	2	12	12	12	0.188582	0.0148488	0.244207	0	0.144367	0.467407	0.169108	0	0.206179	0.0463037	0.16867	0.0314373	0.264412	0.0536159	0.0748169	0.278935	0.136116	0.136107	0.560596	0.329174	0.315529	0.108231	0.174698	0.261368	0.0569894	0.188497	0.0544678	0.037447	0.0540264
O15455;O15455-2	O15455;O15455-2	Toll-like receptor 3	TLR3	2	7	7	7	0.067493	0.0124522	0.00447205	0.00716019	0	0	0.0839098	0.0697231	0.0308856	0.178064	0.174583	0.0963868	0.110725	0	0.0229712	0	0	0	0	0.596815	0.733446	0.0376514	0.0218657	0.131178	0.0489199	0.023739	0.00595728	0	0
O15460-2;O15460;A8MXE0;E7ERI1;E7ENX0;E7EPI9;C9JN43;C9JIG4;C9JCP0;C9JX45	O15460-2;O15460	Prolyl 4-hydroxylase subunit alpha-2	P4HA2	10	14	14	14	0.156664	0.0519716	0.0299293	0.160516	0.0940794	0	0.0114922	0.062229	0.0544283	0.0463187	0	0.703915	0.0459586	0.0982225	0	0.0228392	0	0.0209383	0	0.0511356	0.0135419	0.076414	0	0.0599359	0.137374	0.0245971	0.163997	0.845755	0.029304
O15482	O15482	Testis-specific protein TEX28	TEX28	1	1	1	1	0.118341	0.110563	0.018277	0.0653709	0	0.197047	0.138789	0.0527573	0.0827585	0.080246	0.0711281	0.0571424	0.0509819	0	0.0493535	0	0.186148	0.170185	0.23601	0.129782	0.203796	0.00333221	0.0394302	0.0788164	0.0982152	0.0819443	0.103813	0.14603	0.237717
O15484;E7EV01;A0A087X0C8;E9PS73;K7EP62	O15484;E7EV01;A0A087X0C8	Calpain-5	CAPN5	5	15	15	15	0.0590941	0.0228562	0.0205891	0.182896	0.0209928	0.0525605	0	0.0354033	0.0870084	0.180081	0	0.0268751	0.0187812	0.0162947	0.00671916	0.037774	0	0	0.0146932	0.010451	0.0253166	0.0799449	0.338822	0.0276198	0.978455	0.0063407	0.470555	0.0149651	0.0100148
O15498;O15498-2;H7C3K7	O15498;O15498-2	Synaptobrevin homolog YKT6	YKT6	3	9	9	9	0.646923	1.30424	1.20288	1.46602	0.783131	0.637494	0.578443	0.571803	0.347536	0.425237	1.04331	2.34808	0.459584	0.905315	1.36532	0.925036	0.798577	1.55142	3.03412	1.81355	1.16134	3.49208	1.55287	0.713678	0.605972	0.891981	0.466911	2.00033	1.48366
O15504;C9JYA1;O15504-2;B4DT96;O15504-3	O15504;C9JYA1;O15504-2	Nucleoporin-like protein 2	NUPL2	5	8	8	8	0.104862	0.243181	0.131823	0.10594	0.269668	0.178182	0.124376	0.277702	0.054093	0.262838	0.274774	0.0488451	0.124326	0.164638	0.995331	0.0599051	0.0641006	0.0859711	0.133973	0.196537	0.0884385	0.614461	0.229006	0.247796	0.02204	0.071196	0.374802	0.164784	0.222594
O15514;E9PB93;E9PHV4	O15514;E9PB93;E9PHV4	DNA-directed RNA polymerase II subunit RPB4	POLR2D	3	6	6	6	0.12171	0.534833	0.44179	0.0514459	0.128822	0.26841	0	0.0536717	0.272258	0.648575	1.69539	0.217826	0.799749	0.178726	0	0.192616	0.115935	0.253197	0.437766	0.342292	0.38883	0.0177389	0.239012	0.310736	0.064552	0.157887	0.0175338	0	0.45731
O15525;Q9ULX9;B0QY71;I3L2F8;B0QY70;Q9ULX9-2	O15525	Transcription factor MafG	MAFG	6	6	6	4	0.0826217	0	0.036043	0.00944195	0.0376359	0.733246	0.0777596	0	0	0.303762	0.606837	0.636675	0.108062	0.0531714	0.0715896	0.27517	0.151029	0.106282	0.843103	0.472433	0.86865	0.0513566	0.080128	0.236537	0.0550136	0.00745514	0.0077069	0	0.0328621
O15527;F8WCZ9;O15527-6;O15527-8;O15527-2;O15527-7;O15527-5;O15527-3;O15527-4;H7C0A1	O15527;F8WCZ9;O15527-6;O15527-8;O15527-2;O15527-7;O15527-5;O15527-3;O15527-4;H7C0A1	N-glycosylase/DNA lyase;8-oxoguanine DNA glycosylase;DNA-(apurinic or apyrimidinic site) lyase	OGG1	10	2	2	2	0.0234096	0.0075157	0.00900941	0.0178689	0.00547906	0.102153	0.0233609	0.0193299	0.359106	0.0518643	0.0845282	0	0.178464	0	0.0977571	0.043833	0.04607	0.422862	0.0402336	0.352475	0.160945	0.0770624	0	0.0712971	0.0118106	0.295148	0.133607	0.0159923	0.0380347
O15530;E9PER6;O15530-3;O15530-2;O15530-4;Q6A1A2;O15530-5;H3BQ10;H3BPW1	O15530;E9PER6;O15530-3;O15530-2;O15530-4;Q6A1A2;O15530-5	3-phosphoinositide-dependent protein kinase 1;Putative 3-phosphoinositide-dependent protein kinase 2	PDPK1;PDPK2P	9	18	18	17	0.17339	0.88688	0.146481	0.654837	0.501091	0.147837	0.102056	0.236847	0.0492358	0.00686794	0.186987	0.136988	0.163727	0.199367	0.239297	0.146585	0.51406	0.0904752	0.204986	0.184662	0.170419	0.337259	0.162893	0.143979	0.459235	0.11089	0.172739	0.584226	0.36336
O15541	O15541	RING finger protein 113A	RNF113A	1	6	6	6	0	0.05388	0.423749	0.0706859	0.363981	0.566384	0.0899952	0.442928	0.263478	0.0229802	0	0.150477	3.07428	0.176937	0.296792	0.114426	0.327054	0.366065	0.512724	0.352485	0.438137	0.148476	0.519134	0.148783	0	0.324214	0.0297563	0.0230716	0.126672
O15550;F5H6S1;F8W8R6;A0A087X0R0;F5H5V6;O14607;H0Y6I7;H0Y5J3;A0A087X248;A0A096LPD8;F5H3N7;A0A087X2I9;A0A087X0Y2;F5H8B4;O14607-5;O14607-3;O14607-4;F5GWV3;O14607-2;H0Y6V5;A0A087WUN6	O15550;F5H6S1;F8W8R6;A0A087X0R0;F5H5V6;O14607;H0Y6I7;H0Y5J3;A0A087X248;A0A096LPD8;F5H3N7;A0A087X2I9;A0A087X0Y2;F5H8B4;O14607-5;O14607-3;O14607-4	Lysine-specific demethylase 6A;Histone demethylase UTY	KDM6A;UTY	21	12	12	12	0.024527	0.0175686	0.0382643	0.00769877	0.0586836	0.0564446	0.0164658	0.0270789	0.00883445	0.0324126	0.117186	0.0276046	0.104627	0.0258973	0.0215425	0.0219831	0.0216869	0	0.0202229	0	0.00836372	0.0159766	0.0481789	0.0431355	0.00947053	0.0122483	0.0287442	0.00543723	0.0102586
O15551;P56747;O14493;O95484	O15551	Claudin-3	CLDN3	4	5	5	5	1.88744	0.143763	3.24044	1.66999	2.8342	0.852569	0.927292	0.312663	1.18232	0.187163	0.217268	14.0833	0.135151	1.32315	0.343467	0	0	0.0894037	0.040746	0.023723	0.0679892	0.204363	0.15373	0.178096	0.0625667	0.178862	0.187599	0.0885335	0
O15554;D1MQ08;M0R1J0;M0R2F1;M0QZ70	O15554;D1MQ08;M0R1J0	Intermediate conductance calcium-activated potassium channel protein 4	KCNN4	5	6	6	6	0.112881	0.275535	0.0909047	0	0.0924335	0.319099	0	0	0.0437505	0.0998583	0	0.00421376	0.119029	0.0424116	0.0114745	0.305752	0.0635367	0.130065	0.144863	0.0483188	0.305164	0.0352866	0.219413	0.00640024	0.349558	0.36396	0.162366	0.115364	0.290964
O43143	O43143	Pre-mRNA-splicing factor ATP-dependent RNA helicase DHX15	DHX15	1	51	51	50	5.9257	3.6745	9.93434	1.16036	9.66953	7.83282	2.99777	2.74808	5.87743	7.90349	9.33292	8.24863	7.65411	6.30068	4.30128	5.06799	4.58261	6.73151	6.25562	4.44145	7.63192	4.21079	2.09972	10.3908	1.27906	2.50878	0.996221	2.07139	4.05693
O43148;O43148-2;K7EP06;K7EPP5;K7ERH6	O43148;O43148-2;K7EP06	mRNA cap guanine-N7 methyltransferase	RNMT	5	14	14	14	0.0226965	0.177696	0.200196	0.0825839	0.172738	0.404089	0.0646711	0.055504	0.116035	0.345893	0.104035	0.768223	0.389248	0.231638	0.233269	0.397156	0.356406	0.236193	0.773539	0.517887	0.507473	0.30634	0.0408263	0.658416	0.0344058	0.0400642	0.216339	0.122388	0.418239
O43149;O43149-3;I3L141;O43149-2;I3L3Q3;I3L1Q8	O43149	Zinc finger ZZ-type and EF-hand domain-containing protein 1	ZZEF1	6	52	52	52	0.254893	0.135785	0.0894171	0.204357	0.0427784	0.0964933	0.169419	0.279857	0.197994	0.119235	0.0247792	0.191435	0.171756	0.0327118	0.168849	0.117492	0.22708	0.123703	0.120402	0.140003	0.108417	0.0921808	0.143205	0.104641	0.235077	0.147829	0.103039	0.340421	0.188891
O43156	O43156	TELO2-interacting protein 1 homolog	TTI1	1	13	13	13	0.0176893	0.00760669	0.0444937	0.0937376	0.098281	0.0624986	0.0833748	0.0487961	0.016102	0	0.000408885	0.191489	0.0121031	0.12292	0.0126381	0.013982	0.12115	0.0528763	0.0594948	0.120674	0.106264	0.0240763	0.0328718	0.0436712	0.045042	0.0252887	0.023743	0.109466	0.24163
O43157;O43157-2;O43157-3	O43157;O43157-2	Plexin-B1	PLXNB1	3	5	5	5	0.0164255	0.00248782	0.00207989	0.0122237	0.0134184	0	0.00459848	0.0155386	0.229078	0	0.00222297	0.0181744	0.058516	0	0.038083	0	0	0	0	0.00363402	0.00449406	0.0545099	0.0550602	0	0.0451117	0.119932	0.121036	0	0
O43159;E9PPY3;E9PPP6	O43159;E9PPY3	Ribosomal RNA-processing protein 8	RRP8	3	15	15	15	0.342944	0.282939	0.98352	0.079325	0.892851	0.705874	0.330689	0.0796093	0.0806143	0.597026	0.559247	0.280161	0.287328	0.634102	0.0970792	0.271083	0.35705	0.56065	0.406432	0.389073	0.704922	0.0740373	0.0605866	0.768965	0.00736018	1.372	0.00502727	4.9402	1.50177
O43166;O43166-3;O43166-2;F5GYF8;H0YJY2;Q9P2F8;G3V4Z3	O43166;O43166-3;O43166-2;F5GYF8	Signal-induced proliferation-associated 1-like protein 1	SIPA1L1	7	35	35	34	0.0297626	0.0136078	0.0510842	0	0.0200943	0.0721305	0.0268479	0.021283	0.10898	0.0190246	0.0135626	0.0208724	0.015896	0.0461727	0.101435	0.157545	0.13395	0.0348424	0.0423968	0.087245	0.140933	0.0852753	0.258936	0.0717229	0.242607	0.167114	0.30994	0.128968	0.0653953
O43172;O43172-2	O43172;O43172-2	U4/U6 small nuclear ribonucleoprotein Prp4	PRPF4	2	21	21	21	1.17361	1.59088	3.68007	0.315146	3.04444	1.73704	0.436961	0.471308	1.26497	2.68498	0.866645	1.59606	1.38142	1.98519	2.87126	1.21702	1.47648	2.0077	2.08791	1.38314	2.45176	2.26182	0.55239	4.12681	0.541712	0.819752	0.362584	1.07485	2.05943
O43175;Q5SZU1	O43175;Q5SZU1	D-3-phosphoglycerate dehydrogenase	PHGDH	2	17	17	17	3.16905	1.04369	25.2977	0.979684	36.1488	1.12835	3.22893	2.62241	0.147193	0.109776	0.220847	5.27745	0.997511	20.7189	5.7685	9.7699	8.35755	3.12111	0	6.28564	9.30477	5.07	2.2208	8.04804	10.3958	3.39373	3.49744	1.23756	5.87398
O43181;H0Y9M8;D6REP1;D6R916;D6RI09	O43181;H0Y9M8	NADH dehydrogenase [ubiquinone] iron-sulfur protein 4, mitochondrial	NDUFS4	5	8	8	8	14.0093	15.6854	9.47539	19.519	9.16336	4.58771	8.93939	19.8702	19.5264	15.0175	13.695	3.75649	11.4533	7.94081	5.05918	1.79131	3.30214	3.44218	5.95552	7.66667	2.72403	3.22745	11.7039	9.04146	5.27513	10.7079	13.7829	8.67845	7.78222
O43189;E9PQZ5;A2AB23;A2AB22;A0A087WVG4;A0A0G2JIJ9	O43189;E9PQZ5;A2AB23	PHD finger protein 1	PHF1	6	14	14	5	0.360184	0.4267	0.159257	0.0719758	0.260529	0.405085	0.528621	0.0528584	0.160368	0.53589	0.667385	0.0774554	0.561156	0.113134	0.325667	0.257293	0.300504	0.286662	0.522766	0.0928959	0.176324	0.154638	0.156989	0.207656	0.0259532	0.143733	0.0258598	0.0414797	0.250054
O43237;O43237-2;J3KRI4;B4E2E0;H3BUM4;J3KRZ2;J3QKK5;J3KSD2;H3BU48	O43237;O43237-2	Cytoplasmic dynein 1 light intermediate chain 2	DYNC1LI2	9	19	19	19	0.412434	0.741605	2.29837	0.572359	2.95911	0.198285	0.0987289	0.580618	0.277998	0.102285	0.118145	3.75147	0.672306	4.18778	0.373592	0.367548	0.678333	0.188693	0.374103	0.416704	0.293736	0.450525	0.258457	0.354659	0.504503	0.548555	0.713264	0.695571	0.607746
O43242;O43242-2;H0YGV8;F5H8K4	O43242;O43242-2	26S proteasome non-ATPase regulatory subunit 3	PSMD3	4	33	33	33	4.37829	2.4176	5.95064	2.86065	6.59007	4.10757	6.10122	5.13083	2.65763	1.59682	1.25993	11.2128	3.95734	6.52715	5.64716	8.01999	7.74034	5.39536	4.55669	6.30238	6.7439	5.51923	4.08973	5.30177	6.94574	4.958	3.44623	9.07945	8.09766
O43252	O43252	Bifunctional 3-phosphoadenosine 5-phosphosulfate synthase 1;Sulfate adenylyltransferase;Adenylyl-sulfate kinase	PAPSS1	1	25	25	24	0.306157	0.17128	1.82461	0.0920983	2.79036	0.661029	0.530339	0.273453	0.434768	0.47254	0.286363	1.16254	0.893736	1.59918	1.01045	1.11995	1.13483	0.594284	1.20094	1.96579	0.718335	1.12481	0.351749	0.733453	0.352348	0.210511	0.345939	0.419535	1.83288
O43264;O43264-2;F5H3C1	O43264;O43264-2	Centromere/kinetochore protein zw10 homolog	ZW10	3	32	32	32	0.532957	1.29127	1.7352	0.957363	1.99054	1.01255	0.42168	0.801856	0.751035	0.58887	0.886575	1.23562	0.961523	2.04951	0.729161	0.390342	0.558466	0.607673	1.0442	0.902887	0.741181	1.05818	0.766505	1.09485	0.813857	1.70737	1.4393	1.27312	1.72342
O43278-2;O43278;H3BVD9;H3BTQ8;H3BSM2;H3BR01;H3BMB6	O43278-2;O43278;H3BVD9;H3BTQ8	Kunitz-type protease inhibitor 1	SPINT1	7	9	9	9	0.172952	0.155132	0.474491	0.0746119	0.743903	0.0254736	0.0861869	0.060021	0.0129328	0.0112888	0.0178836	0.612022	0.0407358	0.510962	0.0475796	0.111799	0.118414	0.0406621	0.0256782	0.227645	0.0729294	0.0105741	0.00427325	0.0345629	0.109085	0.00788725	0	0	0.440967
O43286;Q9UBX8-2	O43286	Beta-1,4-galactosyltransferase 5	B4GALT5	2	5	5	4	0.109277	0.0277797	0.158845	0.0772538	0.17539	0.00659349	0.0416264	0.0375021	0.184867	0.054969	0.0163604	0.0920819	0.0521312	0	0.063851	0	0.0524897	0.0133359	0	0.0195317	0.0309033	0.0621645	0.0554051	0.0744989	0.0518337	0.0599863	0.0761057	0.0375612	0.0997213
O43290;E9PQI8	O43290	U4/U6.U5 tri-snRNP-associated protein 1	SART1	2	35	35	35	0.891021	1.17339	2.13678	0.0688405	1.99259	3.02515	1.30536	0.528079	1.12971	0.995584	1.29883	0.45551	1.80049	1.84856	1.78029	1.05448	0.959131	1.88881	2.68278	1.27379	2.80439	1.057	0.53232	2.9206	0.197854	0.827124	0.221154	0.658912	1.23783
O43291;K7EM91;O43291-2;K7ES27;K7ESI5;K7EQZ3	O43291;K7EM91;O43291-2;K7ES27	Kunitz-type protease inhibitor 2	SPINT2	6	4	4	4	0.258972	0	0.570293	0	1.91065	0	1.05056	0.88209	0.615133	0.164921	0.0958735	0.869909	0.92078	1.13	0	0.162287	0.107617	0	0.05898	24.5207	0.0288785	0.62436	0	0.282191	0.289331	0.462502	0.561177	6.72658	0
O43292;O43292-2;E9PQ31;E9PPZ9;E9PLV6;E9PLG8;E9PM11;E9PM94	O43292;O43292-2;E9PQ31;E9PPZ9	Glycosylphosphatidylinositol anchor attachment 1 protein	GPAA1	8	16	16	16	1.26954	0.570925	1.64644	1.22238	1.9576	0.301369	0.763472	1.01949	0.506929	1.0565	2.2641	1.26028	0.264646	0.467054	0.305295	0.15827	0.376483	0.665385	0.197124	1.02434	0.177339	0.148451	0.523376	0.453309	0.446319	0.638737	0.575342	0.482383	0.940046
O43293;O43293-2;M0QYW5;M0R0D0	O43293;O43293-2	Death-associated protein kinase 3	DAPK3	4	4	4	4	0.162305	0.26635	0.138829	0.04801	0.0357046	0	0.0687117	0.308348	0.0786236	0.474287	0.158887	0.565917	0.146846	0.269095	0.373131	0	0.101945	0	0	0.0171816	0	0.331627	0.175342	0.164529	0.0496305	0.0758614	0.171075	0	0.231757
O43299;O43299-2;O43299-3	O43299;O43299-2;O43299-3	AP-5 complex subunit zeta-1	AP5Z1	3	17	17	17	0.0861668	0	0.0463059	0.0449506	0.0711233	0.152021	0.18765	0.0967843	0.0622878	0.0222484	0.0197218	0.0501581	0.199641	0	0.424525	0.0827455	0.0500828	0.0808326	0.203293	0.200606	0.288219	0.251495	0.079085	0.0773296	0.0554432	0.030808	0.0973366	0.00292278	0.107912
O43303;O43303-2	O43303;O43303-2	Centriolar coiled-coil protein of 110 kDa	CCP110	2	9	9	9	0.0645033	0.010252	0.0306076	0	0.0352717	0.0625388	0	0.0562129	0.0127562	0.0289358	0.108277	0.0923782	0.0234365	0.00147148	0.0711074	0.048988	0.015956	0	0.058212	0.128568	0.140596	0.0392094	0.045902	0.10091	0.0361789	0.00413891	0.0345829	0.0108121	0.0590362
O43312;O43312-4;O43312-5;E7EWW5;O43312-2;H0YBL3;H0YAZ8;H0YB53;E5RJX3	O43312;O43312-4;O43312-5;E7EWW5;O43312-2	Metastasis suppressor protein 1	MTSS1	9	7	7	7	0.00910564	0.343944	0.00405403	0.0831175	0.0520583	0.0736218	0.124106	0.0958752	0.204041	0.00609357	0	0.0236956	0.0468751	0	0.0145662	0	0	0.030684	0.114634	0	0	0	0.0245586	0.00668556	0.0137065	0.018367	0	0.323993	0
O43314;A0A087WZV0;O43314-2;D6RBU4;H0Y9S9;A0A087WWN8;K7ENU7;H0Y9M0;K7EPT7;D6RFG4	O43314;A0A087WZV0;O43314-2	Inositol hexakisphosphate and diphosphoinositol-pentakisphosphate kinase 2	PPIP5K2	10	23	23	19	0.0815154	0.109669	0.401327	0.107019	0.378305	0.119084	0.105418	0.0835139	0.0397797	0.0448848	0.076128	0.167161	0.31553	0.310471	0.231021	0.0775047	0.139434	0.0336046	0.157471	0.118772	0.103425	0.377487	0.189499	0.122289	0.139745	0.242682	0.0620916	0.188601	0.178948
O43318;O43318-2;O43318-4;O43318-3;Q9UG54	O43318;O43318-2;O43318-4;O43318-3	Mitogen-activated protein kinase kinase kinase 7	MAP3K7	5	15	15	15	1.12251	0	0.032906	0.0230344	0.08619	0.0433119	0.0222122	0.00427333	0.0207944	0.754877	0.158588	1.16632	0.03774	0.139268	0.0781627	0.315509	0.254753	0.103662	0.0920225	0.390851	0.402092	0.078558	3.07774	0.481307	2.92477	2.77038	5.0347	0.048644	0.0352834
O43324;D6RBD7;C9J1V9;O43324-2;H0YAL7;D6RCQ0;H0YAH9	O43324;D6RBD7;C9J1V9;O43324-2;H0YAL7	Eukaryotic translation elongation factor 1 epsilon-1	EEF1E1;EEF1E1-BLOC1S5	7	10	10	10	2.92182	2.95949	12.6707	1.908	16.7761	2.26091	2.43535	4.49264	3.66365	2.33965	1.89598	20.5435	8.16391	19.7629	5.61954	3.21518	4.10045	3.39486	2.81162	5.87252	4.01413	5.33135	4.69521	2.87442	4.51991	3.77568	4.24707	8.32061	5.12354
O43325;H3BNK2	O43325;H3BNK2	LYR motif-containing protein 1	LYRM1	2	5	5	5	0.807042	0.296469	0.517973	0.703052	0.667111	0.206047	0.590967	0.720739	0.425867	0.307314	0.250617	0.587666	0.327101	0.377256	0.0822091	0	0.0363968	0.297755	0.132097	0.957496	0.113631	0.284148	0.0772809	0.497101	0	0.509299	0.241435	0.707042	1.06005
O43353;O43353-2	O43353;O43353-2	Receptor-interacting serine/threonine-protein kinase 2	RIPK2	2	12	11	11	0.080636	0.0270311	0.0254523	0.035154	0	0.146058	0.132455	0.104424	0.0308694	0	0.0291061	0.161546	0.164235	0.0723455	0.65984	0.231172	0.131803	0.171741	0.125685	0.251051	0.164628	1.01171	0.122155	0.175197	0.269082	0.219785	0.026713	0.273807	0.362458
O43374;O43374-2;C9J798;F5GXT2;E7ERK1;F8W6L0;H0YB35;E5RK78;H0YBU2;E5RGQ8	O43374;O43374-2;C9J798;F5GXT2;E7ERK1;F8W6L0	Ras GTPase-activating protein 4;Putative Ras GTPase-activating protein 4B	RASA4;RASA4B	10	29	29	25	0.489111	0.275944	0.0128616	0.135975	0.0279035	0.157681	0.0442066	0.244825	0.185529	0.163922	0.0250073	0.241895	0.195058	0.0474322	0.305751	0.106091	0.095371	0.404037	0.211746	0.431106	0.140281	0.311905	0.199434	0.0693606	0.343829	0.382503	0.135627	0.0529009	0.142756
O43379;O43379-4;O43379-2;H7C3R4;O43379-3	O43379;O43379-4;O43379-2	WD repeat-containing protein 62	WDR62	5	10	10	10	0.0334167	0	0.033386	0.00320664	0.049812	0.00420605	0.0191873	0.0306951	0.00340232	0	0.021109	0.0419688	0	0	0.12914	0.0299468	0.00611612	0	0	0.0042943	0.014928	0.0734152	0.043986	0.0413163	0.0499403	0.0341101	0.02364	0.0237716	0.0183382
O43390;O43390-3;B4DT28	O43390;O43390-3;B4DT28	Heterogeneous nuclear ribonucleoprotein R	HNRNPR	3	33	23	2	4.73338	5.70322	8.66677	1.21063	5.79192	10.7146	2.76432	2.61409	4.09631	5.71763	4.44828	9.60502	6.12823	8.24043	9.76819	9.2672	8.05614	4.76402	10.5912	5.84262	10.941	9.47386	1.85067	14.1242	1.611	0.937418	0.685946	3.13253	8.14792
O43395;O43395-3	O43395	U4/U6 small nuclear ribonucleoprotein Prp3	PRPF3	2	30	30	30	0.86132	0.696079	1.48727	0.213336	0.701086	2.44006	0.448791	0.443738	1.20934	1.65864	1.32117	0.606869	1.34745	1.22506	1.65888	1.18035	1.0946	1.68669	2.02572	0.89781	1.76151	1.74698	0.555686	2.77365	0.354595	0.953371	0.296111	0.385689	0.951854
O43396;K7ER96;K7EML9;K7EME7;K7EPB7;K7EKG2	O43396;K7ER96	Thioredoxin-like protein 1	TXNL1	6	17	17	17	1.2042	0.680782	1.36272	0.693543	0.977244	2.39212	0.98069	1.43661	0.770371	1.10977	0.223383	8.18341	0.391643	3.41203	1.56189	1.1816	1.65386	3.26681	2.48704	2.06071	2.88923	1.57735	0.77882	1.96595	1.35296	0.761781	0.311251	2.19237	2.1643
O43402;M0R1B0;O43402-2	O43402;M0R1B0	ER membrane protein complex subunit 8	EMC8	3	6	6	6	0.55543	0.410522	0.160524	0.538482	0.146609	0.263893	0.159278	0.591933	0.299676	0.802675	0.639449	1.02761	0.246111	0.24334	0.0849151	0.0875669	0	0.273896	0.273827	0.340457	0	0.123262	0.43685	0.0664414	0.136016	0.674531	0.448071	0.291216	0.234371
O43414;H0Y4B0;O43414-3;O43414-2;F6UGJ8;F6QUN3	O43414;H0Y4B0;O43414-3;O43414-2	ERI1 exoribonuclease 3	ERI3	6	5	5	5	0.0115555	0.0592745	0.149133	0.107231	0.150097	0.1309	0	0	0	0.0141969	0.0767174	0.258358	0	0.12818	0.0360826	0.180041	0.207655	0.166112	0.273603	0.141532	0.0821856	0.178375	0.0105801	0.0833738	0.109261	0.0477153	0.035723	0.08805	0.307256
O43422;O43422-2;E9PSI2	O43422;O43422-2	52 kDa repressor of the inhibitor of the protein kinase	PRKRIR	3	11	11	11	0.104152	0.0397187	0.198582	0.0769352	0.238776	0.0584382	0.0360458	0.00335136	0.0260473	0.00685715	0.0968069	0.0217224	0.0234793	0.0375512	0.00512628	0.0311862	0.0464763	0	0.0223553	0.0266426	0	0.0169738	0.00862144	0.0898817	0	0.0282395	0.00700422	0.011289	0.0598408
O43427;O43427-2;E9PSD3;H0YCE7;E9PJW6	O43427;O43427-2;E9PSD3	Acidic fibroblast growth factor intracellular-binding protein	FIBP	5	15	15	15	0.931103	0.410112	0.623609	0.456579	0.591496	0.117476	0.503856	0.875346	0.296829	0.312748	0.194335	0.847291	0.117034	0.422734	0.554334	0.268355	0.146687	0.151591	0.103806	0.703383	0.220678	0.231752	0.320092	0.40752	0.403167	0.222383	0.468094	0.749051	1.03634
O43447;C9JQD4;O43447-2;H0YEL5;A6NM32;C9JAN8	O43447;C9JQD4;O43447-2;H0YEL5	Peptidyl-prolyl cis-trans isomerase H;Peptidyl-prolyl cis-trans isomerase	PPIH	6	10	10	10	7.00702	1.22882	1.88092	0.592928	1.38213	3.07696	0.628903	1.0758	1.5934	3.7029	1.43776	13.0101	2.18725	2.30516	1.8357	1.66572	1.81804	2.55631	1.6706	1.97619	3.8385	3.53661	0.906335	3.98428	0.665034	1.27105	0.294448	0.670213	1.69393
O43463;O43463-2	O43463;O43463-2	Histone-lysine N-methyltransferase SUV39H1	SUV39H1	2	3	3	3	0	0	0	0	0	0.0653066	0	0	0	0.092278	0	0.0221852	0	0	0	0	0	0.0288166	0	0.0533242	0.107044	0	0.00803072	0.0664275	0	0.0024436	0	0	0
O43464;A0A0C4DG44;O43464-3;O43464-2;O43464-4	O43464;A0A0C4DG44;O43464-3;O43464-2;O43464-4	Serine protease HTRA2, mitochondrial	HTRA2	5	15	15	14	0.990323	0.943076	0.271391	2.96325	0.21003	1.59957	1.67139	2.03992	0.912675	1.32867	1.02171	0.59708	0.635138	0.0646617	0.588279	0.635992	1.04828	0.887989	0.407187	2.25784	1.17198	0.764408	0.494249	0.735168	0.378135	1.35457	0.398494	1.55674	1.28771
O43488;H3BLU7;H7C5H7;Q8NHP1	O43488;H3BLU7	Aflatoxin B1 aldehyde reductase member 2	AKR7A2	4	11	11	11	2.99732	1.57888	1.1515	3.40377	1.43076	3.45265	1.96005	3.05413	1.73639	2.95874	2.54438	4.67081	1.28247	0.970717	2.27596	10.5126	4.68716	2.49646	3.30563	8.85955	6.35617	2.52518	2.7064	4.34153	7.35525	2.64522	1.06669	1.85866	5.78675
O43491;Q6R5J7;E9PMV8;Q6ZSX4	O43491	Band 4.1-like protein 2	EPB41L2	4	51	47	1	2.21596	2.6719	0.47535	2.05434	0.210754	1.34895	1.76883	2.51992	1.93	0.641955	0.365395	0.354258	1.22815	0.3946	0.550886	4.22193	7.97611	1.19712	0.85312	0.280318	0.565177	4.47007	0.900444	0.180793	5.34115	0.711819	5.44708	0.916135	1.00802
O43493;O43493-2;J3KQ45;F8W8W7;O43493-5;O43493-3;O43493-4;O43493-6	O43493;O43493-2;J3KQ45;F8W8W7;O43493-5;O43493-3;O43493-4;O43493-6	Trans-Golgi network integral membrane protein 2	TGOLN2	8	13	13	13	1.11826	0.752548	1.11331	0.662735	1.22336	1.57276	0.377692	0.461573	0.764352	0.464654	0.418303	0.466066	1.53735	1.59015	1.15759	0.516084	0.58163	1.89745	1.45026	1.50807	1.54611	1.40587	1.14936	0.687765	0.371997	1.57111	1.27427	1.44101	0.627515
O43504;R4GMU8;E9PLX3;A0A0C4DGV4	O43504;R4GMU8;E9PLX3;A0A0C4DGV4	Ragulator complex protein LAMTOR5	LAMTOR5	4	3	3	3	1.35742	3.71281	0.438443	1.31242	1.23281	3.11969	0.573938	1.35829	0.910375	2.98056	1.77415	0.440221	0.782359	0.320573	1.84403	8.42399	7.1781	4.33555	6.06392	6.97295	0.831848	0.832394	1.69471	2.91174	2.82026	2.27086	4.26028	1.74131	1.13
O43513;E5RIE8	O43513;E5RIE8	Mediator of RNA polymerase II transcription subunit 7	MED7	2	3	3	3	0.168951	0.172565	0.152555	0	0.219908	0.308111	0	0.0319748	0.0362977	0.0633537	0.143844	0.0563041	0.102811	0.456324	0	0.0873708	0	0.250709	0.17039	0.131646	0.0458076	0.132311	0.125495	0.248082	0.0398688	0.113452	0.00813769	0.0726902	0.132191
O43516;O43516-3;O43516-2;A0A087WW70;E9PB87;O43516-4;C9JB04;B8ZZ90;C9JTB9	O43516;O43516-3;O43516-2;A0A087WW70;E9PB87;O43516-4	WAS/WASL-interacting protein family member 1	WIPF1	9	36	36	36	1.90699	2.01663	0.976926	1.41351	0.0671838	5.55015	2.70276	3.75903	2.12331	0.443547	0.145565	0.0949378	0.46046	0.0902018	5.10712	15.03	8.60989	5.2061	8.91968	6.11734	4.23255	5.29734	3.38239	1.86577	14.6547	2.65094	1.63556	4.92514	7.23598
O43520;K7ERI0;Q8TF62;H0YMP8;K7EQC4	O43520	Phospholipid-transporting ATPase IC	ATP8B1	5	23	23	22	0.0400866	0	0.00785033	0.0323481	0.0306273	0.0690228	0.0171364	0.0297708	0.00763644	0.0725325	0.0186259	0.638847	0.0180962	0.0870392	0.0186716	0.379332	0.0208315	0.036602	0.0933427	0.0160776	0.146226	0.0274608	0.0916719	0.0112723	0.0145147	0.0163715	0.0809182	0	0
O43521;O43521-12;O43521-4;O43521-8;O43521-3;C9J417;O43521-6;O43521-9;O43521-7;O43521-11;O43521-10;O43521-14;O43521-19;E9PAM9;A0A0C4DH20;O43521-13;O43521-20	O43521;O43521-12;O43521-4;O43521-8;O43521-3;C9J417;O43521-6;O43521-9;O43521-7;O43521-11;O43521-10;O43521-14;O43521-19	Bcl-2-like protein 11	BCL2L11	17	6	6	2	0.335488	0.177323	0.388116	1.19357	0.210026	0.241738	0.281028	0.355498	0.305933	0.278321	0.217812	0.168662	0.0288762	0.150015	0.0498876	0.718787	0.112597	0.172799	0.757994	2.1156	0.388517	0.220832	0.772927	1.1132	0.420095	0	0.247128	0.932467	2.41097
O43542;G3V3H9;G3V399;G3V3C8;G3V3Q2;G3V5K0	O43542;G3V3H9;G3V399	DNA repair protein XRCC3	XRCC3	6	5	5	5	0.705552	0.33253	0.266167	0.0584702	0.14268	0.00518478	0.1733	0.120995	0.103757	1.41328	0.680252	0.0607813	0	0	0.0904402	0.0808525	0	0.010174	0.347411	0.00821925	0.0172835	0.0560158	0.0902985	0.72511	0.0354229	0.0290063	0.0189825	0.051804	0.17707
O43566;O43566-4	O43566;O43566-4	Regulator of G-protein signaling 14	RGS14	2	10	10	2	0.252471	0.182119	0.045261	0.126347	0	0.35477	0.130049	0.661786	0.172943	0.0249968	0.00191391	0.026282	0.203022	0.0381137	0.161183	0.267572	0.67211	0.216664	0.187083	0.293083	0.527656	0.0534876	0.0904297	0.0704243	0.207453	0.0561896	0.0270915	1.38751	0.0673491
O43567;C9J8T4;C9JYN7;F8WDJ5;C9J7B4;C9J383;C9IY58;C9JCY0;O43567-2	O43567;C9J8T4;C9JYN7	E3 ubiquitin-protein ligase RNF13	RNF13	9	3	3	3	0.336648	0.0228075	0.221968	0	0.454226	0.0104521	0	0.610611	0.00518179	0.0633393	0.00749484	0.246435	0.0223836	0.504352	0.00218886	0.0897742	0	0.0265629	0	0.0454124	0.0161286	0.0588244	0.0843593	0.0226175	0.0327389	0.095736	0	0.0657409	0.0355698
O43583;F8VVL1	O43583;F8VVL1	Density-regulated protein	DENR	2	6	6	6	0.580372	0.339505	0.503486	0.416012	0.241662	1.25538	1.05475	0.646696	0.463014	0.0969306	0.116043	1.02538	0.21947	0.841878	2.14283	2.48126	3.66361	4.55739	3.68361	2.60819	2.45547	3.40348	0.674001	0.502869	1.0025	0.813528	0.393169	1.30838	1.55937
O43586;J3KPG6;O43586-2;H0YKY3;H0YLW8;H0YLX8;H0YLM9;H0YLI2;H0YNS1;H0YNR2;H0YKF1	O43586;J3KPG6;O43586-2;H0YKY3;H0YLW8;H0YLX8	Proline-serine-threonine phosphatase-interacting protein 1	PSTPIP1	11	9	9	5	0.0517378	0.213212	0	0.0144531	0.0046567	0.295524	0.0405383	0.0630413	0.0554088	0	0.0337106	0.00246063	0.17897	0	0.194202	0.0187531	0.0584929	0.0388232	0.00925756	0.126821	0.0171179	0.195412	0.1378	0.0462177	0.047516	0.0218783	0.0275643	0.156221	0.0144297
O43592;F8WDU6;F5GYW6;F5GZM3	O43592	Exportin-T	XPOT	4	23	23	23	0.367018	0.132291	1.09627	0.0914924	1.48235	1.00203	0.359498	0.306868	0.0861647	0.0912417	0.0840586	1.47962	0.229398	0.504033	0.326034	0.386573	0.751911	1.12705	0.356191	0.47612	0.751219	0.317802	0.153378	0.540559	0.161784	0.389139	0.121542	0.340701	0.465465
[truncated: 6,559 more rows]

## Sheet: Supplementary Table 2A
Student's T-test Significant FL_CONTROL	Student's T-test significant	CONTROL	FL	Ratio FL/CONTROL	-Log Student's T-test p-value FL_CONTROL	Student's T-test Difference FL_CONTROL	Student's T-test Test statistic FL_CONTROL	Protein IDs	Majority protein IDs	Protein names	Gene names
[truncated: 579 more rows]

## Sheet: Supplementary Table 2B
Student's T-test Significant FL_CONTROL	Student's T-test significant	CONTROL	FL	Ratio FL/CONTROL	-Log Student's T-test p-value FL_CONTROL	Student's T-test Difference FL_CONTROL	Student's T-test Test statistic FL_CONTROL	Protein IDs	Majority protein IDs	Protein names	Gene names
[truncated: 607 more rows]

[truncated: 5 more sheets: Supplementary Table 3A, Supplementary Table 3B, Supplementary Table S4, Supplementary Table S5., Supplementary Table S6.]
